# Supplementary material for: Validation of automatic monitoring of feeding behaviours in sheep and goats
Source: PLoS One. 2023 May 18;18(5):e0285933. doi: 10.1371/journal.pone.0285933 (PMC10194855; doi:10.1371/journal.pone.0285933)
Supplement: S1 Data — (XLSX) [file pone.0285933.s003.xlsx]

## Sheet: validation
name	species	condition	frequency	Prc_other	Prc_drink	bhv	Sensitivity	Specificity	Precision	Accuracy	perc.bhv.of.all.secs
Anita	sheep	pasture	10Hz	0.0972763	0.0769231	feed	0.971561	0.33595	0.915988	0.89636	70.3259
France	sheep	pasture	10Hz	0.27957	NA	feed	0.955844	0.698174	0.940175	0.912628	53.6336
Ilona	sheep	pasture	10Hz	0.589744	NA	feed	0.894835	0.364754	0.755649	0.728944	37.5599
JJ	sheep	pasture	10Hz	0.617647	NA	feed	0.951634	0.467167	0.865019	0.846044	47.5924
Marge	sheep	pasture	10Hz	0.5	1	feed	0.974026	0.56867	0.948142	0.929464	53.8308
Mona	sheep	pasture	10Hz	0.875	NA	feed	0.942589	0.865385	0.976783	0.931573	60.0048
Olga	sheep	pasture	10Hz	0.261682	0.230769	feed	0.945511	0.353704	0.887709	0.853094	34.8584
Nadine	sheep	pasture	10Hz	0.663043	NA	feed	0.974603	0.643275	0.94968	0.932705	59.0551
Sophie	sheep	pasture	10Hz	0.5	NA	feed	0.963438	0.310613	0.835495	0.822566	49.8403
Quartz	sheep	pasture	10Hz	1	NA	feed	0.930552	0.751204	0.925642	0.889116	46.2164
Anika	goat	pasture	10Hz	0.569343	0	feed	0.818001	0.557185	0.871817	0.762293	32.9484
Boris	goat	pasture	10Hz	0.375	NA	feed	0.80034	0.471275	0.878054	0.743178	63.0158
Diana	goat	pasture	10Hz	0.699301	NA	feed	0.932187	0.717506	0.886199	0.868292	37.2068
Fatima	goat	pasture	10Hz	0.306818	NA	feed	0.920447	0.668025	0.792528	0.814286	54.0416
Franca	goat	pasture	10Hz	0.506394	0.0470588	feed	0.889179	0.670915	0.882839	0.831571	58.7778
Silbile	goat	pasture	10Hz	0.100671	NA	feed	0.934012	0.619534	0.953251	0.900219	68.1253
Jamira	goat	pasture	10Hz	0.254237	NA	feed	0.929464	0.690937	0.925836	0.883158	59.7969
Funny	goat	pasture	10Hz	0.5625	NA	feed	0.94453	0.866938	0.961696	0.927428	66.9924
Sindi	goat	pasture	10Hz	0.288312	1	feed	0.952145	0.652393	0.887408	0.874838	62.3999
Stitch	sheep	barn	10Hz	0.914729	NA	feed	0.767389	0.786385	0.573498	0.781211	16.2392
Lara	sheep	barn	10Hz	0.538012	0.351351	feed	0.858039	0.870998	0.890885	0.863856	36.9132
Choupette	sheep	barn	10Hz	0.547619	0.294118	feed	0.964512	0.927235	0.520876	0.930061	7.30488
Charline	sheep	barn	10Hz	0.630872	NA	feed	0.907652	0.961011	0.832124	0.951644	17.5447
Brienne	goat	barn	10Hz	0.652174	NA	feed	0.900538	0.749621	0.698644	0.808771	27.5556
Sindi	goat	barn	10Hz	0.62888	NA	feed	0.851533	0.865806	0.549784	0.863503	9.66577
Sibile	goat	barn	10Hz	0.404441	NA	feed	0.859935	0.75046	0.447609	0.771301	14.2116
Sam	goat	barn	10Hz	0.667954	NA	feed	0.933614	0.942257	0.850149	0.940012	19.8037
Ria	goat	barn	10Hz	0.44	0.322917	feed	0.942401	0.764236	0.638758	0.818878	26.6852
Stitch	sheep	barn	20Hz	0.8	0.531915	feed	0.850772	0.944372	0.823237	0.922523	10.7953
Spidy	sheep	barn	20Hz	0.641921	0.938272	feed	0.876223	0.967409	0.922585	0.939403	27.4512
Lara	sheep	barn	20Hz	0.629139	1	feed	0.932695	0.893276	0.906847	0.914048	38.6538
Charline	sheep	barn	20Hz	0.413043	NA	feed	0.896259	0.910165	0.759189	0.906826	22.2753
Choupette	sheep	barn	20Hz	0.449664	NA	feed	0.983759	0.895147	0.449867	0.902251	7.98148
Brienne	goat	barn	20Hz	0.566886	1	feed	0.896766	0.872269	0.792308	0.880893	22.3313
Ria	goat	barn	20Hz	0.578824	1	feed	0.8724	0.86034	0.736388	0.864067	26.2661
Sam	goat	barn	20Hz	0.567265	NA	feed	0.903494	0.937041	0.478414	0.935026	5.5643
Sindi	goat	barn	20Hz	0.706564	0.9375	feed	0.969844	0.985007	0.923148	0.982633	9.51764
Sibile	goat	barn	20Hz	0.627451	NA	feed	0.893909	0.897527	0.861057	0.896024	27.6641
Anita	sheep	pasture	10Hz	0.0972763	0.0769231	ruminate	0.84678	0.934498	0.987058	0.859494	20.0148
France	sheep	pasture	10Hz	0.27957	NA	ruminate	0.738133	1	1	0.783056	36.4407
Ilona	sheep	pasture	10Hz	0.589744	NA	ruminate	0.704256	1	1	0.734844	54.0961
JJ	sheep	pasture	10Hz	0.617647	NA	ruminate	0.680532	0.992032	0.998373	0.718598	44.8675
Marge	sheep	pasture	10Hz	0.5	1	ruminate	0.846099	0.936396	0.992512	0.854335	40.234
Mona	sheep	pasture	10Hz	0.875	NA	ruminate	0.814681	0.991736	0.997054	0.854613	29.9244
Olga	sheep	pasture	10Hz	0.261682	0.230769	ruminate	0.804212	1	1	0.811243	61.2591
Nadine	sheep	pasture	10Hz	0.663043	NA	ruminate	0.773646	1	1	0.804673	34.6207
Sophie	sheep	pasture	10Hz	0.5	NA	ruminate	0.670409	0.983607	0.997613	0.69832	44.267
Quartz	sheep	pasture	10Hz	1	NA	ruminate	0.691877	0.985263	0.99464	0.751116	41.8478
Anika	goat	pasture	10Hz	0.569343	0	ruminate	0.79559	0.798319	0.974082	0.795849	59.5066
Boris	goat	pasture	10Hz	0.375	NA	ruminate	0.624198	0.994318	0.997949	0.692361	27.8154
Diana	goat	pasture	10Hz	0.699301	NA	ruminate	0.741958	0.991693	0.997475	0.788012	50.4501
Fatima	goat	pasture	10Hz	0.306818	NA	ruminate	0.339431	0.997295	0.976608	0.83308	8.74045
Franca	goat	pasture	10Hz	0.506394	0.0470588	ruminate	0.635802	0.989926	0.989705	0.776151	21.7575
Silbile	goat	pasture	10Hz	0.100671	NA	ruminate	0.7357	0.688817	0.885986	0.724764	24.2468
Jamira	goat	pasture	10Hz	0.254237	NA	ruminate	0.757409	0.847104	0.917436	0.785066	26.3557
Funny	goat	pasture	10Hz	0.5625	NA	ruminate	0.737258	0.989922	0.984742	0.871499	14.6329
Sindi	goat	pasture	10Hz	0.288312	1	ruminate	0.723497	0.978589	0.974963	0.842013	16.6606
Stitch	sheep	barn	10Hz	0.914729	NA	ruminate	0.726215	0.995677	0.995817	0.837693	48.5603
Lara	sheep	barn	10Hz	0.538012	0.351351	ruminate	0.894311	0.909646	0.919438	0.901434	33.2006
Choupette	sheep	barn	10Hz	0.547619	0.294118	ruminate	0.529511	0.99944	0.984326	0.970162	5.49023
Charline	sheep	barn	10Hz	0.630872	NA	ruminate	NA	NA	NA	NA	0
Brienne	goat	barn	10Hz	0.652174	NA	ruminate	0.605094	0.980176	0.972189	0.779934	37.4444
Sindi	goat	barn	10Hz	0.62888	NA	ruminate	0.80279	0.993864	0.992308	0.898999	43.1442
Sibile	goat	barn	10Hz	0.404441	NA	ruminate	0.637135	0.993309	0.985081	0.847462	31.6637
Sam	goat	barn	10Hz	0.667954	NA	ruminate	0.450861	0.984236	0.931801	0.811804	25.8124
Ria	goat	barn	10Hz	0.44	0.322917	ruminate	0.351364	0.989664	0.93697	0.795464	20.3704
Stitch	sheep	barn	20Hz	0.8	0.531915	ruminate	0.868195	0.95535	0.96705	0.902927	52.8933
Spidy	sheep	barn	20Hz	0.641921	0.938272	ruminate	0.899738	1	1	0.984904	10.6194
Lara	sheep	barn	20Hz	0.629139	1	ruminate	0.802166	0.999105	0.99881	0.903852	29.0621
Charline	sheep	barn	20Hz	0.413043	NA	ruminate	NA	NA	NA	NA	3.47739
Choupette	sheep	barn	20Hz	0.449664	NA	ruminate	NA	NA	NA	NA	0.287037
Brienne	goat	barn	20Hz	0.566886	1	ruminate	0.853878	0.980998	0.977941	0.917868	36.0522
Ria	goat	barn	20Hz	0.578824	1	ruminate	0.633902	0.988768	0.945566	0.90525	15.73
Sam	goat	barn	20Hz	0.567265	NA	ruminate	0.356322	0.991448	0.785915	0.940021	7.24933
Sindi	goat	barn	20Hz	0.706564	0.9375	ruminate	0.879745	0.972534	0.958889	0.933437	37.8021
Sibile	goat	barn	20Hz	0.627451	NA	ruminate	0.830418	0.969191	0.960823	0.903078	32.8118

## Sheet: errormat
LEGEND:	FSt	feeding	WK	ruminating	N	no bhv	O	other bhv	D	drinking	bhv	behaviour
Anita		FSt	WK	N	O	D	-SUM-	bhv	Sesitivity	Specificity	Precision	Accuracy	perc.bhv.of.all.secs	Prc_other	Prc_drink
sheep	FSt	4612	0	165	222	36	423	feed	0.971561	0.33595	0.915988	0.89636	70.3259	0.0972763	0.0769231
pasture	N	135	207	186	25	3	370						5.27407
10Hz	WK	0	1144	5	10	0	15	ruminate	0.84678	0.934498	0.987058	0.859494	20.0148
	-SUM-	135	207	170	257	39	808
France		FSt	WK	N	O	D	-SUM-	bhv	Sesitivity	Specificity	Precision	Accuracy		Prc_other	Prc_drink
sheep	FSt	4416	76	138	67	0	281	feed	0.955844	0.698174	0.940175	0.912628	53.6336	0.27957	NA
pasture	N	204	746	624	26	0	976						8.84606
10Hz	WK	0	2317	0	0	0	0	ruminate	0.738133	1	1	0.783056	36.4407
	-SUM-	204	822	138	93	0	1257
Ilona		FSt	WK	N	O	D	-SUM-	bhv	Sesitivity	Specificity	Precision	Accuracy		Prc_other	Prc_drink
sheep	FSt	2876	750	148	32	0	930	feed	0.894835	0.364754	0.755649	0.728944	37.5599	0.589744	NA
pasture	N	338	619	488	46	0	1003						7.43251
10Hz	WK	0	3260	0	0	0	0	ruminate	0.704256	1	1	0.734844	54.0961
	-SUM-	338	1369	148	78	0	1933
JJ		FSt	WK	N	O	D	-SUM-	bhv	Sesitivity	Specificity	Precision	Accuracy		Prc_other	Prc_drink
sheep	FSt	3640	464	78	26	0	568	feed	0.951634	0.467167	0.865019	0.846044	47.5924	0.617647	NA
pasture	N	185	688	456	42	0	915						6.69404
10Hz	WK	0	2454	4	0	0	4	ruminate	0.680532	0.992032	0.998373	0.718598	44.8675
	-SUM-	185	1152	82	68	0	1487
Marge		FSt	WK	N	O	D	-SUM-	bhv	Sesitivity	Specificity	Precision	Accuracy		Prc_other	Prc_drink
sheep	FSt	3675	68	133	0	0	201	feed	0.974026	0.56867	0.948142	0.929464	53.8308	0.5	1
pasture	N	98	366	259	4	2	470						5.79255
10Hz	WK	0	2386	14	4	0	18	ruminate	0.846099	0.936396	0.992512	0.854335	40.234
	-SUM-	98	434	147	8	2	689
Mona		FSt	WK	N	O	D	-SUM-	bhv	Sesitivity	Specificity	Precision	Accuracy		Prc_other	Prc_drink
sheep	FSt	4712	0	110	2	0	112	feed	0.942589	0.865385	0.976783	0.931573	60.0048	0.875	NA
pasture	N	287	462	706	14	0	764						9.87877
10Hz	WK	0	2031	6	0	0	6	ruminate	0.814681	0.991736	0.997054	0.854613	29.9244
	-SUM-	287	462	117	16	0	882
Olga		FSt	WK	N	O	D	-SUM-	bhv	Sesitivity	Specificity	Precision	Accuracy		Prc_other	Prc_drink
sheep	FSt	2759	215	35	79	20	349	feed	0.945511	0.353704	0.887709	0.853094	34.8584	0.261682	0.230769
pasture	N	159	789	157	28	6	982						2.29363
10Hz	WK	0	4124	0	0	0	0	ruminate	0.804212	1	1	0.811243	61.2591
	-SUM-	159	1004	35	107	26	1331
Nadine		FSt	WK	N	O	D	-SUM-	bhv	Sesitivity	Specificity	Precision	Accuracy		Prc_other	Prc_drink
sheep	FSt	4605	178	35	31	0	244	feed	0.974603	0.643275	0.94968	0.932705	59.0551	0.663043	NA
pasture	N	120	449	379	61	0	630						5.17435
10Hz	WK	0	2143	0	0	0	0	ruminate	0.773646	1	1	0.804673	34.6207
	-SUM-	120	627	35	92	0	874
Sophie		FSt	WK	N	O	D	-SUM-	bhv	Sesitivity	Specificity	Precision	Accuracy		Prc_other	Prc_drink
sheep	FSt	4058	668	131	0	0	799	feed	0.963438	0.310613	0.835495	0.822566	49.8403	0.5	NA
pasture	N	154	565	354	6	0	726						5.7508
10Hz	WK	0	2508	0	6	0	6	ruminate	0.670409	0.983607	0.997613	0.69832	44.267
	-SUM-	154	1233	132	12	0	1531
Quartz		FSt	WK	N	O	D	-SUM-	bhv	Sesitivity	Specificity	Precision	Accuracy		Prc_other	Prc_drink
sheep	FSt	3859	189	121	0	0	310	feed	0.930552	0.751204	0.925642	0.889116	46.2164	1	NA
pasture	N	288	968	840	96	0	1352						10.8659
10Hz	WK	0	2598	14	0	0	14	ruminate	0.691877	0.985263	0.99464	0.751116	41.8478
	-SUM-	288	1157	135	96	0	1676
Anika		FSt	WK	N	O	D	-SUM-	bhv	Sesitivity	Specificity	Precision	Accuracy	perc.bhv.of.all.secs	Prc_other	Prc_drink
goat	FSt	2054	150	33	114	5	302	feed	0.818001	0.557185	0.871817	0.762293	32.9484	0.569343	0
pasture	N	404	777	224	156	0	1337						3.884
10Hz	WK	53	3608	39	4	0	96	ruminate	0.79559	0.798319	0.974082	0.795849	59.5066
	-SUM-	457	927	72	274	5	1735
Boris		FSt	WK	N	O	D	-SUM-	bhv	Sesitivity	Specificity	Precision	Accuracy	perc.bhv.of.all.secs	Prc_other	Prc_drink
goat	FSt	4241	347	202	40	0	589	feed	0.80034	0.471275	0.878054	0.743178	63.0158	0.375	NA
pasture	N	1058	532	501	24	0	1615						8.40766
10Hz	WK	0	1460	3	0	0	3	ruminate	0.624198	0.994318	0.997949	0.692361	27.8154
	-SUM-	1058	879	206	64	0	2207
Diana		FSt	WK	N	O	D	-SUM-	bhv	Sesitivity	Specificity	Precision	Accuracy	perc.bhv.of.all.secs	Prc_other	Prc_drink
goat	FSt	2928	298	35	43	0	376	feed	0.932187	0.717506	0.886199	0.868292	37.2068	0.699301	NA
pasture	N	213	801	855	100	0	1115						10.6491
10Hz	WK	0	3160	8	0	0	8	ruminate	0.741958	0.991693	0.997475	0.788012	50.4501
	-SUM-	213	1099	44	143	0	1499
Fatima		FSt	WK	N	O	D	-SUM-	bhv	Sesitivity	Specificity	Precision	Accuracy	perc.bhv.of.all.secs	Prc_other	Prc_drink
goat	FSt	2800	118	432	183	0	733	feed	0.920447	0.668025	0.792528	0.814286	54.0416	0.306818	NA
pasture	N	242	207	1394	81	0	531						32.528
10Hz	WK	0	167	4	0	0	4	ruminate	0.339431	0.997295	0.976608	0.83308	8.74045
	-SUM-	242	325	437	264	0	1268
Franca		FSt	WK	N	O	D	-SUM-	bhv	Sesitivity	Specificity	Precision	Accuracy	perc.bhv.of.all.secs	Prc_other	Prc_drink
goat	FSt	5448	183	273	186	81	723	feed	0.889179	0.670915	0.882839	0.831571	58.7778	0.506394	0.0470588
pasture	N	679	643	1272	198	4	1524						14.8983
10Hz	WK	0	1442	8	7	0	15	ruminate	0.635802	0.989926	0.989705	0.776151	21.7575
	-SUM-	679	826	281	391	85	2262
Silbile		FSt	WK	N	O	D	-SUM-	bhv	Sesitivity	Specificity	Precision	Accuracy	perc.bhv.of.all.secs	Prc_other	Prc_drink
goat	FSt	5322	89	55	117	0	261	feed	0.934012	0.619534	0.953251	0.900219	68.1253	0.100671	NA
pasture	N	225	447	410	15	0	687						5.84648
10Hz	WK	151	1492	24	17	0	192	ruminate	0.7357	0.688817	0.885986	0.724764	24.2468
	-SUM-	376	536	79	149	0	1140
Jamira		FSt	WK	N	O	D	-SUM-	bhv	Sesitivity	Specificity	Precision	Accuracy	perc.bhv.of.all.secs	Prc_other	Prc_drink
goat	FSt	4981	55	212	132	0	399	feed	0.929464	0.690937	0.925836	0.883158	59.7969	0.254237	NA
pasture	N	222	518	847	45	0	785						11.8723
10Hz	WK	156	1789	5	0	0	161	ruminate	0.757409	0.847104	0.917436	0.785066	26.3557
	-SUM-	378	573	217	177	0	1345
Funny		FSt	WK	N	O	D	-SUM-	bhv	Sesitivity	Specificity	Precision	Accuracy	perc.bhv.of.all.secs	Prc_other	Prc_drink
goat	FSt	4921	57	112	27	0	196	feed	0.94453	0.866938	0.961696	0.927428	66.9924	0.5625	NA
pasture	N	289	242	1241	36	0	567						17.5518
10Hz	WK	0	839	12	1	0	13	ruminate	0.737258	0.989922	0.984742	0.871499	14.6329
	-SUM-	289	299	124	64	0	776
Sindi		FSt	WK	N	O	D	-SUM-	bhv	Sesitivity	Specificity	Precision	Accuracy	perc.bhv.of.all.secs	Prc_other	Prc_drink
goat	FSt	3263	45	95	274	0	414	feed	0.952145	0.652393	0.887408	0.874838	62.3999	0.288312	1
pasture	N	151	208	659	111	7	477						13.8019
10Hz	WK	13	662	4	0	0	17	ruminate	0.723497	0.978589	0.974963	0.842013	16.6606
	-SUM-	164	253	99	385	7	908
Stitch		FSt	WK	N	O	D	-SUM-	bhv	Sesitivity	Specificity	Precision	Accuracy	perc.bhv.of.all.secs	Prc_other	Prc_drink
sheep	FSt	1346	900	86	15	0	1001	feed	0.767389	0.786385	0.573498	0.781211	16.2392	0.914729	NA
barn	N	408	536	3449	236	0	1180						32.8118
10Hz	WK	0	3809	9	7	0	16	ruminate	0.726215	0.995677	0.995817	0.837693	48.5603
	-SUM-	408	1436	95	258	0	2197
Lara		FSt	WK	N	O	D	-SUM-	bhv	Sesitivity	Specificity	Precision	Accuracy	perc.bhv.of.all.secs	Prc_other	Prc_drink
sheep	FSt	3421	28	209	158	24	419	feed	0.858039	0.870998	0.890885	0.863856	36.9132	0.538012	0.351351
barn	N	293	351	2632	184	13	841						26.3772
10Hz	WK	273	3207	8	0	0	281	ruminate	0.894311	0.909646	0.919438	0.901434	33.2006
	-SUM-	566	379	217	342	37	1541
Choupette		FSt	WK	N	O	D	-SUM-	bhv	Sesitivity	Specificity	Precision	Accuracy	perc.bhv.of.all.secs	Prc_other	Prc_drink
sheep	FSt	761	206	201	281	12	700	feed	0.964512	0.927235	0.520876	0.930061	7.30488	0.547619	0.294118
barn	N	28	73	8570	345	5	451						81.2147
10Hz	WK	0	314	1	4	0	5	ruminate	0.529511	0.99944	0.984326	0.970162	5.49023
	-SUM-	28	279	202	630	17	1156
Charline		FSt	WK	N	O	D	-SUM-	bhv	Sesitivity	Specificity	Precision	Accuracy	perc.bhv.of.all.secs	Prc_other	Prc_drink
sheep	FSt	1720	0	182	165	0	347	feed	0.907652	0.961011	0.832124	0.951644	17.5447	0.630872	NA
barn	N	34	0	8271	282	0	316						78.3168
10Hz	WK	141	0	6	0	0	147	ruminate	NA	NA	NA	NA	0
	-SUM-	175	0	188	447	0	810
Brienne		FSt	WK	N	O	D	-SUM-	bhv	Sesitivity	Specificity	Precision	Accuracy	perc.bhv.of.all.secs	Prc_other	Prc_drink
goat	FSt	2680	903	72	181	0	1156	feed	0.900538	0.749621	0.698644	0.808771	27.5556	0.652174	NA
barn	N	292	694	3116	345	0	1331						30.1019
10Hz	WK	4	2447	63	3	0	70	ruminate	0.605094	0.980176	0.972189	0.779934	37.4444
	-SUM-	296	1597	135	529	0	2557
Sindi		FSt	WK	N	O	D	-SUM-	bhv	Sesitivity	Specificity	Precision	Accuracy	perc.bhv.of.all.secs	Prc_other	Prc_drink
goat	FSt	889	357	125	246	0	728	feed	0.851533	0.865806	0.549784	0.863503	9.66577	0.62888	NA
barn	N	155	562	4231	466	0	1183						40.3296
10Hz	WK	0	3741	0	29	0	29	ruminate	0.80279	0.993864	0.992308	0.898999	43.1442
	-SUM-	155	919	125	741	0	1940
Sibile		FSt	WK	N	O	D	-SUM-	bhv	Sesitivity	Specificity	Precision	Accuracy	perc.bhv.of.all.secs	Prc_other	Prc_drink
goat	FSt	1320	715	184	730	0	1629	feed	0.859935	0.75046	0.447609	0.771301	14.2116	0.404441	NA
barn	N	215	526	4389	510	0	1251						42.4498
10Hz	WK	0	2179	12	21	0	33	ruminate	0.637135	0.993309	0.985081	0.847462	31.6637
	-SUM-	215	1241	196	1261	0	2913
Sam		FSt	WK	N	O	D	-SUM-	bhv	Sesitivity	Specificity	Precision	Accuracy	perc.bhv.of.all.secs	Prc_other	Prc_drink
goat	FSt	1997	240	43	69	0	352	feed	0.933614	0.942257	0.850149	0.940012	19.8037	0.667954	NA
barn	N	68	1291	5571	173	0	1532						51.9859
10Hz	WK	74	1257	1	17	0	92	ruminate	0.450861	0.984236	0.931801	0.811804	25.8124
	-SUM-	142	1531	44	259	0	1976
Ria		FSt	WK	N	O	D	-SUM-	bhv	Sesitivity	Specificity	Precision	Accuracy	perc.bhv.of.all.secs	Prc_other	Prc_drink
goat	FSt	2716	849	464	158	65	1536	feed	0.942401	0.764236	0.638758	0.818878	26.6852	0.44	0.322917
barn	N	166	578	4816	132	31	907						49.2778
10Hz	WK	0	773	42	10	0	52	ruminate	0.351364	0.989664	0.93697	0.795464	20.3704
	-SUM-	166	1427	506	300	96	2495
Stitch		FSt	WK	N	O	D	-SUM-	bhv	Sesitivity	Specificity	Precision	Accuracy	perc.bhv.of.all.secs	Prc_other	Prc_drink
sheep	FSt	992	76	74	41	22	213	feed	0.850772	0.944372	0.823237	0.922523	10.7953	0.8	0.531915
barn	N	174	677	3347	244	25	1120						33.0525
20Hz	WK	0	4960	149	20	0	169	ruminate	0.868195	0.95535	0.96705	0.902927	52.8933
	-SUM-	174	753	223	305	47	1502
Spidy		FSt	WK	N	O	D	-SUM-	bhv	Sesitivity	Specificity	Precision	Accuracy	perc.bhv.of.all.secs	Prc_other	Prc_drink
sheep	FSt	2598	0	131	82	5	218	feed	0.876223	0.967409	0.922585	0.939403	27.4512	0.641921	0.938272
barn	N	367	115	6248	147	76	705						59.0593
20Hz	WK	0	1032	0	0	0	0	ruminate	0.899738	1	1	0.984904	10.6194
	-SUM-	367	115	131	229	81	923
Lara		FSt	WK	N	O	D	-SUM-	bhv	Sesitivity	Specificity	Precision	Accuracy	perc.bhv.of.all.secs	Prc_other	Prc_drink
sheep	FSt	3894	264	80	56	0	400	feed	0.932695	0.893276	0.906847	0.914048	38.6538	0.629139	1
barn	N	281	357	3230	95	23	756						30.6731
20Hz	WK	0	2518	3	0	0	3	ruminate	0.802166	0.999105	0.99881	0.903852	29.0621
	-SUM-	281	621	83	151	23	1159
Charline		FSt	WK	N	O	D	-SUM-	bhv	Sesitivity	Specificity	Precision	Accuracy	perc.bhv.of.all.secs	Prc_other	Prc_drink
sheep	FSt	1797	0	543	27	0	570	feed	0.896259	0.910165	0.759189	0.906826	22.2753	0.413043	NA
barn	N	208	313	5756	19	0	540						73.7363
20Hz	WK	0	0	338	0	0	338	ruminate	NA	0.944708	NA	NA	3.47739
	-SUM-	208	313	881	46	0	1448
Choupette		FSt	WK	N	O	D	-SUM-	bhv	Sesitivity	Specificity	Precision	Accuracy	perc.bhv.of.all.secs	Prc_other	Prc_drink
sheep	FSt	848	7	948	82	0	1037	feed	0.983759	0.895147	0.449867	0.902251	7.98148	0.449664	NA
barn	N	14	24	8786	67	0	105						90.3519
20Hz	WK	0	0	24	0	0	24	ruminate	NA	0.997296	NA	NA	0.287037
	-SUM-	14	31	972	149	0	1166
Brienne		FSt	WK	N	O	D	-SUM-	bhv	Sesitivity	Specificity	Precision	Accuracy	perc.bhv.of.all.secs	Prc_other	Prc_drink
goat	FSt	2163	19	160	388	0	567	feed	0.896766	0.872269	0.792308	0.880893	22.3313	0.566886	1
barn	N	249	550	3350	517	5	1321						33.1266
20Hz	WK	0	3325	68	7	0	75	ruminate	0.853878	0.980998	0.977941	0.917868	36.0522
	-SUM-	249	569	228	912	5	1963
Ria		FSt	WK	N	O	D	-SUM-	bhv	Sesitivity	Specificity	Precision	Accuracy	perc.bhv.of.all.secs	Prc_other	Prc_drink
goat	FSt	2475	141	572	173	0	886	feed	0.8724	0.86034	0.736388	0.864067	26.2661	0.578824	1
barn	N	362	481	5196	246	16	1105						53.9209
20Hz	WK	0	1077	56	6	0	62	ruminate	0.633902	0.988768	0.945566	0.90525	15.73
	-SUM-	362	622	628	425	16	2053
Sam		FSt	WK	N	O	D	-SUM-	bhv	Sesitivity	Specificity	Precision	Accuracy	perc.bhv.of.all.secs	Prc_other	Prc_drink
goat	FSt	543	62	338	192	0	592	feed	0.903494	0.937041	0.478414	0.935026	5.5643	0.567265	NA
barn	N	58	442	8558	253	0	753						83.0571
20Hz	WK	0	279	75	1	0	76	ruminate	0.356322	0.991448	0.785915	0.940021	7.24933
	-SUM-	58	504	413	446	0	1421
Sindi		FSt	WK	N	O	D	-SUM-	bhv	Sesitivity	Specificity	Precision	Accuracy	perc.bhv.of.all.secs	Prc_other	Prc_drink
goat	FSt	997	0	48	32	3	83	feed	0.969844	0.985007	0.923148	0.982633	9.51764	0.706564	0.9375
barn	N	31	491	5042	366	45	933						47.4401
20Hz	WK	0	3592	34	120	0	154	ruminate	0.879745	0.972534	0.958889	0.933437	37.8021
	-SUM-	31	491	82	518	48	1170
Sibile		FSt	WK	N	O	D	-SUM-	bhv	Sesitivity	Specificity	Precision	Accuracy	perc.bhv.of.all.secs	Prc_other	Prc_drink
goat	FSt	2671	0	123	308	0	431	feed	0.893909	0.897527	0.861057	0.896024	27.6641	0.627451	NA
barn	N	260	601	3167	608	0	1469						30.5527
20Hz	WK	57	2943	10	53	0	120	ruminate	0.830418	0.969191	0.960823	0.903078	32.8118
	-SUM-	317	601	133	969	0	2020

## Sheet: mean durations (min)
species	condition	name	feeding	ruminating	no bhv	other bhv	drinking		MEANs
sheep	pasture	Anita	4747	1351	356	257	39		species	condition	frequency	feeding	sd	ruminating	sd
sheep	pasture	France	4620	3139	762	93	0		sheep	pasture	10 HZ	68.6333	11.4719	55.72	18.0631
sheep	pasture	Ilona	3214	4629	636	78	0		goat	pasture	10 HZ	73.7296	22.8146	37.6593	23.151
sheep	pasture	JJ	3825	3606	538	68	0		sheep	barn	10 HZ	35.1042	22.4456	39.2667	41.4082
sheep	pasture	Marge	3773	2820	406	8	2		goat	barn	10 HZ	35.2533	13.9782	57.04	16.2762
sheep	pasture	Mona	4999	2493	822	16	0		sheep	barn	20 HZ	37.2433	22.6343	34.4767	39.5379
sheep	pasture	Olga	2918	5128	192	107	26		goat	barn	20 HZ	32.8867	18.1522	46.6767	24.5472
sheep	pasture	Nadine	4725	2770	414	92	0
sheep	pasture	Sophie	4212	3741	485	12	0			barn		2107.37	1068.44	2678	1804.9
sheep	pasture	Quartz	4147	3755	975	96	0
goat	pasture	Anika	2511	4535	296	274	5
goat	pasture	Boris	5299	2339	706	64	0
goat	pasture	Diana	3141	4259	898	143	0
goat	pasture	Fatima	3042	492	1830	264	0
goat	pasture	Franca	6127	2268	1553	391	85
goat	pasture	Silbile	5698	2028	489	149	0
goat	pasture	Jamira	5359	2362	1064	177	0
goat	pasture	Funny	5210	1138	1365	64	0
goat	pasture	Sindi	3427	915	758	385	7
sheep	10Hz	Stitch	1754	5245	3544	258	0
sheep	10Hz	Lara	3987	3586	2849	342	37
sheep	10Hz	Choupette	789	593	8772	630	17
sheep	10Hz	Charline	1895	0	8459	447	0
goat	10Hz	Brienne	2976	4044	3251	529	0
goat	10Hz	Sindi	1044	4660	4356	741	0
goat	10Hz	Sibile	1535	3420	4585	1261	0
goat	10Hz	Sam	2139	2788	5615	259	0
goat	10Hz	Ria	2882	2200	5322	300	96
sheep	20Hz	Stitch	1166	5713	3570	305	47
sheep	20Hz	Spidy	2965	1147	6379	229	81
sheep	20Hz	Lara	4175	3139	3313	151	23
sheep	20Hz	Charline	2005	313	6637	46	0
sheep	20Hz	Choupette	862	31	9758	149	0
goat	20Hz	Brienne	2412	3894	3578	912	5
goat	20Hz	Ria	2837	1699	5824	425	16
goat	20Hz	Sam	601	783	8971	446	0
goat	20Hz	Sindi	1028	4083	5124	518	48
goat	20Hz	Sibile	2988	3544	3300	969	0

## Sheet: application
Tgroup	Fgroup	feed	Species	Pair	Name	Logger	date	time	duration other activity	duration feeding	duration ruminating
1	A	HH	goat	Z1	Franca	302582	2019-10-18	00:00:00	43.365	4.89167	11.98
1	A	HH	goat	Z1	Franca	302582	2019-10-18	01:00:00	56.7	1.49	2.045
1	A	HH	goat	Z1	Franca	302582	2019-10-18	02:00:00	28.8317	6.435	24.9683
1	A	HH	goat	Z1	Franca	302582	2019-10-18	03:00:00	30.655	0.451667	29.1283
1	A	HH	goat	Z1	Franca	302582	2019-10-18	04:00:00	23.1533	27.6317	9.45
1	A	HH	goat	Z1	Franca	302582	2019-10-18	05:00:00	52.4267	1.24833	6.56
1	A	HH	goat	Z1	Franca	302582	2019-10-18	06:00:00	30.6683	9.47667	20.0917
1	A	HH	goat	Z1	Franca	302582	2019-10-18	07:00:00	28.28	16.8517	15.1033
1	A	HH	goat	Z1	Franca	302582	2019-10-18	08:00:00	30.3567	3.32333	26.555
1	A	HH	goat	Z1	Franca	302582	2019-10-18	09:00:00	27.535	32.7	0
1	A	HH	goat	Z1	Franca	302582	2019-10-18	10:00:00	41.6217	18.6133	0
1	A	HH	goat	Z1	Franca	302582	2019-10-18	11:00:00	29.7433	23.5333	6.96
1	A	HH	goat	Z1	Franca	302582	2019-10-18	12:00:00	33.9633	26.2717	0
1	A	HH	goat	Z1	Franca	302582	2019-10-18	13:00:00	50.63	1.48167	7.695
1	A	HH	goat	Z1	Franca	302582	2019-10-17	14:00:00	36.3133	21.525	1.85167
1	A	HH	goat	Z1	Franca	302582	2019-10-17	15:00:00	46.0133	13.06	1.16167
1	A	HH	goat	Z1	Franca	302582	2019-10-17	16:00:00	43.4283	12.7933	4.01333
1	A	HH	goat	Z1	Franca	302582	2019-10-17	17:00:00	33.0283	23.9917	3.215
1	A	HH	goat	Z1	Franca	302582	2019-10-17	18:00:00	44.3133	15.9233	0
1	A	HH	goat	Z1	Franca	302582	2019-10-17	19:00:00	59.4733	0.485	0.276667
1	A	HH	goat	Z1	Franca	302582	2019-10-17	20:00:00	59.9567	0.278333	0
1	A	HH	goat	Z1	Franca	302582	2019-10-17	21:00:00	32.6083	8.965	18.6617
1	A	HH	goat	Z1	Franca	302582	2019-10-17	22:00:00	45.5967	6.18167	8.45667
1	A	HH	goat	Z1	Franca	302582	2019-10-17	23:00:00	50.2867	5.36	4.58833
1	A	HH	goat	Z1	Franca	302582	2019-10-23	1900-01-01	43.4467	0	16.79
1	A	HH	goat	Z1	Franca	302582	2019-10-23	1900-01-01 01:00:00	46.1483	14.0867	0
1	A	HH	goat	Z1	Franca	302582	2019-10-23	1900-01-01 02:00:00	39.725	0	20.51
1	A	HH	goat	Z1	Franca	302582	2019-10-23	1900-01-01 03:00:00	32.23	0	28.005
1	A	HH	goat	Z1	Franca	302582	2019-10-23	1900-01-01 04:00:00	41.52	0	18.715
1	A	HH	goat	Z1	Franca	302582	2019-10-23	1900-01-01 05:00:00	42.1167	4.645	13.475
1	A	HH	goat	Z1	Franca	302582	2019-10-23	1900-01-01 06:00:00	41.7933	0	18.4417
1	A	HH	goat	Z1	Franca	302582	2019-10-23	1900-01-01 07:00:00	31.4467	0	28.7883
1	A	HH	goat	Z1	Franca	302582	2019-10-23	1900-01-01 08:00:00	54.27	0.583333	5.38167
1	A	HH	goat	Z1	Franca	302582	2019-10-23	1900-01-01 09:00:00	39.53	19.5433	1.16167
1	A	HH	goat	Z1	Franca	302582	2019-10-23	1900-01-01 10:00:00	38.6433	20.9567	0.635
1	A	HH	goat	Z1	Franca	302582	2019-10-23	1900-01-01 11:00:00	27.81	23.0267	9.4
1	A	HH	goat	Z1	Franca	302582	2019-10-23	1900-01-01 12:00:00	26.385	17.7933	16.0567
1	A	HH	goat	Z1	Franca	302582	2019-10-23	1900-01-01 13:00:00	38.69	0	21.0667
1	A	HH	goat	Z1	Franca	302582	2019-10-22	1900-01-01 14:00:00	36.425	22.175	1.18667
1	A	HH	goat	Z1	Franca	302582	2019-10-22	1900-01-01 15:00:00	54.255	2.54167	3.43833
1	A	HH	goat	Z1	Franca	302582	2019-10-22	1900-01-01 16:00:00	43.6283	6.66167	9.945
1	A	HH	goat	Z1	Franca	302582	2019-10-22	1900-01-01 17:00:00	25.4517	34.7833	0
1	A	HH	goat	Z1	Franca	302582	2019-10-22	1900-01-01 18:00:00	60.2367	0	0
1	A	HH	goat	Z1	Franca	302582	2019-10-22	1900-01-01 19:00:00	52.6433	5.64167	1.95
1	A	HH	goat	Z1	Franca	302582	2019-10-22	1900-01-01 20:00:00	54.7633	0	5.47167
1	A	HH	goat	Z1	Franca	302582	2019-10-22	1900-01-01 21:00:00	37.7067	0	22.5283
1	A	HH	goat	Z1	Franca	302582	2019-10-22	1900-01-01 22:00:00	60.235	0	0
1	A	HH	goat	Z1	Franca	302582	2019-10-22	1900-01-01 23:00:00	31.5683	12.855	15.8117
2	A	HH	goat	Z6	Boris	302582	2019-10-28	1900-01-02	21.8867	15.2117	23.1367
2	A	HH	goat	Z6	Boris	302582	2019-10-28	1900-01-02 01:00:00	51.1567	2.37167	6.70667
2	A	HH	goat	Z6	Boris	302582	2019-10-28	1900-01-02 02:00:00	10.4317	8.44667	41.3567
2	A	HH	goat	Z6	Boris	302582	2019-10-28	1900-01-02 03:00:00	47.735	6.47	6.03167
2	A	HH	goat	Z6	Boris	302582	2019-10-28	1900-01-02 04:00:00	49.1783	9.665	1.39167
2	A	HH	goat	Z6	Boris	302582	2019-10-28	1900-01-02 05:00:00	17.8233	8.54833	33.8633
2	A	HH	goat	Z6	Boris	302582	2019-10-28	1900-01-02 06:00:00	14.5183	0.741667	44.975
2	A	HH	goat	Z6	Boris	302582	2019-10-28	1900-01-02 07:00:00	53.37	0.548333	6.31667
2	A	HH	goat	Z6	Boris	302582	2019-10-28	1900-01-02 08:00:00	39.7117	3.67667	16.8467
2	A	HH	goat	Z6	Boris	302582	2019-10-28	1900-01-02 09:00:00	60.2367	0	0
2	A	HH	goat	Z6	Boris	302582	2019-10-28	1900-01-02 10:00:00	40.6717	19.5633	0
2	A	HH	goat	Z6	Boris	302582	2019-10-28	1900-01-02 11:00:00	29.175	31.06	0
2	A	HH	goat	Z6	Boris	302582	2019-10-28	1900-01-02 12:00:00	51.5417	6.55333	2.14
2	A	HH	goat	Z6	Boris	302582	2019-10-27	1900-01-02 13:00:00	37.7083	22.1567	0
2	A	HH	goat	Z6	Boris	302582	2019-10-27	1900-01-02 14:00:00	38.63	18.5367	2.61667
2	A	HH	goat	Z6	Boris	302582	2019-10-27	1900-01-02 15:00:00	35.8117	11.185	13.2383
2	A	HH	goat	Z6	Boris	302582	2019-10-27	1900-01-02 16:00:00	47.6983	10.3383	2.2
2	A	HH	goat	Z6	Boris	302582	2019-10-27	1900-01-02 17:00:00	30.695	28.3867	1.15333
2	A	HH	goat	Z6	Boris	302582	2019-10-27	1900-01-02 18:00:00	39.715	20.52	0
2	A	HH	goat	Z6	Boris	302582	2019-10-27	1900-01-02 19:00:00	47.1417	13.0933	0
2	A	HH	goat	Z6	Boris	302582	2019-10-27	1900-01-02 20:00:00	54.3183	0	5.91667
2	A	HH	goat	Z6	Boris	302582	2019-10-27	1900-01-02 21:00:00	55.5017	4.225	0.51
2	A	HH	goat	Z6	Boris	302582	2019-10-27	1900-01-02 22:00:00	21.3767	28.38	10.4783
2	A	HH	goat	Z6	Boris	302582	2019-10-27	1900-01-02 23:00:00	28.9767	26.9983	4.26
2	A	HH	goat	Z6	Boris	302582	2019-11-02	1900-01-03	16.46	12.3083	31.4683
2	A	HH	goat	Z6	Boris	302582	2019-11-02	1900-01-03 01:00:00	33.0283	7.905	19.3017
2	A	HH	goat	Z6	Boris	302582	2019-11-02	1900-01-03 02:00:00	44.3767	10.7883	5.07
2	A	HH	goat	Z6	Boris	302582	2019-11-02	1900-01-03 03:00:00	20.5967	9.73667	29.9017
2	A	HH	goat	Z6	Boris	302582	2019-11-02	1900-01-03 04:00:00	40.9117	6.35167	12.9717
2	A	HH	goat	Z6	Boris	302582	2019-11-02	1900-01-03 05:00:00	37.645	5.38833	17.2017
2	A	HH	goat	Z6	Boris	302582	2019-11-02	1900-01-03 06:00:00	23.9867	6.23	30.02
2	A	HH	goat	Z6	Boris	302582	2019-11-02	1900-01-03 07:00:00	49.8083	9.27667	1.15
2	A	HH	goat	Z6	Boris	302582	2019-11-02	1900-01-03 08:00:00	40.1067	13.5533	6.575
2	A	HH	goat	Z6	Boris	302582	2019-11-02	1900-01-03 09:00:00	37.8067	22.4283	0
2	A	HH	goat	Z6	Boris	302582	2019-11-02	1900-01-03 10:00:00	37.945	21.095	1.195
2	A	HH	goat	Z6	Boris	302582	2019-11-02	1900-01-03 11:00:00	31.9633	18.8	9.47167
2	A	HH	goat	Z6	Boris	302582	2019-11-02	1900-01-03 12:00:00	36.5267	23.71	0
2	A	HH	goat	Z6	Boris	302582	2019-11-02	1900-01-03 13:00:00	28.9917	16.765	13.9683
2	A	HH	goat	Z6	Boris	302582	2019-11-01	1900-01-03 14:00:00	35.0517	23.2683	1.25833
2	A	HH	goat	Z6	Boris	302582	2019-11-01	1900-01-03 15:00:00	44.6767	15.0333	0.525
2	A	HH	goat	Z6	Boris	302582	2019-11-01	1900-01-03 16:00:00	34.44	25.2067	0.588333
2	A	HH	goat	Z6	Boris	302582	2019-11-01	1900-01-03 17:00:00	23.4567	36.7783	0
2	A	HH	goat	Z6	Boris	302582	2019-11-01	1900-01-03 18:00:00	53.53	6.705	0
2	A	HH	goat	Z6	Boris	302582	2019-11-01	1900-01-03 19:00:00	60.0733	0.163333	0
2	A	HH	goat	Z6	Boris	302582	2019-11-01	1900-01-03 20:00:00	37.0683	20.6867	2.48
2	A	HH	goat	Z6	Boris	302582	2019-11-01	1900-01-03 21:00:00	37.185	6.83	16.22
2	A	HH	goat	Z6	Boris	302582	2019-11-01	1900-01-03 22:00:00	41.4117	14.8167	4.00667
2	A	HH	goat	Z6	Boris	302582	2019-11-01	1900-01-03 23:00:00	27.4483	5.66333	27.1233
3	A	HH	goat	Z9	Sam	302582	2019-11-07	1900-01-04	37.0967	23.1383	0
3	A	HH	goat	Z9	Sam	302582	2019-11-07	1900-01-04 01:00:00	58.1867	2.04833	0
3	A	HH	goat	Z9	Sam	302582	2019-11-07	1900-01-04 02:00:00	38.5333	21.7017	0
3	A	HH	goat	Z9	Sam	302582	2019-11-07	1900-01-04 03:00:00	23.6383	29.5933	7.00333
3	A	HH	goat	Z9	Sam	302582	2019-11-07	1900-01-04 04:00:00	44.94	4.195	11.1017
3	A	HH	goat	Z9	Sam	302582	2019-11-07	1900-01-04 05:00:00	41.6783	16.205	2.35167
3	A	HH	goat	Z9	Sam	302582	2019-11-07	1900-01-04 06:00:00	32.0033	23.6467	4.585
3	A	HH	goat	Z9	Sam	302582	2019-11-07	1900-01-04 07:00:00	50.4683	9.16167	0.605
3	A	HH	goat	Z9	Sam	302582	2019-11-07	1900-01-04 08:00:00	36.3317	23.2	0.703333
3	A	HH	goat	Z9	Sam	302582	2019-11-07	1900-01-04 09:00:00	49.9783	10.2583	0
3	A	HH	goat	Z9	Sam	302582	2019-11-07	1900-01-04 10:00:00	43.1417	12.1617	4.93167
3	A	HH	goat	Z9	Sam	302582	2019-11-07	1900-01-04 11:00:00	24.105	35.6267	0.503333
3	A	HH	goat	Z9	Sam	302582	2019-11-07	1900-01-04 12:00:00	56.55	3.685	0
3	A	HH	goat	Z9	Sam	302582	2019-11-07	1900-01-04 13:00:00	57.2933	2.44167	0
3	A	HH	goat	Z9	Sam	302582	2019-11-06	1900-01-04 14:00:00	28.7983	20.0933	10.9517
3	A	HH	goat	Z9	Sam	302582	2019-11-06	1900-01-04 15:00:00	59.3633	0.871667	0
3	A	HH	goat	Z9	Sam	302582	2019-11-06	1900-01-04 16:00:00	44.09	16.1467	0
3	A	HH	goat	Z9	Sam	302582	2019-11-06	1900-01-04 17:00:00	36.485	23.75	0
3	A	HH	goat	Z9	Sam	302582	2019-11-06	1900-01-04 18:00:00	54.205	6.03	0
3	A	HH	goat	Z9	Sam	302582	2019-11-06	1900-01-04 19:00:00	58.8017	1.43333	0
3	A	HH	goat	Z9	Sam	302582	2019-11-06	1900-01-04 20:00:00	35.58	24.4117	0.243333
3	A	HH	goat	Z9	Sam	302582	2019-11-06	1900-01-04 21:00:00	58.105	0.786667	1.34333
3	A	HH	goat	Z9	Sam	302582	2019-11-06	1900-01-04 22:00:00	59.9317	0.305	0
3	A	HH	goat	Z9	Sam	302582	2019-11-06	1900-01-04 23:00:00	40.305	18.3183	1.61167
3	A	HH	goat	Z9	Sam	302582	2019-11-12	1900-01-05	55.7783	1.60333	2.85333
3	A	HH	goat	Z9	Sam	302582	2019-11-12	1900-01-05 01:00:00	28.955	20.6483	10.6333
3	A	HH	goat	Z9	Sam	302582	2019-11-12	1900-01-05 02:00:00	40.2533	17.4367	2.545
3	A	HH	goat	Z9	Sam	302582	2019-11-12	1900-01-05 03:00:00	51.675	7.93667	0.623333
3	A	HH	goat	Z9	Sam	302582	2019-11-12	1900-01-05 04:00:00	24.31	21.455	14.47
3	A	HH	goat	Z9	Sam	302582	2019-11-12	1900-01-05 05:00:00	19.1683	26.3917	14.675
3	A	HH	goat	Z9	Sam	302582	2019-11-12	1900-01-05 06:00:00	45.45	1.52833	13.2567
3	A	HH	goat	Z9	Sam	302582	2019-11-12	1900-01-05 07:00:00	24.6883	33.905	1.64333
3	A	HH	goat	Z9	Sam	302582	2019-11-12	1900-01-05 08:00:00	40.0967	9.94	10.1983
3	A	HH	goat	Z9	Sam	302582	2019-11-12	1900-01-05 09:00:00	31.3033	21.6317	7.3
3	A	HH	goat	Z9	Sam	302582	2019-11-12	1900-01-05 10:00:00	60.235	0	0
3	A	HH	goat	Z9	Sam	302582	2019-11-12	1900-01-05 11:00:00	42.7967	7.44167	9.99667
3	A	HH	goat	Z9	Sam	302582	2019-11-12	1900-01-05 12:00:00	58.815	1.42167	0
3	A	HH	goat	Z9	Sam	302582	2019-11-12	1900-01-05 13:00:00	39.6217	12.4083	7.71333
3	A	HH	goat	Z9	Sam	302582	2019-11-11	1900-01-05 14:00:00	31.385	28.1967	0
3	A	HH	goat	Z9	Sam	302582	2019-11-11	1900-01-05 15:00:00	37.0567	23.1783	0
3	A	HH	goat	Z9	Sam	302582	2019-11-11	1900-01-05 16:00:00	56.69	3.545	0
3	A	HH	goat	Z9	Sam	302582	2019-11-11	1900-01-05 17:00:00	36.8167	16.715	6.70333
3	A	HH	goat	Z9	Sam	302582	2019-11-11	1900-01-05 18:00:00	59.1383	0.276667	0.82
3	A	HH	goat	Z9	Sam	302582	2019-11-11	1900-01-05 19:00:00	35.8167	24.42	0
3	A	HH	goat	Z9	Sam	302582	2019-11-11	1900-01-05 20:00:00	35.1167	25.1183	0
3	A	HH	goat	Z9	Sam	302582	2019-11-11	1900-01-05 21:00:00	7.81833	52.4167	0
3	A	HH	goat	Z9	Sam	302582	2019-11-11	1900-01-05 22:00:00	55.7367	4.49833	0
3	A	HH	goat	Z9	Sam	302582	2019-11-11	1900-01-05 23:00:00	15.77	44.465	0
1	A	HH	goat	Z1	Franca	302582	2020-01-23	1900-01-06	11.4617	11.4617	11.4617
1	A	HH	goat	Z1	Franca	302582	2020-01-23	1900-01-06 01:00:00	11.4183	11.4183	11.4183
1	A	HH	goat	Z1	Franca	302582	2020-01-23	1900-01-06 02:00:00	0.455	0.455	0.455
1	A	HH	goat	Z1	Franca	302582	2020-01-23	1900-01-06 03:00:00	11.4617	11.4617	11.4617
1	A	HH	goat	Z1	Franca	302582	2020-01-23	1900-01-06 04:00:00	11.4183	11.4183	11.4183
1	A	HH	goat	Z1	Franca	302582	2020-01-23	1900-01-06 05:00:00	0.455	0.455	0.455
1	A	HH	goat	Z1	Franca	302582	2020-01-23	1900-01-06 06:00:00	11.4617	11.4617	11.4617
1	A	HH	goat	Z1	Franca	302582	2020-01-23	1900-01-06 07:00:00	11.4183	11.4183	11.4183
1	A	HH	goat	Z1	Franca	302582	2020-01-23	1900-01-06 08:00:00	0.455	0.455	0.455
1	A	HH	goat	Z1	Franca	302582	2020-01-23	1900-01-06 09:00:00	11.4617	11.4617	11.4617
1	A	HH	goat	Z1	Franca	302582	2020-01-23	1900-01-06 10:00:00	11.4183	11.4183	11.4183
1	A	HH	goat	Z1	Franca	302582	2020-01-23	1900-01-06 11:00:00	0.455	0.455	0.455
1	A	HH	goat	Z1	Franca	302582	2020-01-23	1900-01-06 12:00:00	11.4617	11.4617	11.4617
1	A	HH	goat	Z1	Franca	302582	2020-01-23	1900-01-06 13:00:00	11.4183	11.4183	11.4183
1	A	HH	goat	Z1	Franca	302582	2020-01-22	1900-01-06 14:00:00	0.455	0.455	0.455
1	A	HH	goat	Z1	Franca	302582	2020-01-22	1900-01-06 15:00:00	11.4617	11.4617	11.4617
1	A	HH	goat	Z1	Franca	302582	2020-01-22	1900-01-06 16:00:00	11.4183	11.4183	11.4183
1	A	HH	goat	Z1	Franca	302582	2020-01-22	1900-01-06 17:00:00	0.455	0.455	0.455
1	A	HH	goat	Z1	Franca	302582	2020-01-22	1900-01-06 18:00:00	11.4617	11.4617	11.4617
1	A	HH	goat	Z1	Franca	302582	2020-01-22	1900-01-06 19:00:00	11.4183	11.4183	11.4183
1	A	HH	goat	Z1	Franca	302582	2020-01-22	1900-01-06 20:00:00	0.455	0.455	0.455
1	A	HH	goat	Z1	Franca	302582	2020-01-22	1900-01-06 21:00:00	11.4617	11.4617	11.4617
1	A	HH	goat	Z1	Franca	302582	2020-01-22	1900-01-06 22:00:00	11.4183	11.4183	11.4183
1	A	HH	goat	Z1	Franca	302582	2020-01-22	1900-01-06 23:00:00	0.455	0.455	0.455
1	A	HH	goat	Z2	Diana	302583	2019-10-18	1900-01-07	40.3317	2.00667	17.8967
1	A	HH	goat	Z2	Diana	302583	2019-10-18	1900-01-07 01:00:00	34.4233	5.91667	19.895
1	A	HH	goat	Z2	Diana	302583	2019-10-18	1900-01-07 02:00:00	30.6683	3.515	26.0517
1	A	HH	goat	Z2	Diana	302583	2019-10-18	1900-01-07 03:00:00	41.5583	18.6767	0
1	A	HH	goat	Z2	Diana	302583	2019-10-18	1900-01-07 04:00:00	50.4317	3.215	6.59
1	A	HH	goat	Z2	Diana	302583	2019-10-18	1900-01-07 05:00:00	16.8217	3.23333	40.18
1	A	HH	goat	Z2	Diana	302583	2019-10-18	1900-01-07 06:00:00	12.37	11.6567	36.2083
1	A	HH	goat	Z2	Diana	302583	2019-10-18	1900-01-07 07:00:00	41.9583	4.20833	14.0683
1	A	HH	goat	Z2	Diana	302583	2019-10-18	1900-01-07 08:00:00	38.99	9.57	11.675
1	A	HH	goat	Z2	Diana	302583	2019-10-18	1900-01-07 09:00:00	33.1083	27.1267	0
1	A	HH	goat	Z2	Diana	302583	2019-10-18	1900-01-07 10:00:00	49.705	10.5317	0
1	A	HH	goat	Z2	Diana	302583	2019-10-18	1900-01-07 11:00:00	27.2767	26.8333	6.125
1	A	HH	goat	Z2	Diana	302583	2019-10-18	1900-01-07 12:00:00	19.5617	27.5183	13.155
1	A	HH	goat	Z2	Diana	302583	2019-10-18	1900-01-07 13:00:00	39.7083	1.78833	18.4283
1	A	HH	goat	Z2	Diana	302583	2019-10-17	1900-01-07 14:00:00	33.81	25.165	0.888333
1	A	HH	goat	Z2	Diana	302583	2019-10-17	1900-01-07 15:00:00	15.8983	29.5483	14.7883
1	A	HH	goat	Z2	Diana	302583	2019-10-17	1900-01-07 16:00:00	31.7083	22.9317	5.595
1	A	HH	goat	Z2	Diana	302583	2019-10-17	1900-01-07 17:00:00	17.07	42.3833	0.783333
1	A	HH	goat	Z2	Diana	302583	2019-10-17	1900-01-07 18:00:00	29.34	30.895	0
1	A	HH	goat	Z2	Diana	302583	2019-10-17	1900-01-07 19:00:00	51.6417	8.59333	0
1	A	HH	goat	Z2	Diana	302583	2019-10-17	1900-01-07 20:00:00	60.235	0	0
1	A	HH	goat	Z2	Diana	302583	2019-10-17	1900-01-07 21:00:00	25.5283	1.72667	32.98
1	A	HH	goat	Z2	Diana	302583	2019-10-17	1900-01-07 22:00:00	19.055	12.47	28.71
1	A	HH	goat	Z2	Diana	302583	2019-10-17	1900-01-07 23:00:00	16.395	43.8417	0
1	A	HH	goat	Z2	Diana	302583	2019-10-23	1900-01-08	43.665	0.566667	16.0033
1	A	HH	goat	Z2	Diana	302583	2019-10-23	1900-01-08 01:00:00	40.2817	12.0783	7.875
1	A	HH	goat	Z2	Diana	302583	2019-10-23	1900-01-08 02:00:00	48.1233	12.1117	0
1	A	HH	goat	Z2	Diana	302583	2019-10-23	1900-01-08 03:00:00	50.8	0	9.435
1	A	HH	goat	Z2	Diana	302583	2019-10-23	1900-01-08 04:00:00	27.765	0	32.4717
1	A	HH	goat	Z2	Diana	302583	2019-10-23	1900-01-08 05:00:00	35.91	1.04167	23.2833
1	A	HH	goat	Z2	Diana	302583	2019-10-23	1900-01-08 06:00:00	23.1417	0	37.0933
1	A	HH	goat	Z2	Diana	302583	2019-10-23	1900-01-08 07:00:00	29.8783	0	30.3567
1	A	HH	goat	Z2	Diana	302583	2019-10-23	1900-01-08 08:00:00	26.5883	0	33.6467
1	A	HH	goat	Z2	Diana	302583	2019-10-23	1900-01-08 09:00:00	28.9283	25.8683	5.43833
1	A	HH	goat	Z2	Diana	302583	2019-10-23	1900-01-08 10:00:00	37.105	13.55	9.58167
1	A	HH	goat	Z2	Diana	302583	2019-10-23	1900-01-08 11:00:00	25.6767	7.91167	26.6467
1	A	HH	goat	Z2	Diana	302583	2019-10-23	1900-01-08 12:00:00	43.8033	16.4317	0
1	A	HH	goat	Z2	Diana	302583	2019-10-23	1900-01-08 13:00:00	15.4883	3.77167	40.5417
1	A	HH	goat	Z2	Diana	302583	2019-10-22	1900-01-08 14:00:00	31.77	6.96667	20.905
1	A	HH	goat	Z2	Diana	302583	2019-10-22	1900-01-08 15:00:00	20.7983	14.4633	24.9733
1	A	HH	goat	Z2	Diana	302583	2019-10-22	1900-01-08 16:00:00	36.625	23.61	0
1	A	HH	goat	Z2	Diana	302583	2019-10-22	1900-01-08 17:00:00	10.1867	50.05	0
1	A	HH	goat	Z2	Diana	302583	2019-10-22	1900-01-08 18:00:00	51.2533	8.98167	0
1	A	HH	goat	Z2	Diana	302583	2019-10-22	1900-01-08 19:00:00	46.1183	14.1167	0
1	A	HH	goat	Z2	Diana	302583	2019-10-22	1900-01-08 20:00:00	54.54	1.57167	4.12333
1	A	HH	goat	Z2	Diana	302583	2019-10-22	1900-01-08 21:00:00	48.1533	0	12.0817
1	A	HH	goat	Z2	Diana	302583	2019-10-22	1900-01-08 22:00:00	28.61	0	31.6267
1	A	HH	goat	Z2	Diana	302583	2019-10-22	1900-01-08 23:00:00	37.6617	12.4	10.1733
2	A	HH	goat	Z5	Isodora	302583	2019-10-28	1900-01-09	56.6517	2.78667	0.796667
2	A	HH	goat	Z5	Isodora	302583	2019-10-28	1900-01-09 01:00:00	59.7033	0.533333	0
2	A	HH	goat	Z5	Isodora	302583	2019-10-28	1900-01-09 02:00:00	11.8533	14.4267	33.955
2	A	HH	goat	Z5	Isodora	302583	2019-10-28	1900-01-09 03:00:00	38.1633	22.0717	0
2	A	HH	goat	Z5	Isodora	302583	2019-10-28	1900-01-09 04:00:00	27.9033	1.56667	30.765
2	A	HH	goat	Z5	Isodora	302583	2019-10-28	1900-01-09 05:00:00	59.6433	0.591667	0
2	A	HH	goat	Z5	Isodora	302583	2019-10-28	1900-01-09 06:00:00	58.0233	0.22	1.99167
2	A	HH	goat	Z5	Isodora	302583	2019-10-28	1900-01-09 07:00:00	30.755	2.95833	26.5233
2	A	HH	goat	Z5	Isodora	302583	2019-10-28	1900-01-09 08:00:00	45.975	14.26	0
2	A	HH	goat	Z5	Isodora	302583	2019-10-28	1900-01-09 09:00:00	37.7667	3.84167	18.6267
2	A	HH	goat	Z5	Isodora	302583	2019-10-28	1900-01-09 10:00:00	24.88	33.9533	1.40167
2	A	HH	goat	Z5	Isodora	302583	2019-10-28	1900-01-09 11:00:00	24.63	29.4667	6.13833
2	A	HH	goat	Z5	Isodora	302583	2019-10-28	1900-01-09 12:00:00	22.715	19.11	18.4117
2	A	HH	goat	Z5	Isodora	302583	2019-10-27	1900-01-09 13:00:00	25.2317	34.4833	0
2	A	HH	goat	Z5	Isodora	302583	2019-10-27	1900-01-09 14:00:00	12.01	6.495	41.2633
2	A	HH	goat	Z5	Isodora	302583	2019-10-27	1900-01-09 15:00:00	42.715	0.2	17.32
2	A	HH	goat	Z5	Isodora	302583	2019-10-27	1900-01-09 16:00:00	39.9767	19.6	0.658333
2	A	HH	goat	Z5	Isodora	302583	2019-10-27	1900-01-09 17:00:00	19.9433	40.2917	0
2	A	HH	goat	Z5	Isodora	302583	2019-10-27	1900-01-09 18:00:00	10.9033	49.3317	0
2	A	HH	goat	Z5	Isodora	302583	2019-10-27	1900-01-09 19:00:00	52.2533	7.98333	0
2	A	HH	goat	Z5	Isodora	302583	2019-10-27	1900-01-09 20:00:00	60.235	0	0
2	A	HH	goat	Z5	Isodora	302583	2019-10-27	1900-01-09 21:00:00	33.71	2.86333	23.6617
2	A	HH	goat	Z5	Isodora	302583	2019-10-27	1900-01-09 22:00:00	39.7217	1.625	18.8883
2	A	HH	goat	Z5	Isodora	302583	2019-10-27	1900-01-09 23:00:00	19.7367	23.4	17.0983
2	A	HH	goat	Z5	Isodora	302583	2019-11-02	1900-01-10	32.005	4.77	23.46
2	A	HH	goat	Z5	Isodora	302583	2019-11-02	1900-01-10 01:00:00	50.8583	1.315	8.06167
2	A	HH	goat	Z5	Isodora	302583	2019-11-02	1900-01-10 02:00:00	40.2	2.8	17.2367
2	A	HH	goat	Z5	Isodora	302583	2019-11-02	1900-01-10 03:00:00	28.8733	5.20333	26.1583
2	A	HH	goat	Z5	Isodora	302583	2019-11-02	1900-01-10 04:00:00	51.1767	0.236667	8.82167
2	A	HH	goat	Z5	Isodora	302583	2019-11-02	1900-01-10 05:00:00	28.61	0.281667	31.3433
2	A	HH	goat	Z5	Isodora	302583	2019-11-02	1900-01-10 06:00:00	48.0683	1.955	10.2117
2	A	HH	goat	Z5	Isodora	302583	2019-11-02	1900-01-10 07:00:00	47.535	12.7	0
2	A	HH	goat	Z5	Isodora	302583	2019-11-02	1900-01-10 08:00:00	16.4967	20.225	23.515
2	A	HH	goat	Z5	Isodora	302583	2019-11-02	1900-01-10 09:00:00	24.8283	24.88	10.5267
2	A	HH	goat	Z5	Isodora	302583	2019-11-02	1900-01-10 10:00:00	50.6283	9.60667	0
2	A	HH	goat	Z5	Isodora	302583	2019-11-02	1900-01-10 11:00:00	39.83	6.03833	14.3667
2	A	HH	goat	Z5	Isodora	302583	2019-11-02	1900-01-10 12:00:00	36.3333	23.9017	0
2	A	HH	goat	Z5	Isodora	302583	2019-11-02	1900-01-10 13:00:00	43.7717	0	16.045
2	A	HH	goat	Z5	Isodora	302583	2019-11-01	1900-01-10 14:00:00	24.035	27.7367	8.33667
2	A	HH	goat	Z5	Isodora	302583	2019-11-01	1900-01-10 15:00:00	38.2267	14.3483	7.66167
2	A	HH	goat	Z5	Isodora	302583	2019-11-01	1900-01-10 16:00:00	27.5233	30.42	2.29167
2	A	HH	goat	Z5	Isodora	302583	2019-11-01	1900-01-10 17:00:00	34.2283	23.5467	2.46
2	A	HH	goat	Z5	Isodora	302583	2019-11-01	1900-01-10 18:00:00	60.235	0	0
2	A	HH	goat	Z5	Isodora	302583	2019-11-01	1900-01-10 19:00:00	46.895	11.83	1.51
2	A	HH	goat	Z5	Isodora	302583	2019-11-01	1900-01-10 20:00:00	20.7483	6.79833	32.69
2	A	HH	goat	Z5	Isodora	302583	2019-11-01	1900-01-10 21:00:00	36.5683	15.6367	8.03
2	A	HH	goat	Z5	Isodora	302583	2019-11-01	1900-01-10 22:00:00	42.5083	3.02667	14.7
2	A	HH	goat	Z5	Isodora	302583	2019-11-01	1900-01-10 23:00:00	23.2867	7.52333	29.425
3	A	HH	goat	Z10	Kermet	302583	2019-11-07	1900-01-11	60.09	0.146667	0
3	A	HH	goat	Z10	Kermet	302583	2019-11-07	1900-01-11 01:00:00	44.965	0.381667	14.8883
3	A	HH	goat	Z10	Kermet	302583	2019-11-07	1900-01-11 02:00:00	25.4617	3.29667	31.4767
3	A	HH	goat	Z10	Kermet	302583	2019-11-07	1900-01-11 03:00:00	60.235	0	0
3	A	HH	goat	Z10	Kermet	302583	2019-11-07	1900-01-11 04:00:00	24.6067	0.991667	34.6367
3	A	HH	goat	Z10	Kermet	302583	2019-11-07	1900-01-11 05:00:00	34.9867	1.845	23.405
3	A	HH	goat	Z10	Kermet	302583	2019-11-07	1900-01-11 06:00:00	25.465	14.88	19.89
3	A	HH	goat	Z10	Kermet	302583	2019-11-07	1900-01-11 07:00:00	31.1467	29.0883	0
3	A	HH	goat	Z10	Kermet	302583	2019-11-07	1900-01-11 08:00:00	31.52	28.715	0
3	A	HH	goat	Z10	Kermet	302583	2019-11-07	1900-01-11 09:00:00	30.9983	21.7317	7.505
3	A	HH	goat	Z10	Kermet	302583	2019-11-07	1900-01-11 10:00:00	13.5533	0	46.6817
3	A	HH	goat	Z10	Kermet	302583	2019-11-07	1900-01-11 11:00:00	51.43	8.80667	0
3	A	HH	goat	Z10	Kermet	302583	2019-11-07	1900-01-11 12:00:00	18.7433	27.7083	13.7833
3	A	HH	goat	Z10	Kermet	302583	2019-11-07	1900-01-11 13:00:00	29.1917	13.315	17.325
3	A	HH	goat	Z10	Kermet	302583	2019-11-06	1900-01-11 14:00:00	46.705	12.195	0.22
3	A	HH	goat	Z10	Kermet	302583	2019-11-06	1900-01-11 15:00:00	25.7383	34.1167	0.38
3	A	HH	goat	Z10	Kermet	302583	2019-11-06	1900-01-11 16:00:00	39.7	19.55	0.985
3	A	HH	goat	Z10	Kermet	302583	2019-11-06	1900-01-11 17:00:00	20.8283	39.4067	0
3	A	HH	goat	Z10	Kermet	302583	2019-11-06	1900-01-11 18:00:00	60.2367	0	0
3	A	HH	goat	Z10	Kermet	302583	2019-11-06	1900-01-11 19:00:00	60.235	0	0
3	A	HH	goat	Z10	Kermet	302583	2019-11-06	1900-01-11 20:00:00	38.8867	10.985	10.3633
3	A	HH	goat	Z10	Kermet	302583	2019-11-06	1900-01-11 21:00:00	23.8517	12.59	23.7933
3	A	HH	goat	Z10	Kermet	302583	2019-11-06	1900-01-11 22:00:00	21.6883	12.69	25.8567
3	A	HH	goat	Z10	Kermet	302583	2019-11-06	1900-01-11 23:00:00	54.5883	5.64667	0
3	A	HH	goat	Z10	Kermet	302583	2019-11-12	1900-01-12	29.5933	5.325	25.3167
3	A	HH	goat	Z10	Kermet	302583	2019-11-12	1900-01-12 01:00:00	32.385	19.4533	8.39667
3	A	HH	goat	Z10	Kermet	302583	2019-11-12	1900-01-12 02:00:00	23.5883	22.1117	14.535
3	A	HH	goat	Z10	Kermet	302583	2019-11-12	1900-01-12 03:00:00	60.0033	0.231667	0
3	A	HH	goat	Z10	Kermet	302583	2019-11-12	1900-01-12 04:00:00	24.795	0.296667	35.145
3	A	HH	goat	Z10	Kermet	302583	2019-11-12	1900-01-12 05:00:00	11.72	10.06	38.455
3	A	HH	goat	Z10	Kermet	302583	2019-11-12	1900-01-12 06:00:00	10.0017	30.0517	20.1817
3	A	HH	goat	Z10	Kermet	302583	2019-11-12	1900-01-12 07:00:00	22.61	20.03	17.595
3	A	HH	goat	Z10	Kermet	302583	2019-11-12	1900-01-12 08:00:00	55.1433	5.09167	0
3	A	HH	goat	Z10	Kermet	302583	2019-11-12	1900-01-12 09:00:00	27.035	29.4317	3.76833
3	A	HH	goat	Z10	Kermet	302583	2019-11-12	1900-01-12 10:00:00	22.29	16.95	20.9967
3	A	HH	goat	Z10	Kermet	302583	2019-11-12	1900-01-12 11:00:00	24.3417	6.65	29.2433
3	A	HH	goat	Z10	Kermet	302583	2019-11-12	1900-01-12 12:00:00	23.615	20.21	16.41
3	A	HH	goat	Z10	Kermet	302583	2019-11-12	1900-01-12 13:00:00	40.7033	5.12833	14.3883
3	A	HH	goat	Z10	Kermet	302583	2019-11-11	1900-01-12 14:00:00	20.6333	39.06	0
3	A	HH	goat	Z10	Kermet	302583	2019-11-11	1900-01-12 15:00:00	37.3283	15.7417	7.165
3	A	HH	goat	Z10	Kermet	302583	2019-11-11	1900-01-12 16:00:00	43.9667	16.2683	0
3	A	HH	goat	Z10	Kermet	302583	2019-11-11	1900-01-12 17:00:00	18.4417	41.795	0
3	A	HH	goat	Z10	Kermet	302583	2019-11-11	1900-01-12 18:00:00	41.405	0	18.83
3	A	HH	goat	Z10	Kermet	302583	2019-11-11	1900-01-12 19:00:00	60.235	0	0
3	A	HH	goat	Z10	Kermet	302583	2019-11-11	1900-01-12 20:00:00	16.2567	12.2383	31.74
3	A	HH	goat	Z10	Kermet	302583	2019-11-11	1900-01-12 21:00:00	10.3867	17.6817	32.1667
3	A	HH	goat	Z10	Kermet	302583	2019-11-11	1900-01-12 22:00:00	29.1633	17.7383	13.335
3	A	HH	goat	Z10	Kermet	302583	2019-11-11	1900-01-12 23:00:00	45.1833	0	15.0517
1	A	GH	goat	Z2	Diana	302583	2020-01-23	1900-01-13	40.8417	13.2783	6.115
1	A	GH	goat	Z2	Diana	302583	2020-01-23	1900-01-13 01:00:00	20.3017	16.4783	23.455
1	A	GH	goat	Z2	Diana	302583	2020-01-23	1900-01-13 02:00:00	43.6033	10.0483	6.585
1	A	GH	goat	Z2	Diana	302583	2020-01-23	1900-01-13 03:00:00	29.4183	0.286667	30.53
1	A	GH	goat	Z2	Diana	302583	2020-01-23	1900-01-13 04:00:00	36.99	10.2033	13.0417
1	A	GH	goat	Z2	Diana	302583	2020-01-23	1900-01-13 05:00:00	42.7367	17.4983	0
1	A	GH	goat	Z2	Diana	302583	2020-01-23	1900-01-13 06:00:00	35.4133	2.44833	22.3733
1	A	GH	goat	Z2	Diana	302583	2020-01-23	1900-01-13 07:00:00	28.6017	2.7	28.935
1	A	GH	goat	Z2	Diana	302583	2020-01-23	1900-01-13 08:00:00	43.925	16.31	0
1	A	GH	goat	Z2	Diana	302583	2020-01-23	1900-01-13 09:00:00	42.965	17.27	0
1	A	GH	goat	Z2	Diana	302583	2020-01-23	1900-01-13 10:00:00	50.2333	3.87833	6.12333
1	A	GH	goat	Z2	Diana	302583	2020-01-23	1900-01-13 11:00:00	48.0067	12.2283	0
1	A	GH	goat	Z2	Diana	302583	2020-01-23	1900-01-13 12:00:00	56.635	3.6	0
1	A	GH	goat	Z2	Diana	302583	2020-01-23	1900-01-13 13:00:00	49.185	6.25	4.45167
1	A	GH	goat	Z2	Diana	302583	2020-01-22	1900-01-13 14:00:00	29.8667	5.13167	24.9417
1	A	GH	goat	Z2	Diana	302583	2020-01-22	1900-01-13 15:00:00	39.1733	21.0617	0
1	A	GH	goat	Z2	Diana	302583	2020-01-22	1900-01-13 16:00:00	29.14	27.74	3.355
1	A	GH	goat	Z2	Diana	302583	2020-01-22	1900-01-13 17:00:00	21.9333	38.3017	0
1	A	GH	goat	Z2	Diana	302583	2020-01-22	1900-01-13 18:00:00	59.6883	0.546667	0
1	A	GH	goat	Z2	Diana	302583	2020-01-22	1900-01-13 19:00:00	33.3	1.65667	25.2783
1	A	GH	goat	Z2	Diana	302583	2020-01-22	1900-01-13 20:00:00	48.685	8.45	3.10167
1	A	GH	goat	Z2	Diana	302583	2020-01-22	1900-01-13 21:00:00	34.4633	2.35167	23.42
1	A	GH	goat	Z2	Diana	302583	2020-01-22	1900-01-13 22:00:00	39.34	20.895	0
1	A	GH	goat	Z2	Diana	302583	2020-01-22	1900-01-13 23:00:00	54.0017	6.23333	0
1	A	GH	goat	Z2	Diana	302583	2020-01-28	1900-01-14	57.935	0.34	1.96167
1	A	GH	goat	Z2	Diana	302583	2020-01-28	1900-01-14 01:00:00	21.5783	3.235	35.4217
1	A	GH	goat	Z2	Diana	302583	2020-01-28	1900-01-14 02:00:00	47.6233	1.38833	11.2233
1	A	GH	goat	Z2	Diana	302583	2020-01-28	1900-01-14 03:00:00	17.83	1.94	40.465
1	A	GH	goat	Z2	Diana	302583	2020-01-28	1900-01-14 04:00:00	38.9567	16.0833	5.195
1	A	GH	goat	Z2	Diana	302583	2020-01-28	1900-01-14 05:00:00	20.4633	1.39	38.3833
1	A	GH	goat	Z2	Diana	302583	2020-01-28	1900-01-14 06:00:00	36.1883	0.455	23.5917
1	A	GH	goat	Z2	Diana	302583	2020-01-28	1900-01-14 07:00:00	22.3267	1.64833	36.26
1	A	GH	goat	Z2	Diana	302583	2020-01-28	1900-01-14 08:00:00	47.5217	6.40167	6.31167
1	A	GH	goat	Z2	Diana	302583	2020-01-28	1900-01-14 09:00:00	33.0983	27.1367	0
1	A	GH	goat	Z2	Diana	302583	2020-01-28	1900-01-14 10:00:00	40.83	12.64	6.765
1	A	GH	goat	Z2	Diana	302583	2020-01-28	1900-01-14 11:00:00	24.4417	30.825	4.97
1	A	GH	goat	Z2	Diana	302583	2020-01-28	1900-01-14 12:00:00	13.0017	38.8	8.43333
1	A	GH	goat	Z2	Diana	302583	2020-01-28	1900-01-14 13:00:00	31.1633	2.575	26.0683
1	A	GH	goat	Z2	Diana	302583	2020-01-27	1900-01-14 14:00:00	37.3617	10.955	11.5583
1	A	GH	goat	Z2	Diana	302583	2020-01-27	1900-01-14 15:00:00	28.135	26.4467	5.65333
1	A	GH	goat	Z2	Diana	302583	2020-01-27	1900-01-14 16:00:00	26.6867	33.5483	0
1	A	GH	goat	Z2	Diana	302583	2020-01-27	1900-01-14 17:00:00	10.405	49.83	0
1	A	GH	goat	Z2	Diana	302583	2020-01-27	1900-01-14 18:00:00	37.695	22.5417	0
1	A	GH	goat	Z2	Diana	302583	2020-01-27	1900-01-14 19:00:00	59.6167	0.618333	0
1	A	GH	goat	Z2	Diana	302583	2020-01-27	1900-01-14 20:00:00	58.575	1.66	0
1	A	GH	goat	Z2	Diana	302583	2020-01-27	1900-01-14 21:00:00	33.6683	1.38167	25.185
1	A	GH	goat	Z2	Diana	302583	2020-01-27	1900-01-14 22:00:00	33.1717	24.315	2.74833
1	A	GH	goat	Z2	Diana	302583	2020-01-27	1900-01-14 23:00:00	21.8717	2.70333	35.66
2	B	GH	goat	Z7	Isodora	302583	2020-02-06	1900-01-15	42.5917	0	17.6433
2	B	GH	goat	Z7	Isodora	302583	2020-02-06	1900-01-15 01:00:00	34.39	9.25	16.595
2	B	GH	goat	Z7	Isodora	302583	2020-02-06	1900-01-15 02:00:00	30.7933	3.52333	25.9183
2	B	GH	goat	Z7	Isodora	302583	2020-02-06	1900-01-15 03:00:00	59.475	0.761667	0
2	B	GH	goat	Z7	Isodora	302583	2020-02-06	1900-01-15 04:00:00	49.8167	1.39333	9.025
2	B	GH	goat	Z7	Isodora	302583	2020-02-06	1900-01-15 05:00:00	19.0767	6.47167	34.6867
2	B	GH	goat	Z7	Isodora	302583	2020-02-06	1900-01-15 06:00:00	31.1417	0	29.0933
2	B	GH	goat	Z7	Isodora	302583	2020-02-06	1900-01-15 07:00:00	19.515	0	40.72
2	B	GH	goat	Z7	Isodora	302583	2020-02-06	1900-01-15 08:00:00	43.1883	2.65667	14.39
2	B	GH	goat	Z7	Isodora	302583	2020-02-06	1900-01-15 09:00:00	18.1783	42.0583	0
2	B	GH	goat	Z7	Isodora	302583	2020-02-06	1900-01-15 10:00:00	24.93	18.6033	16.7017
2	B	GH	goat	Z7	Isodora	302583	2020-02-06	1900-01-15 11:00:00	20.6533	25.8867	13.695
2	B	GH	goat	Z7	Isodora	302583	2020-02-06	1900-01-15 12:00:00	17.0983	2.055	41.0817
2	B	GH	goat	Z7	Isodora	302583	2020-02-06	1900-01-15 13:00:00	19.9167	21.7717	18.1167
2	B	GH	goat	Z7	Isodora	302583	2020-02-05	1900-01-15 14:00:00	9.515	34.505	15.715
2	B	GH	goat	Z7	Isodora	302583	2020-02-05	1900-01-15 15:00:00	24.68	27.895	7.66
2	B	GH	goat	Z7	Isodora	302583	2020-02-05	1900-01-15 16:00:00	21.8233	30.3117	8.10167
2	B	GH	goat	Z7	Isodora	302583	2020-02-05	1900-01-15 17:00:00	20.3583	39.8767	0
2	B	GH	goat	Z7	Isodora	302583	2020-02-05	1900-01-15 18:00:00	46.23	14.005	0
2	B	GH	goat	Z7	Isodora	302583	2020-02-05	1900-01-15 19:00:00	45.845	0	14.39
2	B	GH	goat	Z7	Isodora	302583	2020-02-05	1900-01-15 20:00:00	20.36	0	39.875
2	B	GH	goat	Z7	Isodora	302583	2020-02-05	1900-01-15 21:00:00	17.505	5.08667	37.6433
2	B	GH	goat	Z7	Isodora	302583	2020-02-05	1900-01-15 22:00:00	55.9967	3.47333	0.766667
2	B	GH	goat	Z7	Isodora	302583	2020-02-05	1900-01-15 23:00:00	13.8917	29.8983	16.445
2	B	GH	goat	Z7	Isodora	302583	2020-02-11	1900-01-16	34.0717	13.4167	12.7467
2	B	GH	goat	Z7	Isodora	302583	2020-02-11	1900-01-16 01:00:00	30.82	9.74	19.6767
2	B	GH	goat	Z7	Isodora	302583	2020-02-11	1900-01-16 02:00:00	40.3267	9.31167	10.5967
2	B	GH	goat	Z7	Isodora	302583	2020-02-11	1900-01-16 03:00:00	49.56	6.81333	3.86167
2	B	GH	goat	Z7	Isodora	302583	2020-02-11	1900-01-16 04:00:00	14.72	17.17	28.345
2	B	GH	goat	Z7	Isodora	302583	2020-02-11	1900-01-16 05:00:00	29.4883	0.773333	29.9733
2	B	GH	goat	Z7	Isodora	302583	2020-02-11	1900-01-16 06:00:00	29.75	3.88667	26.5983
2	B	GH	goat	Z7	Isodora	302583	2020-02-11	1900-01-16 07:00:00	33.6833	2.48833	24.065
2	B	GH	goat	Z7	Isodora	302583	2020-02-11	1900-01-16 08:00:00	49.07	2.71	8.455
2	B	GH	goat	Z7	Isodora	302583	2020-02-11	1900-01-16 09:00:00	32.7583	25.1033	2.37333
2	B	GH	goat	Z7	Isodora	302583	2020-02-11	1900-01-16 10:00:00	37.53	13.9517	8.75333
2	B	GH	goat	Z7	Isodora	302583	2020-02-11	1900-01-16 11:00:00	28.625	27.9883	3.62167
2	B	GH	goat	Z7	Isodora	302583	2020-02-11	1900-01-16 12:00:00	28.8017	3.61667	27.8183
2	B	GH	goat	Z7	Isodora	302583	2020-02-11	1900-01-16 13:00:00	17.68	0	42.555
2	B	GH	goat	Z7	Isodora	302583	2020-02-10	1900-01-16 14:00:00	73.7817	6.21	5.34167
2	B	GH	goat	Z7	Isodora	302583	2020-02-10	1900-01-16 15:00:00	49.66	4.43333	6.14167
2	B	GH	goat	Z7	Isodora	302583	2020-02-10	1900-01-16 16:00:00	34.2983	25.9367	0
2	B	GH	goat	Z7	Isodora	302583	2020-02-10	1900-01-16 17:00:00	39.7117	19.4867	1.03667
2	B	GH	goat	Z7	Isodora	302583	2020-02-10	1900-01-16 18:00:00	54.1417	6.09333	0
2	B	GH	goat	Z7	Isodora	302583	2020-02-10	1900-01-16 19:00:00	29.5183	5.00667	25.7117
2	B	GH	goat	Z7	Isodora	302583	2020-02-10	1900-01-16 20:00:00	32.205	21.05	6.98
2	B	GH	goat	Z7	Isodora	302583	2020-02-10	1900-01-16 21:00:00	49.8183	7.64167	2.775
2	B	GH	goat	Z7	Isodora	302583	2020-02-10	1900-01-16 22:00:00	39.195	21.04	0
2	B	GH	goat	Z7	Isodora	302583	2020-02-10	1900-01-16 23:00:00	50.955	9.28	0
3	A	GH	goat	Z9	Isolde	302583	2020-02-20	1900-01-17	23.46	1.27667	35.4983
3	A	GH	goat	Z9	Isolde	302583	2020-02-20	1900-01-17 01:00:00	45.9983	10.3483	3.88833
3	A	GH	goat	Z9	Isolde	302583	2020-02-20	1900-01-17 02:00:00	33.6317	26.6033	0
3	A	GH	goat	Z9	Isolde	302583	2020-02-20	1900-01-17 03:00:00	53.7067	1.43333	5.09667
3	A	GH	goat	Z9	Isolde	302583	2020-02-20	1900-01-17 04:00:00	11.8017	1.94	46.4933
3	A	GH	goat	Z9	Isolde	302583	2020-02-20	1900-01-17 05:00:00	32.6917	1.54167	26.0017
3	A	GH	goat	Z9	Isolde	302583	2020-02-20	1900-01-17 06:00:00	27.3017	3.17333	29.76
3	A	GH	goat	Z9	Isolde	302583	2020-02-20	1900-01-17 07:00:00	38.04	0	22.195
3	A	GH	goat	Z9	Isolde	302583	2020-02-20	1900-01-17 08:00:00	28.375	13.935	17.9267
3	A	GH	goat	Z9	Isolde	302583	2020-02-20	1900-01-17 09:00:00	12.75	32.4117	15.0733
3	A	GH	goat	Z9	Isolde	302583	2020-02-20	1900-01-17 10:00:00	31.9283	19.8983	8.40833
3	A	GH	goat	Z9	Isolde	302583	2020-02-20	1900-01-17 11:00:00	14.5333	26.27	19.4317
3	A	GH	goat	Z9	Isolde	302583	2020-02-20	1900-01-17 12:00:00	54.9433	0	5.29167
3	A	GH	goat	Z9	Isolde	302583	2020-02-20	1900-01-17 13:00:00	26.5883	32.4233	1.215
3	A	GH	goat	Z9	Isolde	302583	2020-02-19	1900-01-17 14:00:00	31.355	28.4417	0
3	A	GH	goat	Z9	Isolde	302583	2020-02-19	1900-01-17 15:00:00	27.0683	23.2467	9.92167
3	A	GH	goat	Z9	Isolde	302583	2020-02-19	1900-01-17 16:00:00	44.765	10.155	5.315
3	A	GH	goat	Z9	Isolde	302583	2020-02-19	1900-01-17 17:00:00	19.0183	41.2167	0
3	A	GH	goat	Z9	Isolde	302583	2020-02-19	1900-01-17 18:00:00	57.7567	2.47833	0
3	A	GH	goat	Z9	Isolde	302583	2020-02-19	1900-01-17 19:00:00	55.7267	3.34667	1.16167
3	A	GH	goat	Z9	Isolde	302583	2020-02-19	1900-01-17 20:00:00	46.7283	1.05833	12.4483
3	A	GH	goat	Z9	Isolde	302583	2020-02-19	1900-01-17 21:00:00	53.3067	2.49	4.44
3	A	GH	goat	Z9	Isolde	302583	2020-02-19	1900-01-17 22:00:00	47.4717	1.20667	11.5567
3	A	GH	goat	Z9	Isolde	302583	2020-02-19	1900-01-17 23:00:00	28.4683	1.43333	30.3333
3	A	GH	goat	Z9	Isolde	302583	2020-02-25	1900-01-18	36.4867	15.6883	8.06
3	A	GH	goat	Z9	Isolde	302583	2020-02-25	1900-01-18 01:00:00	60.01	0.225	0
3	A	GH	goat	Z9	Isolde	302583	2020-02-25	1900-01-18 02:00:00	36.0483	3.06667	21.12
3	A	GH	goat	Z9	Isolde	302583	2020-02-25	1900-01-18 03:00:00	49.105	1.955	9.17667
3	A	GH	goat	Z9	Isolde	302583	2020-02-25	1900-01-18 04:00:00	26.715	5.01333	28.5067
3	A	GH	goat	Z9	Isolde	302583	2020-02-25	1900-01-18 05:00:00	49.465	0.575	10.195
3	A	GH	goat	Z9	Isolde	302583	2020-02-25	1900-01-18 06:00:00	15.48	0	44.755
3	A	GH	goat	Z9	Isolde	302583	2020-02-25	1900-01-18 07:00:00	19.0433	9.94833	31.2433
3	A	GH	goat	Z9	Isolde	302583	2020-02-25	1900-01-18 08:00:00	50.19	5.40833	4.63667
3	A	GH	goat	Z9	Isolde	302583	2020-02-25	1900-01-18 09:00:00	9.32333	50.9133	0
3	A	GH	goat	Z9	Isolde	302583	2020-02-25	1900-01-18 10:00:00	13.925	22.4367	23.8733
3	A	GH	goat	Z9	Isolde	302583	2020-02-25	1900-01-18 11:00:00	7.29333	52.9417	0
3	A	GH	goat	Z9	Isolde	302583	2020-02-25	1900-01-18 12:00:00	25.345	3.46667	31.4233
3	A	GH	goat	Z9	Isolde	302583	2020-02-25	1900-01-18 13:00:00	32.6667	11.2083	12.9483
3	A	GH	goat	Z9	Isolde	302583	2020-02-24	1900-01-18 14:00:00	15.5433	16.3733	28.1083
3	A	GH	goat	Z9	Isolde	302583	2020-02-24	1900-01-18 15:00:00	42.67	15.0017	2.56333
3	A	GH	goat	Z9	Isolde	302583	2020-02-24	1900-01-18 16:00:00	12.8017	35.8383	11.5967
3	A	GH	goat	Z9	Isolde	302583	2020-02-24	1900-01-18 17:00:00	32.3033	25.4817	2.45
3	A	GH	goat	Z9	Isolde	302583	2020-02-24	1900-01-18 18:00:00	40.8933	19.3417	0
3	A	GH	goat	Z9	Isolde	302583	2020-02-24	1900-01-18 19:00:00	54.5483	0.27	5.41667
3	A	GH	goat	Z9	Isolde	302583	2020-02-24	1900-01-18 20:00:00	58.51	0	1.725
3	A	GH	goat	Z9	Isolde	302583	2020-02-24	1900-01-18 21:00:00	18.54	11.3433	30.3517
3	A	GH	goat	Z9	Isolde	302583	2020-02-24	1900-01-18 22:00:00	55.9717	3.48	0.785
3	A	GH	goat	Z9	Isolde	302583	2020-02-24	1900-01-18 23:00:00	23.7317	2.63333	33.87
1	A	MG	goat	Z2	Diana	302583	2020-03-05	1900-01-19	40.1733	1.78833	18.2733
1	A	MG	goat	Z2	Diana	302583	2020-03-05	1900-01-19 01:00:00	39.9133	4.78667	15.535
1	A	MG	goat	Z2	Diana	302583	2020-03-05	1900-01-19 02:00:00	24.895	6.65667	28.6833
1	A	MG	goat	Z2	Diana	302583	2020-03-05	1900-01-19 03:00:00	51.7433	0	8.49167
1	A	MG	goat	Z2	Diana	302583	2020-03-05	1900-01-19 04:00:00	31.9367	1.74833	26.5517
1	A	MG	goat	Z2	Diana	302583	2020-03-05	1900-01-19 05:00:00	38.2717	1.91	20.0533
1	A	MG	goat	Z2	Diana	302583	2020-03-05	1900-01-19 06:00:00	40.3233	0	19.9117
1	A	MG	goat	Z2	Diana	302583	2020-03-05	1900-01-19 07:00:00	34.6417	10.32	15.2733
1	A	MG	goat	Z2	Diana	302583	2020-03-05	1900-01-19 08:00:00	50.4283	0.906667	8.9
1	A	MG	goat	Z2	Diana	302583	2020-03-05	1900-01-19 09:00:00	23.8333	22.1167	14.285
1	A	MG	goat	Z2	Diana	302583	2020-03-05	1900-01-19 10:00:00	25.025	9.93167	25.28
1	A	MG	goat	Z2	Diana	302583	2020-03-05	1900-01-19 11:00:00	38.2967	17.8333	4.105
1	A	MG	goat	Z2	Diana	302583	2020-03-05	1900-01-19 12:00:00	27.1983	14.67	18.3667
1	A	MG	goat	Z2	Diana	302583	2020-03-05	1900-01-19 13:00:00	23.7983	36.0317	0
1	A	MG	goat	Z2	Diana	302583	2020-03-04	1900-01-19 14:00:00	26.73	24.5817	8.44167
1	A	MG	goat	Z2	Diana	302583	2020-03-04	1900-01-19 15:00:00	24.7033	6.90167	28.63
1	A	MG	goat	Z2	Diana	302583	2020-03-04	1900-01-19 16:00:00	19.61	31.855	8.77
1	A	MG	goat	Z2	Diana	302583	2020-03-04	1900-01-19 17:00:00	42.81	17.4267	0
1	A	MG	goat	Z2	Diana	302583	2020-03-04	1900-01-19 18:00:00	41.7817	18.4533	0
1	A	MG	goat	Z2	Diana	302583	2020-03-04	1900-01-19 19:00:00	59.925	0.31	0
1	A	MG	goat	Z2	Diana	302583	2020-03-04	1900-01-19 20:00:00	37.235	8.34833	14.6517
1	A	MG	goat	Z2	Diana	302583	2020-03-04	1900-01-19 21:00:00	37.24	2.66	20.335
1	A	MG	goat	Z2	Diana	302583	2020-03-04	1900-01-19 22:00:00	17.8633	12.4217	29.9517
1	A	MG	goat	Z2	Diana	302583	2020-03-04	1900-01-19 23:00:00	35.885	24.35	0
1	A	MG	goat	Z2	Diana	302583	2020-03-10	1900-01-20	29.045	1.025	30.165
1	A	MG	goat	Z2	Diana	302583	2020-03-10	1900-01-20 01:00:00	32.9717	8.89167	18.3717
1	A	MG	goat	Z2	Diana	302583	2020-03-10	1900-01-20 02:00:00	49.015	0	11.22
1	A	MG	goat	Z2	Diana	302583	2020-03-10	1900-01-20 03:00:00	26.8283	1.66667	31.74
1	A	MG	goat	Z2	Diana	302583	2020-03-10	1900-01-20 04:00:00	34.96	3.19833	22.0783
1	A	MG	goat	Z2	Diana	302583	2020-03-10	1900-01-20 05:00:00	19.1133	0.8	40.3217
1	A	MG	goat	Z2	Diana	302583	2020-03-10	1900-01-20 06:00:00	25.7167	0	34.5183
1	A	MG	goat	Z2	Diana	302583	2020-03-10	1900-01-20 07:00:00	30.1433	3.105	26.9867
1	A	MG	goat	Z2	Diana	302583	2020-03-10	1900-01-20 08:00:00	35.785	3.925	20.525
1	A	MG	goat	Z2	Diana	302583	2020-03-10	1900-01-20 09:00:00	26.1333	29.825	4.27667
1	A	MG	goat	Z2	Diana	302583	2020-03-10	1900-01-20 10:00:00	29.2	20.0333	11.0033
1	A	MG	goat	Z2	Diana	302583	2020-03-10	1900-01-20 11:00:00	25.74	32.6417	1.85333
1	A	MG	goat	Z2	Diana	302583	2020-03-10	1900-01-20 12:00:00	18.1483	14.0417	28.045
1	A	MG	goat	Z2	Diana	302583	2020-03-10	1900-01-20 13:00:00	29.0117	2.16	28.685
1	A	MG	goat	Z2	Diana	302583	2020-03-09	1900-01-20 14:00:00	18.2333	1.12333	40.365
1	A	MG	goat	Z2	Diana	302583	2020-03-09	1900-01-20 15:00:00	46.1533	13.2583	0.823333
1	A	MG	goat	Z2	Diana	302583	2020-03-09	1900-01-20 16:00:00	27.0933	27.9383	5.20333
1	A	MG	goat	Z2	Diana	302583	2020-03-09	1900-01-20 17:00:00	19.2283	41.0083	0
1	A	MG	goat	Z2	Diana	302583	2020-03-09	1900-01-20 18:00:00	18.7283	41.5067	0
1	A	MG	goat	Z2	Diana	302583	2020-03-09	1900-01-20 19:00:00	40.5167	19.7183	0
1	A	MG	goat	Z2	Diana	302583	2020-03-09	1900-01-20 20:00:00	60.235	0	0
1	A	MG	goat	Z2	Diana	302583	2020-03-09	1900-01-20 21:00:00	32.5133	0.901667	26.82
1	A	MG	goat	Z2	Diana	302583	2020-03-09	1900-01-20 22:00:00	59.3933	0	0.843333
1	A	MG	goat	Z2	Diana	302583	2020-03-09	1900-01-20 23:00:00	31.5233	1.04167	27.67
2	B	MG	goat	Z7	Isodora	302583	2020-03-19	1900-01-21	60.07	0.165	0
2	B	MG	goat	Z7	Isodora	302583	2020-03-19	1900-01-21 01:00:00	21.865	0	38.37
2	B	MG	goat	Z7	Isodora	302583	2020-03-19	1900-01-21 02:00:00	41.09	8.37833	10.7667
2	B	MG	goat	Z7	Isodora	302583	2020-03-19	1900-01-21 03:00:00	60.235	0	0
2	B	MG	goat	Z7	Isodora	302583	2020-03-19	1900-01-21 04:00:00	22.9767	8.00333	29.2567
2	B	MG	goat	Z7	Isodora	302583	2020-03-19	1900-01-21 05:00:00	41.7117	0.753333	17.77
2	B	MG	goat	Z7	Isodora	302583	2020-03-19	1900-01-21 06:00:00	23.5983	12.695	23.9417
2	B	MG	goat	Z7	Isodora	302583	2020-03-19	1900-01-21 07:00:00	50.5933	9.64167	0
2	B	MG	goat	Z7	Isodora	302583	2020-03-19	1900-01-21 08:00:00	31.1917	14.4167	14.6267
2	B	MG	goat	Z7	Isodora	302583	2020-03-19	1900-01-21 09:00:00	20.8583	39.3767	0
2	B	MG	goat	Z7	Isodora	302583	2020-03-19	1900-01-21 10:00:00	55.5933	2.065	2.57833
2	B	MG	goat	Z7	Isodora	302583	2020-03-19	1900-01-21 11:00:00	12.2333	36.405	11.5967
2	B	MG	goat	Z7	Isodora	302583	2020-03-19	1900-01-21 12:00:00	39.5633	2.015	18.6567
2	B	MG	goat	Z7	Isodora	302583	2020-03-19	1900-01-21 13:00:00	52.7633	0.333333	6.38333
2	B	MG	goat	Z7	Isodora	302583	2020-03-18	1900-01-21 14:00:00	30.475	0	29.46
2	B	MG	goat	Z7	Isodora	302583	2020-03-18	1900-01-21 15:00:00	30.0133	25.35	4.87167
2	B	MG	goat	Z7	Isodora	302583	2020-03-18	1900-01-21 16:00:00	35.1067	25.1283	0
2	B	MG	goat	Z7	Isodora	302583	2020-03-18	1900-01-21 17:00:00	18.7333	41.5033	0
2	B	MG	goat	Z7	Isodora	302583	2020-03-18	1900-01-21 18:00:00	38.0717	22.1633	0
2	B	MG	goat	Z7	Isodora	302583	2020-03-18	1900-01-21 19:00:00	57.9783	2.25667	0
2	B	MG	goat	Z7	Isodora	302583	2020-03-18	1900-01-21 20:00:00	29.6	2.44333	28.1917
2	B	MG	goat	Z7	Isodora	302583	2020-03-18	1900-01-21 21:00:00	39.19	0.173333	20.8717
2	B	MG	goat	Z7	Isodora	302583	2020-03-18	1900-01-21 22:00:00	19.5983	3.13167	37.505
2	B	MG	goat	Z7	Isodora	302583	2020-03-18	1900-01-21 23:00:00	22.4533	33.4383	4.345
2	B	MG	goat	Z7	Isodora	302583	2020-03-24	1900-01-22	40.1283	20.1067	0
2	B	MG	goat	Z7	Isodora	302583	2020-03-24	1900-01-22 01:00:00	56.3783	3.555	0.301667
2	B	MG	goat	Z7	Isodora	302583	2020-03-24	1900-01-22 02:00:00	10.2383	5.72667	44.2717
2	B	MG	goat	Z7	Isodora	302583	2020-03-24	1900-01-22 03:00:00	35.2817	10.4083	14.545
2	B	MG	goat	Z7	Isodora	302583	2020-03-24	1900-01-22 04:00:00	54.1733	1.11	4.95167
2	B	MG	goat	Z7	Isodora	302583	2020-03-24	1900-01-22 05:00:00	25.235	0	35
2	B	MG	goat	Z7	Isodora	302583	2020-03-24	1900-01-22 06:00:00	37.7133	6.1	16.4217
2	B	MG	goat	Z7	Isodora	302583	2020-03-24	1900-01-22 07:00:00	50.16	9.58	0.495
2	B	MG	goat	Z7	Isodora	302583	2020-03-24	1900-01-22 08:00:00	47.7133	10.3383	2.185
2	B	MG	goat	Z7	Isodora	302583	2020-03-24	1900-01-22 09:00:00	36.2017	22.7883	1.245
2	B	MG	goat	Z7	Isodora	302583	2020-03-24	1900-01-22 10:00:00	21.3133	7.95833	30.9633
2	B	MG	goat	Z7	Isodora	302583	2020-03-24	1900-01-22 11:00:00	31.635	22.6567	5.94333
2	B	MG	goat	Z7	Isodora	302583	2020-03-24	1900-01-22 12:00:00	26.38	7.62667	26.2283
2	B	MG	goat	Z7	Isodora	302583	2020-03-24	1900-01-22 13:00:00	37.5017	2.26833	20.0367
2	B	MG	goat	Z7	Isodora	302583	2020-03-23	1900-01-22 14:00:00	27.0917	13.9617	18.8333
2	B	MG	goat	Z7	Isodora	302583	2020-03-23	1900-01-22 15:00:00	28.8583	30.8233	0.555
2	B	MG	goat	Z7	Isodora	302583	2020-03-23	1900-01-22 16:00:00	41.485	18.75	0
2	B	MG	goat	Z7	Isodora	302583	2020-03-23	1900-01-22 17:00:00	38.9367	20.7083	0.59
2	B	MG	goat	Z7	Isodora	302583	2020-03-23	1900-01-22 18:00:00	41.1433	19.0917	0
2	B	MG	goat	Z7	Isodora	302583	2020-03-23	1900-01-22 19:00:00	29.955	1.035	29.245
2	B	MG	goat	Z7	Isodora	302583	2020-03-23	1900-01-22 20:00:00	39.3	0	20.935
2	B	MG	goat	Z7	Isodora	302583	2020-03-23	1900-01-22 21:00:00	20.9133	27.12	12.2033
2	B	MG	goat	Z7	Isodora	302583	2020-03-23	1900-01-22 22:00:00	59.385	0.85	0
2	B	MG	goat	Z7	Isodora	302583	2020-03-23	1900-01-22 23:00:00	16.82	0	43.415
3	A	MG	goat	Z9	Isolde	302583	2020-04-02	1900-01-23	50.2933	2.64167	7.30167
3	A	MG	goat	Z9	Isolde	302583	2020-04-02	1900-01-23 01:00:00	49.0633	0.22	10.9517
3	A	MG	goat	Z9	Isolde	302583	2020-04-02	1900-01-23 02:00:00	36.66	3.32333	20.2517
3	A	MG	goat	Z9	Isolde	302583	2020-04-02	1900-01-23 03:00:00	30.9783	0.211667	29.045
3	A	MG	goat	Z9	Isolde	302583	2020-04-02	1900-01-23 04:00:00	19.4483	0	40.7867
3	A	MG	goat	Z9	Isolde	302583	2020-04-02	1900-01-23 05:00:00	12.2467	0	47.9883
3	A	MG	goat	Z9	Isolde	302583	2020-04-02	1900-01-23 06:00:00	59.5083	0.728333	0
3	A	MG	goat	Z9	Isolde	302583	2020-04-02	1900-01-23 07:00:00	36.15	9.31	14.775
3	A	MG	goat	Z9	Isolde	302583	2020-04-02	1900-01-23 08:00:00	15.195	45.04	0
3	A	MG	goat	Z9	Isolde	302583	2020-04-02	1900-01-23 09:00:00	30.81	5.37833	24.0467
3	A	MG	goat	Z9	Isolde	302583	2020-04-02	1900-01-23 10:00:00	17.3317	39.3233	3.58
3	A	MG	goat	Z9	Isolde	302583	2020-04-02	1900-01-23 11:00:00	32.4617	0.363333	27.4117
3	A	MG	goat	Z9	Isolde	302583	2020-04-02	1900-01-23 12:00:00	34.5517	0.663333	25.02
3	A	MG	goat	Z9	Isolde	302583	2020-04-02	1900-01-23 13:00:00	30.7717	8.45167	0
3	A	MG	goat	Z9	Isolde	302583	2020-04-01	1900-01-23 14:00:00	37.4017	12.2183	10.5783
3	A	MG	goat	Z9	Isolde	302583	2020-04-01	1900-01-23 15:00:00	22.73	29.81	7.695
3	A	MG	goat	Z9	Isolde	302583	2020-04-01	1900-01-23 16:00:00	39.8083	20.4267	0
3	A	MG	goat	Z9	Isolde	302583	2020-04-01	1900-01-23 17:00:00	31.4733	28.7617	0
3	A	MG	goat	Z9	Isolde	302583	2020-04-01	1900-01-23 18:00:00	50.4283	7.99	1.81833
3	A	MG	goat	Z9	Isolde	302583	2020-04-01	1900-01-23 19:00:00	44.1967	16.0383	0
3	A	MG	goat	Z9	Isolde	302583	2020-04-01	1900-01-23 20:00:00	60.235	0	0
3	A	MG	goat	Z9	Isolde	302583	2020-04-01	1900-01-23 21:00:00	37.6683	3.02833	19.5383
3	A	MG	goat	Z9	Isolde	302583	2020-04-01	1900-01-23 22:00:00	20.35	0.216667	39.6683
3	A	MG	goat	Z9	Isolde	302583	2020-04-01	1900-01-23 23:00:00	13.2667	24.3483	22.62
3	A	MG	goat	Z9	Isolde	302583	2020-04-07	1900-01-24	40.6283	0.933333	18.6733
3	A	MG	goat	Z9	Isolde	302583	2020-04-07	1900-01-24 01:00:00	53.635	0	6.6
3	A	MG	goat	Z9	Isolde	302583	2020-04-07	1900-01-24 02:00:00	34.9017	1.46667	23.8667
3	A	MG	goat	Z9	Isolde	302583	2020-04-07	1900-01-24 03:00:00	19.9267	4.96167	35.3467
3	A	MG	goat	Z9	Isolde	302583	2020-04-07	1900-01-24 04:00:00	60.235	0	0
3	A	MG	goat	Z9	Isolde	302583	2020-04-07	1900-01-24 05:00:00	37.3983	0.281667	22.5567
3	A	MG	goat	Z9	Isolde	302583	2020-04-07	1900-01-24 06:00:00	11.0983	0.84	48.2967
3	A	MG	goat	Z9	Isolde	302583	2020-04-07	1900-01-24 07:00:00	40.1333	0.303333	19.7983
3	A	MG	goat	Z9	Isolde	302583	2020-04-07	1900-01-24 08:00:00	30.1433	21.8617	8.23
3	A	MG	goat	Z9	Isolde	302583	2020-04-07	1900-01-24 09:00:00	16.275	41.0333	2.92667
3	A	MG	goat	Z9	Isolde	302583	2020-04-07	1900-01-24 10:00:00	14.465	25.9433	19.8267
3	A	MG	goat	Z9	Isolde	302583	2020-04-07	1900-01-24 11:00:00	23.9533	35.1333	1.15
3	A	MG	goat	Z9	Isolde	302583	2020-04-07	1900-01-24 12:00:00	17.7	5.095	37.44
3	A	MG	goat	Z9	Isolde	302583	2020-04-07	1900-01-24 13:00:00	33.9867	24.6667	0.938333
3	A	MG	goat	Z9	Isolde	302583	2020-04-06	1900-01-24 14:00:00	27.0767	24.9983	7.83333
3	A	MG	goat	Z9	Isolde	302583	2020-04-06	1900-01-24 15:00:00	48.1283	10.0983	2.00833
3	A	MG	goat	Z9	Isolde	302583	2020-04-06	1900-01-24 16:00:00	25.0067	35.2283	0
3	A	MG	goat	Z9	Isolde	302583	2020-04-06	1900-01-24 17:00:00	35.7367	24.4983	0
3	A	MG	goat	Z9	Isolde	302583	2020-04-06	1900-01-24 18:00:00	35.5617	23.175	1.5
3	A	MG	goat	Z9	Isolde	302583	2020-04-06	1900-01-24 19:00:00	42.0133	18.2217	0
3	A	MG	goat	Z9	Isolde	302583	2020-04-06	1900-01-24 20:00:00	55.0933	3.56167	1.58
3	A	MG	goat	Z9	Isolde	302583	2020-04-06	1900-01-24 21:00:00	56.2183	0.573333	3.44333
3	A	MG	goat	Z9	Isolde	302583	2020-04-06	1900-01-24 22:00:00	30.6667	16.585	12.9833
3	A	MG	goat	Z9	Isolde	302583	2020-04-06	1900-01-24 23:00:00	37.5383	11.9583	10.74
1	B	HH	sheep	S4	Stitch	303311	2019-10-18	1900-01-25	42.5367	3.50167	14.1967
1	B	HH	sheep	S4	Stitch	303311	2019-10-18	1900-01-25 01:00:00	34.0517	26.1833	0
1	B	HH	sheep	S4	Stitch	303311	2019-10-18	1900-01-25 02:00:00	25.255	9.205	25.775
1	B	HH	sheep	S4	Stitch	303311	2019-10-18	1900-01-25 03:00:00	31.55	3.85	24.835
1	B	HH	sheep	S4	Stitch	303311	2019-10-18	1900-01-25 04:00:00	42.0067	2.245	15.985
1	B	HH	sheep	S4	Stitch	303311	2019-10-18	1900-01-25 05:00:00	16.1167	14.5317	29.5867
1	B	HH	sheep	S4	Stitch	303311	2019-10-18	1900-01-25 06:00:00	25.6033	1.97833	32.6533
1	B	HH	sheep	S4	Stitch	303311	2019-10-18	1900-01-25 07:00:00	32.4083	1.98167	25.845
1	B	HH	sheep	S4	Stitch	303311	2019-10-18	1900-01-25 08:00:00	30.9017	4.54167	24.7917
1	B	HH	sheep	S4	Stitch	303311	2019-10-18	1900-01-25 09:00:00	41.46	18.775	0
1	B	HH	sheep	S4	Stitch	303311	2019-10-18	1900-01-25 10:00:00	16.1767	44.06	0
1	B	HH	sheep	S4	Stitch	303311	2019-10-18	1900-01-25 11:00:00	29.4817	27.3483	3.405
1	B	HH	sheep	S4	Stitch	303311	2019-10-18	1900-01-25 12:00:00	6.39333	53.8417	0
1	B	HH	sheep	S4	Stitch	303311	2019-10-18	1900-01-25 13:00:00	21.82	17.5683	20.0833
1	B	HH	sheep	S4	Stitch	303311	2019-10-17	1900-01-25 14:00:00	30.3767	26.0333	3.24
1	B	HH	sheep	S4	Stitch	303311	2019-10-17	1900-01-25 15:00:00	16.5967	29.19	14.4483
1	B	HH	sheep	S4	Stitch	303311	2019-10-17	1900-01-25 16:00:00	54.41	2.42833	3.39667
1	B	HH	sheep	S4	Stitch	303311	2019-10-17	1900-01-25 17:00:00	11.6883	48.5483	0
1	B	HH	sheep	S4	Stitch	303311	2019-10-17	1900-01-25 18:00:00	19.43	40.805	0
1	B	HH	sheep	S4	Stitch	303311	2019-10-17	1900-01-25 19:00:00	41.95	8.175	10.11
1	B	HH	sheep	S4	Stitch	303311	2019-10-17	1900-01-25 20:00:00	42.405	0.973333	16.8567
1	B	HH	sheep	S4	Stitch	303311	2019-10-17	1900-01-25 21:00:00	32.9033	11.7017	15.63
1	B	HH	sheep	S4	Stitch	303311	2019-10-17	1900-01-25 22:00:00	24.8917	9.65333	25.6917
1	B	HH	sheep	S4	Stitch	303311	2019-10-17	1900-01-25 23:00:00	29.765	5.545	24.925
1	B	HH	sheep	S4	Stitch	303311	2019-10-23	1900-01-26	60.235	0	0
1	B	HH	sheep	S4	Stitch	303311	2019-10-23	1900-01-26 01:00:00	39.0333	7.26833	13.9333
1	B	HH	sheep	S4	Stitch	303311	2019-10-23	1900-01-26 02:00:00	38.4633	7.70333	14.07
1	B	HH	sheep	S4	Stitch	303311	2019-10-23	1900-01-26 03:00:00	41.8867	2.17	16.1783
1	B	HH	sheep	S4	Stitch	303311	2019-10-23	1900-01-26 04:00:00	46.86	11.6233	1.75167
1	B	HH	sheep	S4	Stitch	303311	2019-10-23	1900-01-26 05:00:00	17.535	5.405	37.295
1	B	HH	sheep	S4	Stitch	303311	2019-10-23	1900-01-26 06:00:00	34.2033	26.0317	0
1	B	HH	sheep	S4	Stitch	303311	2019-10-23	1900-01-26 07:00:00	36.6683	18.7717	4.79667
1	B	HH	sheep	S4	Stitch	303311	2019-10-23	1900-01-26 08:00:00	35.5833	19.7933	4.85833
1	B	HH	sheep	S4	Stitch	303311	2019-10-23	1900-01-26 09:00:00	10.14	45.955	4.14
1	B	HH	sheep	S4	Stitch	303311	2019-10-23	1900-01-26 10:00:00	5.90167	54.3333	0
1	B	HH	sheep	S4	Stitch	303311	2019-10-23	1900-01-26 11:00:00	14.9033	45.3317	0
1	B	HH	sheep	S4	Stitch	303311	2019-10-23	1900-01-26 12:00:00	23.0917	37.1433	0
1	B	HH	sheep	S4	Stitch	303311	2019-10-23	1900-01-26 13:00:00	13.2067	43.7683	2.40167
1	B	HH	sheep	S4	Stitch	303311	2019-10-22	1900-01-26 14:00:00	39.925	19.12	0.751667
1	B	HH	sheep	S4	Stitch	303311	2019-10-22	1900-01-26 15:00:00	35.5517	23.9483	0.735
1	B	HH	sheep	S4	Stitch	303311	2019-10-22	1900-01-26 16:00:00	39.3083	20.9267	0
1	B	HH	sheep	S4	Stitch	303311	2019-10-22	1900-01-26 17:00:00	16.3483	43.8867	0
1	B	HH	sheep	S4	Stitch	303311	2019-10-22	1900-01-26 18:00:00	49.545	10.69	0
1	B	HH	sheep	S4	Stitch	303311	2019-10-22	1900-01-26 19:00:00	59.685	0.55	0
1	B	HH	sheep	S4	Stitch	303311	2019-10-22	1900-01-26 20:00:00	10.08	49.675	0.481667
1	B	HH	sheep	S4	Stitch	303311	2019-10-22	1900-01-26 21:00:00	46.8583	9.31667	4.06
1	B	HH	sheep	S4	Stitch	303311	2019-10-22	1900-01-26 22:00:00	20.6383	39.5967	0
1	B	HH	sheep	S4	Stitch	303311	2019-10-22	1900-01-26 23:00:00	35.115	21.7517	3.36833
2	A	HH	sheep	S6	Sissi	303311	2019-10-28	1900-01-27	27.9683	2.01667	30.2517
2	A	HH	sheep	S6	Sissi	303311	2019-10-28	1900-01-27 01:00:00	7.355	1.10667	51.7733
2	A	HH	sheep	S6	Sissi	303311	2019-10-28	1900-01-27 02:00:00	21.3833	0	38.8517
2	A	HH	sheep	S6	Sissi	303311	2019-10-28	1900-01-27 03:00:00	38.485	0	21.75
2	A	HH	sheep	S6	Sissi	303311	2019-10-28	1900-01-27 04:00:00	9.44333	1.625	49.1667
2	A	HH	sheep	S6	Sissi	303311	2019-10-28	1900-01-27 05:00:00	41.4567	0.36	18.4183
2	A	HH	sheep	S6	Sissi	303311	2019-10-28	1900-01-27 06:00:00	19.0033	0.118333	41.115
2	A	HH	sheep	S6	Sissi	303311	2019-10-28	1900-01-27 07:00:00	33.5583	2.43833	24.2383
2	A	HH	sheep	S6	Sissi	303311	2019-10-28	1900-01-27 08:00:00	23.0617	23.7433	13.43
2	A	HH	sheep	S6	Sissi	303311	2019-10-28	1900-01-27 09:00:00	34.34	0	25.895
2	A	HH	sheep	S6	Sissi	303311	2019-10-28	1900-01-27 10:00:00	27.1133	33.1217	0
2	A	HH	sheep	S6	Sissi	303311	2019-10-28	1900-01-27 11:00:00	7.635	35.8183	16.7817
2	A	HH	sheep	S6	Sissi	303311	2019-10-28	1900-01-27 12:00:00	35.58	0.275	24.3817
2	A	HH	sheep	S6	Sissi	303311	2019-10-27	1900-01-27 13:00:00	6.70833	38.3867	14.9517
2	A	HH	sheep	S6	Sissi	303311	2019-10-27	1900-01-27 14:00:00	42.065	0	17.8533
2	A	HH	sheep	S6	Sissi	303311	2019-10-27	1900-01-27 15:00:00	15.5483	0.831667	43.855
2	A	HH	sheep	S6	Sissi	303311	2019-10-27	1900-01-27 16:00:00	26.0733	15.355	18.8067
2	A	HH	sheep	S6	Sissi	303311	2019-10-27	1900-01-27 17:00:00	11.285	48.95	0
2	A	HH	sheep	S6	Sissi	303311	2019-10-27	1900-01-27 18:00:00	15.9717	44.2633	0
2	A	HH	sheep	S6	Sissi	303311	2019-10-27	1900-01-27 19:00:00	55.7433	4.49333	0
2	A	HH	sheep	S6	Sissi	303311	2019-10-27	1900-01-27 20:00:00	43.4483	3.69833	13.0883
2	A	HH	sheep	S6	Sissi	303311	2019-10-27	1900-01-27 21:00:00	26.5683	2.17	31.4967
2	A	HH	sheep	S6	Sissi	303311	2019-10-27	1900-01-27 22:00:00	38.105	12.6617	9.46833
2	A	HH	sheep	S6	Sissi	303311	2019-10-27	1900-01-27 23:00:00	35.3367	24.8983	0
2	A	HH	sheep	S6	Sissi	303311	2019-11-02	1900-01-28	15.3017	0	44.9333
2	A	HH	sheep	S6	Sissi	303311	2019-11-02	1900-01-28 01:00:00	59.8467	0.388333	0
2	A	HH	sheep	S6	Sissi	303311	2019-11-02	1900-01-28 02:00:00	19.475	0	40.7617
2	A	HH	sheep	S6	Sissi	303311	2019-11-02	1900-01-28 03:00:00	6.99167	0	53.2433
2	A	HH	sheep	S6	Sissi	303311	2019-11-02	1900-01-28 04:00:00	38.94	0.565	20.73
2	A	HH	sheep	S6	Sissi	303311	2019-11-02	1900-01-28 05:00:00	52.7233	0	7.51
2	A	HH	sheep	S6	Sissi	303311	2019-11-02	1900-01-28 06:00:00	7.77	0.255	52.21
2	A	HH	sheep	S6	Sissi	303311	2019-11-02	1900-01-28 07:00:00	55.7733	0.251667	4.21
2	A	HH	sheep	S6	Sissi	303311	2019-11-02	1900-01-28 08:00:00	55.35	3.885	1.00167
2	A	HH	sheep	S6	Sissi	303311	2019-11-02	1900-01-28 09:00:00	29.945	30.29	0
2	A	HH	sheep	S6	Sissi	303311	2019-11-02	1900-01-28 10:00:00	17.0533	14.4867	28.695
2	A	HH	sheep	S6	Sissi	303311	2019-11-02	1900-01-28 11:00:00	22.015	17.9017	20.3183
2	A	HH	sheep	S6	Sissi	303311	2019-11-02	1900-01-28 12:00:00	3.96333	56.2717	0
2	A	HH	sheep	S6	Sissi	303311	2019-11-02	1900-01-28 13:00:00	10.96	8.57667	40.6933
2	A	HH	sheep	S6	Sissi	303311	2019-11-01	1900-01-28 14:00:00	10.2883	0	49.9083
2	A	HH	sheep	S6	Sissi	303311	2019-11-01	1900-01-28 15:00:00	18.0317	33.485	8.72
2	A	HH	sheep	S6	Sissi	303311	2019-11-01	1900-01-28 16:00:00	23.87	32.85	3.515
2	A	HH	sheep	S6	Sissi	303311	2019-11-01	1900-01-28 17:00:00	10.3733	49.8617	0
2	A	HH	sheep	S6	Sissi	303311	2019-11-01	1900-01-28 18:00:00	60.235	0	0
2	A	HH	sheep	S6	Sissi	303311	2019-11-01	1900-01-28 19:00:00	18.28	0	41.955
2	A	HH	sheep	S6	Sissi	303311	2019-11-01	1900-01-28 20:00:00	8.49833	0	51.7367
2	A	HH	sheep	S6	Sissi	303311	2019-11-01	1900-01-28 21:00:00	10.0767	30.54	19.62
2	A	HH	sheep	S6	Sissi	303311	2019-11-01	1900-01-28 22:00:00	57.68	0.175	2.38
2	A	HH	sheep	S6	Sissi	303311	2019-11-01	1900-01-28 23:00:00	19.12	1.84167	39.2733
3	A	HH	sheep	S9	Andy	303311	2019-11-07	1900-01-29	47.2267	4.05667	8.95167
3	A	HH	sheep	S9	Andy	303311	2019-11-07	1900-01-29 01:00:00	54.7783	2.50833	2.94833
3	A	HH	sheep	S9	Andy	303311	2019-11-07	1900-01-29 02:00:00	22.5767	5.08833	32.57
3	A	HH	sheep	S9	Andy	303311	2019-11-07	1900-01-29 03:00:00	24.3183	0	35.9183
3	A	HH	sheep	S9	Andy	303311	2019-11-07	1900-01-29 04:00:00	33.445	9.28	17.51
3	A	HH	sheep	S9	Andy	303311	2019-11-07	1900-01-29 05:00:00	12.9567	0.581667	46.6967
3	A	HH	sheep	S9	Andy	303311	2019-11-07	1900-01-29 06:00:00	36.445	4.175	19.615
3	A	HH	sheep	S9	Andy	303311	2019-11-07	1900-01-29 07:00:00	27.12	2.29833	30.8167
3	A	HH	sheep	S9	Andy	303311	2019-11-07	1900-01-29 08:00:00	40.1017	16.1733	3.96
3	A	HH	sheep	S9	Andy	303311	2019-11-07	1900-01-29 09:00:00	38.3017	21.935	0
3	A	HH	sheep	S9	Andy	303311	2019-11-07	1900-01-29 10:00:00	46.83	8.65667	4.74833
3	A	HH	sheep	S9	Andy	303311	2019-11-07	1900-01-29 11:00:00	43.0883	13.8917	3.255
3	A	HH	sheep	S9	Andy	303311	2019-11-07	1900-01-29 12:00:00	14.275	45.96	0
3	A	HH	sheep	S9	Andy	303311	2019-11-07	1900-01-29 13:00:00	49.2517	5.44	5.08667
3	A	HH	sheep	S9	Andy	303311	2019-11-06	1900-01-29 14:00:00	33.72	13.0517	12.86
3	A	HH	sheep	S9	Andy	303311	2019-11-06	1900-01-29 15:00:00	19.34	29.5317	11.3633
3	A	HH	sheep	S9	Andy	303311	2019-11-06	1900-01-29 16:00:00	28.8	31.4367	0
3	A	HH	sheep	S9	Andy	303311	2019-11-06	1900-01-29 17:00:00	39.055	21.18	0
3	A	HH	sheep	S9	Andy	303311	2019-11-06	1900-01-29 18:00:00	52.195	2.50333	5.53667
3	A	HH	sheep	S9	Andy	303311	2019-11-06	1900-01-29 19:00:00	26.57	15.0667	18.5983
3	A	HH	sheep	S9	Andy	303311	2019-11-06	1900-01-29 20:00:00	33.8583	9.42667	16.95
3	A	HH	sheep	S9	Andy	303311	2019-11-06	1900-01-29 21:00:00	37.6167	15.8433	6.775
3	A	HH	sheep	S9	Andy	303311	2019-11-06	1900-01-29 22:00:00	37.2617	22.975	0
3	A	HH	sheep	S9	Andy	303311	2019-11-06	1900-01-29 23:00:00	35.7167	0	24.5183
3	A	HH	sheep	S9	Andy	303311	2019-11-12	1900-01-30	17.4	16.3217	26.5133
3	A	HH	sheep	S9	Andy	303311	2019-11-12	1900-01-30 01:00:00	54.435	0	5.8
3	A	HH	sheep	S9	Andy	303311	2019-11-12	1900-01-30 02:00:00	41.8367	2.08833	16.31
3	A	HH	sheep	S9	Andy	303311	2019-11-12	1900-01-30 03:00:00	32.6183	3.00167	24.615
3	A	HH	sheep	S9	Andy	303311	2019-11-12	1900-01-30 04:00:00	48.1867	0	12.05
3	A	HH	sheep	S9	Andy	303311	2019-11-12	1900-01-30 05:00:00	28.97	5.81167	25.4533
3	A	HH	sheep	S9	Andy	303311	2019-11-12	1900-01-30 06:00:00	11.2817	7.47667	41.4767
3	A	HH	sheep	S9	Andy	303311	2019-11-12	1900-01-30 07:00:00	22.1817	1.65	36.4033
3	A	HH	sheep	S9	Andy	303311	2019-11-12	1900-01-30 08:00:00	42.5567	11.2167	6.46167
3	A	HH	sheep	S9	Andy	303311	2019-11-12	1900-01-30 09:00:00	18.5733	41.6617	0
3	A	HH	sheep	S9	Andy	303311	2019-11-12	1900-01-30 10:00:00	45.735	14.5017	0
3	A	HH	sheep	S9	Andy	303311	2019-11-12	1900-01-30 11:00:00	29.2733	30.9617	0
3	A	HH	sheep	S9	Andy	303311	2019-11-12	1900-01-30 12:00:00	20.1167	34.5967	5.52167
3	A	HH	sheep	S9	Andy	303311	2019-11-12	1900-01-30 13:00:00	18.49	22.085	18.975
3	A	HH	sheep	S9	Andy	303311	2019-11-11	1900-01-30 14:00:00	32.7983	11.5917	15.655
3	A	HH	sheep	S9	Andy	303311	2019-11-11	1900-01-30 15:00:00	18.6917	2.62	38.9233
3	A	HH	sheep	S9	Andy	303311	2019-11-11	1900-01-30 16:00:00	30.2567	22.395	7.58333
3	A	HH	sheep	S9	Andy	303311	2019-11-11	1900-01-30 17:00:00	33.04	27.1967	0
3	A	HH	sheep	S9	Andy	303311	2019-11-11	1900-01-30 18:00:00	59.5433	0	0.691667
3	A	HH	sheep	S9	Andy	303311	2019-11-11	1900-01-30 19:00:00	26.5783	4.59333	29.0633
3	A	HH	sheep	S9	Andy	303311	2019-11-11	1900-01-30 20:00:00	20.2933	19.01	20.9317
3	A	HH	sheep	S9	Andy	303311	2019-11-11	1900-01-30 21:00:00	20.3567	3.31333	36.565
3	A	HH	sheep	S9	Andy	303311	2019-11-11	1900-01-30 22:00:00	52.955	0	7.28167
3	A	HH	sheep	S9	Andy	303311	2019-11-11	1900-01-30 23:00:00	28.725	3.625	27.885
1	B	GH	sheep	S4	Andy	303311	2020-01-23	1900-01-31	45.2	0.736667	14.3
1	B	GH	sheep	S4	Andy	303311	2020-01-23	1900-01-31 01:00:00	28.235	5.44833	26.5517
1	B	GH	sheep	S4	Andy	303311	2020-01-23	1900-01-31 02:00:00	40.5117	0.483333	19.24
1	B	GH	sheep	S4	Andy	303311	2020-01-23	1900-01-31 03:00:00	15.0533	6.19333	38.9883
1	B	GH	sheep	S4	Andy	303311	2020-01-23	1900-01-31 04:00:00	10.175	1.81	48.25
1	B	GH	sheep	S4	Andy	303311	2020-01-23	1900-01-31 05:00:00	14.2517	0	45.9833
1	B	GH	sheep	S4	Andy	303311	2020-01-23	1900-01-31 06:00:00	19.2867	0	40.95
1	B	GH	sheep	S4	Andy	303311	2020-01-23	1900-01-31 07:00:00	18.5117	0	41.7233
1	B	GH	sheep	S4	Andy	303311	2020-01-23	1900-01-31 08:00:00	27.385	16.385	16.465
1	B	GH	sheep	S4	Andy	303311	2020-01-23	1900-01-31 09:00:00	14.2217	46.0133	0
1	B	GH	sheep	S4	Andy	303311	2020-01-23	1900-01-31 10:00:00	20.5483	26.415	13.2717
1	B	GH	sheep	S4	Andy	303311	2020-01-23	1900-01-31 11:00:00	22.37	36.995	0.87
1	B	GH	sheep	S4	Andy	303311	2020-01-23	1900-01-31 12:00:00	22.0633	27.025	11.1483
1	B	GH	sheep	S4	Andy	303311	2020-01-23	1900-01-31 13:00:00	19.4183	26.4567	14.3433
1	B	GH	sheep	S4	Andy	303311	2020-01-22	1900-01-31 14:00:00	50.0717	8.00167	1.24667
1	B	GH	sheep	S4	Andy	303311	2020-01-22	1900-01-31 15:00:00	41.2917	17.4717	1.47167
1	B	GH	sheep	S4	Andy	303311	2020-01-22	1900-01-31 16:00:00	28.1617	32.0733	0
1	B	GH	sheep	S4	Andy	303311	2020-01-22	1900-01-31 17:00:00	27.2017	33.0333	0
1	B	GH	sheep	S4	Andy	303311	2020-01-22	1900-01-31 18:00:00	42.1583	0.155	17.9217
1	B	GH	sheep	S4	Andy	303311	2020-01-22	1900-01-31 19:00:00	46.2	0.505	13.5317
1	B	GH	sheep	S4	Andy	303311	2020-01-22	1900-01-31 20:00:00	34.875	16.6683	8.69167
1	B	GH	sheep	S4	Andy	303311	2020-01-22	1900-01-31 21:00:00	20.8983	3.105	36.2317
1	B	GH	sheep	S4	Andy	303311	2020-01-22	1900-01-31 22:00:00	23.93	30.7583	5.54667
1	B	GH	sheep	S4	Andy	303311	2020-01-22	1900-01-31 23:00:00	36.2283	1.70333	22.3033
1	B	GH	sheep	S4	Andy	303311	2020-01-28	1900-02-01	59.9517	0.271667	0.0116667
1	B	GH	sheep	S4	Andy	303311	2020-01-28	1900-02-01 01:00:00	36.5667	0.298333	23.37
1	B	GH	sheep	S4	Andy	303311	2020-01-28	1900-02-01 02:00:00	35.0083	0.166667	25.06
1	B	GH	sheep	S4	Andy	303311	2020-01-28	1900-02-01 03:00:00	30.81	1.09667	28.3283
1	B	GH	sheep	S4	Andy	303311	2020-01-28	1900-02-01 04:00:00	29.2433	20.86	10.1333
1	B	GH	sheep	S4	Andy	303311	2020-01-28	1900-02-01 05:00:00	9.49	17.905	32.84
1	B	GH	sheep	S4	Andy	303311	2020-01-28	1900-02-01 06:00:00	10.4233	0	49.8117
1	B	GH	sheep	S4	Andy	303311	2020-01-28	1900-02-01 07:00:00	26.8067	0	33.4283
1	B	GH	sheep	S4	Andy	303311	2020-01-28	1900-02-01 08:00:00	26.0067	15.1017	19.1267
1	B	GH	sheep	S4	Andy	303311	2020-01-28	1900-02-01 09:00:00	23.805	36.4317	0
1	B	GH	sheep	S4	Andy	303311	2020-01-28	1900-02-01 10:00:00	51.83	2.35833	6.04667
1	B	GH	sheep	S4	Andy	303311	2020-01-28	1900-02-01 11:00:00	17.18	40.5067	2.54833
1	B	GH	sheep	S4	Andy	303311	2020-01-28	1900-02-01 12:00:00	14.23	18.27	27.735
1	B	GH	sheep	S4	Andy	303311	2020-01-28	1900-02-01 13:00:00	20.76	17.6167	21.6533
1	B	GH	sheep	S4	Andy	303311	2020-01-27	1900-02-01 14:00:00	9.5	10.285	40.4167
1	B	GH	sheep	S4	Andy	303311	2020-01-27	1900-02-01 15:00:00	37.1967	15.805	7.23333
1	B	GH	sheep	S4	Andy	303311	2020-01-27	1900-02-01 16:00:00	40.6083	19.6283	0
1	B	GH	sheep	S4	Andy	303311	2020-01-27	1900-02-01 17:00:00	27.875	26.8417	5.51833
1	B	GH	sheep	S4	Andy	303311	2020-01-27	1900-02-01 18:00:00	44.515	0	15.72
1	B	GH	sheep	S4	Andy	303311	2020-01-27	1900-02-01 19:00:00	31.59	1.82	26.825
1	B	GH	sheep	S4	Andy	303311	2020-01-27	1900-02-01 20:00:00	32.295	1.39667	26.5433
1	B	GH	sheep	S4	Andy	303311	2020-01-27	1900-02-01 21:00:00	42.2217	1.34833	16.665
1	B	GH	sheep	S4	Andy	303311	2020-01-27	1900-02-01 22:00:00	24.93	5.75333	29.5533
1	B	GH	sheep	S4	Andy	303311	2020-01-27	1900-02-01 23:00:00	35.3867	0	24.8483
2	B	GH	sheep	S7	Nonette	303311	2020-02-06	1900-02-02	32.1467	0	28.0883
2	B	GH	sheep	S7	Nonette	303311	2020-02-06	1900-02-02 01:00:00	23.0017	0	37.2333
2	B	GH	sheep	S7	Nonette	303311	2020-02-06	1900-02-02 02:00:00	29.9967	10.2417	19.9983
2	B	GH	sheep	S7	Nonette	303311	2020-02-06	1900-02-02 03:00:00	29.66	6.54667	24.0283
2	B	GH	sheep	S7	Nonette	303311	2020-02-06	1900-02-02 04:00:00	27.1733	0	33.0617
2	B	GH	sheep	S7	Nonette	303311	2020-02-06	1900-02-02 05:00:00	46.7833	0	13.4517
2	B	GH	sheep	S7	Nonette	303311	2020-02-06	1900-02-02 06:00:00	28.2783	0.165	31.7917
2	B	GH	sheep	S7	Nonette	303311	2020-02-06	1900-02-02 07:00:00	21.7133	3.06	35.4617
2	B	GH	sheep	S7	Nonette	303311	2020-02-06	1900-02-02 08:00:00	59.005	1.23167	0
2	B	GH	sheep	S7	Nonette	303311	2020-02-06	1900-02-02 09:00:00	37.27	22.965	0
2	B	GH	sheep	S7	Nonette	303311	2020-02-06	1900-02-02 10:00:00	47.1033	2.86167	10.27
2	B	GH	sheep	S7	Nonette	303311	2020-02-06	1900-02-02 11:00:00	26.8183	33.4167	0
2	B	GH	sheep	S7	Nonette	303311	2020-02-06	1900-02-02 12:00:00	55.1017	1.13	4.00333
2	B	GH	sheep	S7	Nonette	303311	2020-02-06	1900-02-02 13:00:00	30.5867	7.81833	21.4667
2	B	GH	sheep	S7	Nonette	303311	2020-02-05	1900-02-02 14:00:00	42.8367	1.93667	15.0967
2	B	GH	sheep	S7	Nonette	303311	2020-02-05	1900-02-02 15:00:00	35.0583	20.965	4.21333
2	B	GH	sheep	S7	Nonette	303311	2020-02-05	1900-02-02 16:00:00	30.88	29.355	0
2	B	GH	sheep	S7	Nonette	303311	2020-02-05	1900-02-02 17:00:00	32.2683	27.9667	0
2	B	GH	sheep	S7	Nonette	303311	2020-02-05	1900-02-02 18:00:00	56.94	1.045	2.25
2	B	GH	sheep	S7	Nonette	303311	2020-02-05	1900-02-02 19:00:00	11.22	0.556667	48.4583
2	B	GH	sheep	S7	Nonette	303311	2020-02-05	1900-02-02 20:00:00	27.7967	15.7217	16.7167
2	B	GH	sheep	S7	Nonette	303311	2020-02-05	1900-02-02 21:00:00	34.6433	15.3233	10.27
2	B	GH	sheep	S7	Nonette	303311	2020-02-05	1900-02-02 22:00:00	32.2883	11.4917	16.455
2	B	GH	sheep	S7	Nonette	303311	2020-02-05	1900-02-02 23:00:00	28.28	10.565	21.39
2	A	GH	sheep	S6	Sophie	303311	2020-02-11	1900-02-03	41.0483	0	19.1867
2	A	GH	sheep	S6	Sophie	303311	2020-02-11	1900-02-03 01:00:00	43.9067	13.4733	2.855
2	A	GH	sheep	S6	Sophie	303311	2020-02-11	1900-02-03 02:00:00	8.55	0	51.685
2	A	GH	sheep	S6	Sophie	303311	2020-02-11	1900-02-03 03:00:00	38.305	0.181667	21.7483
2	A	GH	sheep	S6	Sophie	303311	2020-02-11	1900-02-03 04:00:00	56.815	0	3.42
2	A	GH	sheep	S6	Sophie	303311	2020-02-11	1900-02-03 05:00:00	6.995	0	53.2417
2	A	GH	sheep	S6	Sophie	303311	2020-02-11	1900-02-03 06:00:00	15.75	0.983333	43.5017
2	A	GH	sheep	S6	Sophie	303311	2020-02-11	1900-02-03 07:00:00	51.7883	0.34	8.10667
2	A	GH	sheep	S6	Sophie	303311	2020-02-11	1900-02-03 08:00:00	44.115	7.865	8.255
2	A	GH	sheep	S6	Sophie	303311	2020-02-11	1900-02-03 09:00:00	6.31167	53.9233	0
2	A	GH	sheep	S6	Sophie	303311	2020-02-11	1900-02-03 10:00:00	17.1917	1.26	41.785
2	A	GH	sheep	S6	Sophie	303311	2020-02-11	1900-02-03 11:00:00	9.97333	33.505	16.7567
2	A	GH	sheep	S6	Sophie	303311	2020-02-11	1900-02-03 12:00:00	10.65	0	49.585
2	A	GH	sheep	S6	Sophie	303311	2020-02-11	1900-02-03 13:00:00	37.6467	0	21.9867
2	A	GH	sheep	S6	Sophie	303311	2020-02-10	1900-02-03 14:00:00	42.32	0	17.6
2	A	GH	sheep	S6	Sophie	303311	2020-02-10	1900-02-03 15:00:00	30.8817	20.945	8.40833
2	A	GH	sheep	S6	Sophie	303311	2020-02-10	1900-02-03 16:00:00	20.2517	27.1417	12.8417
2	A	GH	sheep	S6	Sophie	303311	2020-02-10	1900-02-03 17:00:00	16.1983	40.315	3.72333
2	A	GH	sheep	S6	Sophie	303311	2020-02-10	1900-02-03 18:00:00	57.855	0.205	2.175
2	A	GH	sheep	S6	Sophie	303311	2020-02-10	1900-02-03 19:00:00	19.28	0	40.955
2	A	GH	sheep	S6	Sophie	303311	2020-02-10	1900-02-03 20:00:00	17.215	5.80667	37.2133
2	A	GH	sheep	S6	Sophie	303311	2020-02-10	1900-02-03 21:00:00	60.235	0	0
2	A	GH	sheep	S6	Sophie	303311	2020-02-10	1900-02-03 22:00:00	29.4	0	30.835
2	A	GH	sheep	S6	Sophie	303311	2020-02-10	1900-02-03 23:00:00	6.46167	0	53.775
3		GH	sheep		Choupette	303311	2020-02-20	1900-02-04	17.25	14.6633	28.3217
3		GH	sheep		Choupette	303311	2020-02-20	1900-02-04 01:00:00	33.0467	0.406667	26.7817
3		GH	sheep		Choupette	303311	2020-02-20	1900-02-04 02:00:00	44.795	0	15.44
3		GH	sheep		Choupette	303311	2020-02-20	1900-02-04 03:00:00	8.25667	0	51.9783
3		GH	sheep		Choupette	303311	2020-02-20	1900-02-04 04:00:00	45.4317	1.41167	13.3933
3		GH	sheep		Choupette	303311	2020-02-20	1900-02-04 05:00:00	25.4167	1.14167	33.6767
3		GH	sheep		Choupette	303311	2020-02-20	1900-02-04 06:00:00	8.86833	1.05333	50.3133
3		GH	sheep		Choupette	303311	2020-02-20	1900-02-04 07:00:00	53.515	1.42	5.3
3		GH	sheep		Choupette	303311	2020-02-20	1900-02-04 08:00:00	57.2383	2.99667	0
3		GH	sheep		Choupette	303311	2020-02-20	1900-02-04 09:00:00	37.7583	22.3633	0.113333
3		GH	sheep		Choupette	303311	2020-02-20	1900-02-04 10:00:00	53.7233	4.07333	2.44
3		GH	sheep		Choupette	303311	2020-02-20	1900-02-04 11:00:00	21.3483	38.8867	0
3		GH	sheep		Choupette	303311	2020-02-20	1900-02-04 12:00:00	24.0383	5.43833	30.7583
3		GH	sheep		Choupette	303311	2020-02-20	1900-02-04 13:00:00	19.3167	2.33333	38.1983
3		GH	sheep		Choupette	303311	2020-02-19	1900-02-04 14:00:00	17.6583	20.395	22.15
3		GH	sheep		Choupette	303311	2020-02-19	1900-02-04 15:00:00	19.7867	28.0233	12.425
3		GH	sheep		Choupette	303311	2020-02-19	1900-02-04 16:00:00	50.8017	9.43333	0
3		GH	sheep		Choupette	303311	2020-02-19	1900-02-04 17:00:00	18.2567	41.98	0
3		GH	sheep		Choupette	303311	2020-02-19	1900-02-04 18:00:00	44.3333	15.9017	0
3		GH	sheep		Choupette	303311	2020-02-19	1900-02-04 19:00:00	14.625	1.685	43.925
3		GH	sheep		Choupette	303311	2020-02-19	1900-02-04 20:00:00	19.725	2.31833	38.1917
3		GH	sheep		Choupette	303311	2020-02-19	1900-02-04 21:00:00	15.51	19.6633	25.0617
3		GH	sheep		Choupette	303311	2020-02-19	1900-02-04 22:00:00	39.365	0.321667	20.55
3		GH	sheep		Choupette	303311	2020-02-19	1900-02-04 23:00:00	26.9167	20.345	12.9733
3		GH	sheep		Lara	303311	2020-02-25	1900-02-05	59.0633	1.17167	0
3		GH	sheep		Lara	303311	2020-02-25	1900-02-05 01:00:00	10.5383	0	49.6983
3		GH	sheep		Lara	303311	2020-02-25	1900-02-05 02:00:00	60.235	0	0
3		GH	sheep		Lara	303311	2020-02-25	1900-02-05 03:00:00	34.43	0.955	24.85
3		GH	sheep		Lara	303311	2020-02-25	1900-02-05 04:00:00	40.1483	0	20.0867
3		GH	sheep		Lara	303311	2020-02-25	1900-02-05 05:00:00	22.9633	4.54333	32.7283
3		GH	sheep		Lara	303311	2020-02-25	1900-02-05 06:00:00	21.7467	0.515	37.9733
3		GH	sheep		Lara	303311	2020-02-25	1900-02-05 07:00:00	18.3517	41.885	0
3		GH	sheep		Lara	303311	2020-02-25	1900-02-05 08:00:00	36.825	16.9767	6.43333
3		GH	sheep		Lara	303311	2020-02-25	1900-02-05 09:00:00	2.42167	57.8133	0
3		GH	sheep		Lara	303311	2020-02-25	1900-02-05 10:00:00	15.8817	30.0083	14.345
3		GH	sheep		Lara	303311	2020-02-25	1900-02-05 11:00:00	9.145	34.9733	16.1167
3		GH	sheep		Lara	303311	2020-02-25	1900-02-05 12:00:00	7.48667	10.765	41.9833
3		GH	sheep		Lara	303311	2020-02-25	1900-02-05 13:00:00	9.12167	24.9967	25.3083
3		GH	sheep		Lara	303311	2020-02-24	1900-02-05 14:00:00	5.68833	29.1583	25.06
3		GH	sheep		Lara	303311	2020-02-24	1900-02-05 15:00:00	8.47333	36.0167	15.745
3		GH	sheep		Lara	303311	2020-02-24	1900-02-05 16:00:00	11.6833	48.5517	0
3		GH	sheep		Lara	303311	2020-02-24	1900-02-05 17:00:00	29.0717	28.35	2.81333
3		GH	sheep		Lara	303311	2020-02-24	1900-02-05 18:00:00	55.4983	2.04	2.69667
3		GH	sheep		Lara	303311	2020-02-24	1900-02-05 19:00:00	8.28333	0	51.9517
3		GH	sheep		Lara	303311	2020-02-24	1900-02-05 20:00:00	41.0167	0	19.22
3		GH	sheep		Lara	303311	2020-02-24	1900-02-05 21:00:00	24.7417	0.27	35.2233
3		GH	sheep		Lara	303311	2020-02-24	1900-02-05 22:00:00	39.775	0.151667	20.3083
3		GH	sheep		Lara	303311	2020-02-24	1900-02-05 23:00:00	35.4	1.00167	23.8333
1	B	MG	sheep	S4	Andy	303311	2020-03-05	1900-02-06	21.415	0	38.82
1	B	MG	sheep	S4	Andy	303311	2020-03-05	1900-02-06 01:00:00	58.9033	1.33167	0
1	B	MG	sheep	S4	Andy	303311	2020-03-05	1900-02-06 02:00:00	16.8083	2.935	40.4933
1	B	MG	sheep	S4	Andy	303311	2020-03-05	1900-02-06 03:00:00	21.2483	4.98	34.0067
1	B	MG	sheep	S4	Andy	303311	2020-03-05	1900-02-06 04:00:00	33.155	0.178333	26.9017
1	B	MG	sheep	S4	Andy	303311	2020-03-05	1900-02-06 05:00:00	11.3467	2.42667	46.4617
1	B	MG	sheep	S4	Andy	303311	2020-03-05	1900-02-06 06:00:00	17.6	13.975	28.66
1	B	MG	sheep	S4	Andy	303311	2020-03-05	1900-02-06 07:00:00	16.44	1.96333	41.8333
1	B	MG	sheep	S4	Andy	303311	2020-03-05	1900-02-06 08:00:00	45.195	11.11	3.93
1	B	MG	sheep	S4	Andy	303311	2020-03-05	1900-02-06 09:00:00	23.7433	36.4917	0
1	B	MG	sheep	S4	Andy	303311	2020-03-05	1900-02-06 10:00:00	53.9417	6.29333	0
1	B	MG	sheep	S4	Andy	303311	2020-03-05	1900-02-06 11:00:00	30.6283	29.6067	0
1	B	MG	sheep	S4	Andy	303311	2020-03-05	1900-02-06 12:00:00	24.8517	0	35.3833
1	B	MG	sheep	S4	Andy	303311	2020-03-05	1900-02-06 13:00:00	17.1817	3.03333	39.0667
1	B	MG	sheep	S4	Andy	303311	2020-03-04	1900-02-06 14:00:00	11.0567	23.1583	25.7183
1	B	MG	sheep	S4	Andy	303311	2020-03-04	1900-02-06 15:00:00	30.9783	29.2567	0
1	B	MG	sheep	S4	Andy	303311	2020-03-04	1900-02-06 16:00:00	15.8833	44.3517	0
1	B	MG	sheep	S4	Andy	303311	2020-03-04	1900-02-06 17:00:00	46.5367	13.0767	0.621667
1	B	MG	sheep	S4	Andy	303311	2020-03-04	1900-02-06 18:00:00	35.7117	13.415	11.1083
1	B	MG	sheep	S4	Andy	303311	2020-03-04	1900-02-06 19:00:00	36.2983	4.89833	19.0383
1	B	MG	sheep	S4	Andy	303311	2020-03-04	1900-02-06 20:00:00	33.255	9.89333	17.0883
1	B	MG	sheep	S4	Andy	303311	2020-03-04	1900-02-06 21:00:00	21.7867	15.1433	23.305
1	B	MG	sheep	S4	Andy	303311	2020-03-04	1900-02-06 22:00:00	19.4567	12.105	28.6733
1	B	MG	sheep	S4	Andy	303311	2020-03-04	1900-02-06 23:00:00	36.7767	0	23.4583
1	B	MG	sheep	S4	Andy	303311	2020-03-10	1900-02-07	41.4367	2.08833	16.71
1	B	MG	sheep	S4	Andy	303311	2020-03-10	1900-02-07 01:00:00	16.7833	0	43.4533
1	B	MG	sheep	S4	Andy	303311	2020-03-10	1900-02-07 02:00:00	43.5517	0.695	15.9883
1	B	MG	sheep	S4	Andy	303311	2020-03-10	1900-02-07 03:00:00	57.5167	0	2.71833
1	B	MG	sheep	S4	Andy	303311	2020-03-10	1900-02-07 04:00:00	25.19	2.255	32.79
1	B	MG	sheep	S4	Andy	303311	2020-03-10	1900-02-07 05:00:00	42.3317	0	17.9033
1	B	MG	sheep	S4	Andy	303311	2020-03-10	1900-02-07 06:00:00	13.0183	0	47.2183
1	B	MG	sheep	S4	Andy	303311	2020-03-10	1900-02-07 07:00:00	14.0533	4.75833	41.4233
1	B	MG	sheep	S4	Andy	303311	2020-03-10	1900-02-07 08:00:00	42.735	5.615	11.885
1	B	MG	sheep	S4	Andy	303311	2020-03-10	1900-02-07 09:00:00	19.4817	38.475	2.27833
1	B	MG	sheep	S4	Andy	303311	2020-03-10	1900-02-07 10:00:00	35.335	2.17167	22.7283
1	B	MG	sheep	S4	Andy	303311	2020-03-10	1900-02-07 11:00:00	27.8083	30.7083	1.71833
1	B	MG	sheep	S4	Andy	303311	2020-03-10	1900-02-07 12:00:00	12.7717	0.4	47.065
1	B	MG	sheep	S4	Andy	303311	2020-03-10	1900-02-07 13:00:00	13.0417	16.83	30.36
1	B	MG	sheep	S4	Andy	303311	2020-03-09	1900-02-07 14:00:00	27.385	16.7017	15.6583
1	B	MG	sheep	S4	Andy	303311	2020-03-09	1900-02-07 15:00:00	32.665	1.61833	25.9517
1	B	MG	sheep	S4	Andy	303311	2020-03-09	1900-02-07 16:00:00	29.015	30.235	0.985
1	B	MG	sheep	S4	Andy	303311	2020-03-09	1900-02-07 17:00:00	48.8067	11.4283	0
1	B	MG	sheep	S4	Andy	303311	2020-03-09	1900-02-07 18:00:00	42.1933	18.0417	0
1	B	MG	sheep	S4	Andy	303311	2020-03-09	1900-02-07 19:00:00	39.1317	1.01	20.095
1	B	MG	sheep	S4	Andy	303311	2020-03-09	1900-02-07 20:00:00	31.0633	0	29.1717
1	B	MG	sheep	S4	Andy	303311	2020-03-09	1900-02-07 21:00:00	33.0983	0	27.1367
1	B	MG	sheep	S4	Andy	303311	2020-03-09	1900-02-07 22:00:00	23.0917	9.89	27.2533
1	B	MG	sheep	S4	Andy	303311	2020-03-09	1900-02-07 23:00:00	32.4333	0.325	27.4767
2	B	MG	sheep	S7	Nonette	303311	2020-03-19	1900-02-08	41.2133	15.1067	3.915
2	B	MG	sheep	S7	Nonette	303311	2020-03-19	1900-02-08 01:00:00	18.305	0.15	41.7817
2	B	MG	sheep	S7	Nonette	303311	2020-03-19	1900-02-08 02:00:00	44.1317	0	16.1033
2	B	MG	sheep	S7	Nonette	303311	2020-03-19	1900-02-08 03:00:00	24.6617	0.306667	35.2667
2	B	MG	sheep	S7	Nonette	303311	2020-03-19	1900-02-08 04:00:00	36.4267	0.29	23.5183
2	B	MG	sheep	S7	Nonette	303311	2020-03-19	1900-02-08 05:00:00	52.3217	0.903333	7.01
2	B	MG	sheep	S7	Nonette	303311	2020-03-19	1900-02-08 06:00:00	30.0917	9.82833	20.315
2	B	MG	sheep	S7	Nonette	303311	2020-03-19	1900-02-08 07:00:00	53.9933	6.24333	0
2	B	MG	sheep	S7	Nonette	303311	2020-03-19	1900-02-08 08:00:00	47.35	7.85833	5.02667
2	B	MG	sheep	S7	Nonette	303311	2020-03-19	1900-02-08 09:00:00	24.0733	34.41	1.75167
2	B	MG	sheep	S7	Nonette	303311	2020-03-19	1900-02-08 10:00:00	37.065	18.6717	4.49833
2	B	MG	sheep	S7	Nonette	303311	2020-03-19	1900-02-08 11:00:00	42.2717	17.9633	0
2	B	MG	sheep	S7	Nonette	303311	2020-03-19	1900-02-08 12:00:00	57.8067	2.42833	0
2	B	MG	sheep	S7	Nonette	303311	2020-03-19	1900-02-08 13:00:00	44.9017	6.42167	8.45833
2	B	MG	sheep	S7	Nonette	303311	2020-03-18	1900-02-08 14:00:00	14.0433	4.75667	40.8383
2	B	MG	sheep	S7	Nonette	303311	2020-03-18	1900-02-08 15:00:00	38.795	7.30167	14.1383
2	B	MG	sheep	S7	Nonette	303311	2020-03-18	1900-02-08 16:00:00	35.5067	24.7283	0
2	B	MG	sheep	S7	Nonette	303311	2020-03-18	1900-02-08 17:00:00	38.6517	15.4517	6.13167
2	B	MG	sheep	S7	Nonette	303311	2020-03-18	1900-02-08 18:00:00	49.77	10.1867	0.278333
2	B	MG	sheep	S7	Nonette	303311	2020-03-18	1900-02-08 19:00:00	59.4917	0.743333	0
2	B	MG	sheep	S7	Nonette	303311	2020-03-18	1900-02-08 20:00:00	36.5533	0.405	23.2783
2	B	MG	sheep	S7	Nonette	303311	2020-03-18	1900-02-08 21:00:00	11.7067	0.115	48.4133
2	B	MG	sheep	S7	Nonette	303311	2020-03-18	1900-02-08 22:00:00	56.8617	0.761667	2.61167
2	B	MG	sheep	S7	Nonette	303311	2020-03-18	1900-02-08 23:00:00	59.0133	1.22167	0
2	A	MG	sheep	S6	Sophie	303311	2020-03-24	1900-02-09	26.6083	0	33.6267
2	A	MG	sheep	S6	Sophie	303311	2020-03-24	1900-02-09 01:00:00	32.51	2.96667	24.7583
2	A	MG	sheep	S6	Sophie	303311	2020-03-24	1900-02-09 02:00:00	18.4217	2.18167	39.6317
2	A	MG	sheep	S6	Sophie	303311	2020-03-24	1900-02-09 03:00:00	37.3583	2.10333	20.7733
2	A	MG	sheep	S6	Sophie	303311	2020-03-24	1900-02-09 04:00:00	19.78	0	40.455
2	A	MG	sheep	S6	Sophie	303311	2020-03-24	1900-02-09 05:00:00	35.3167	12.185	12.735
2	A	MG	sheep	S6	Sophie	303311	2020-03-24	1900-02-09 06:00:00	20.09	23.1533	16.9917
2	A	MG	sheep	S6	Sophie	303311	2020-03-24	1900-02-09 07:00:00	18.9633	15.4567	25.815
2	A	MG	sheep	S6	Sophie	303311	2020-03-24	1900-02-09 08:00:00	47.285	2.06667	10.8833
2	A	MG	sheep	S6	Sophie	303311	2020-03-24	1900-02-09 09:00:00	16.7717	43.4633	0
2	A	MG	sheep	S6	Sophie	303311	2020-03-24	1900-02-09 10:00:00	25.7517	23.2033	11.2817
2	A	MG	sheep	S6	Sophie	303311	2020-03-24	1900-02-09 11:00:00	13.0083	44.1117	3.115
2	A	MG	sheep	S6	Sophie	303311	2020-03-24	1900-02-09 12:00:00	30.9783	1.61	27.6467
2	A	MG	sheep	S6	Sophie	303311	2020-03-24	1900-02-09 13:00:00	25.6483	19.0417	14.9
2	A	MG	sheep	S6	Sophie	303311	2020-03-23	1900-02-09 14:00:00	13.8083	46.1167	0.28
2	A	MG	sheep	S6	Sophie	303311	2020-03-23	1900-02-09 15:00:00	23.9867	36.2483	0
2	A	MG	sheep	S6	Sophie	303311	2020-03-23	1900-02-09 16:00:00	22.445	37.79	0
2	A	MG	sheep	S6	Sophie	303311	2020-03-23	1900-02-09 17:00:00	14.06	43.855	2.32167
2	A	MG	sheep	S6	Sophie	303311	2020-03-23	1900-02-09 18:00:00	24.0833	36.1517	0
2	A	MG	sheep	S6	Sophie	303311	2020-03-23	1900-02-09 19:00:00	32.25	11.515	16.47
2	A	MG	sheep	S6	Sophie	303311	2020-03-23	1900-02-09 20:00:00	32.9083	4.42667	22.9
2	A	MG	sheep	S6	Sophie	303311	2020-03-23	1900-02-09 21:00:00	30.7333	3.90667	25.595
2	A	MG	sheep	S6	Sophie	303311	2020-03-23	1900-02-09 22:00:00	22.675	6.36333	31.1967
2	A	MG	sheep	S6	Sophie	303311	2020-03-23	1900-02-09 23:00:00	50.8133	9.42333	0
3	A	MG	sheep	S10	Choupette	303311	2020-04-02	1900-02-10	17.025	0.261667	42.9483
3	A	MG	sheep	S10	Choupette	303311	2020-04-02	1900-02-10 01:00:00	51.7267	1.00833	7.5
3	A	MG	sheep	S10	Choupette	303311	2020-04-02	1900-02-10 02:00:00	31.6983	0	28.5367
3	A	MG	sheep	S10	Choupette	303311	2020-04-02	1900-02-10 03:00:00	6.89	1.71667	51.6283
3	A	MG	sheep	S10	Choupette	303311	2020-04-02	1900-02-10 04:00:00	57.5417	0.503333	2.19167
3	A	MG	sheep	S10	Choupette	303311	2020-04-02	1900-02-10 05:00:00	54.3433	5.89167	0
3	A	MG	sheep	S10	Choupette	303311	2020-04-02	1900-02-10 06:00:00	21.1183	13.5967	25.52
3	A	MG	sheep	S10	Choupette	303311	2020-04-02	1900-02-10 07:00:00	42.4233	4.89333	12.9183
3	A	MG	sheep	S10	Choupette	303311	2020-04-02	1900-02-10 08:00:00	32.6683	25.3983	2.16833
3	A	MG	sheep	S10	Choupette	303311	2020-04-02	1900-02-10 09:00:00	50.5833	4.57833	5.07333
3	A	MG	sheep	S10	Choupette	303311	2020-04-02	1900-02-10 10:00:00	32.3383	22.53	5.36833
3	A	MG	sheep	S10	Choupette	303311	2020-04-02	1900-02-10 11:00:00	59.205	1.03	0
3	A	MG	sheep	S10	Choupette	303311	2020-04-02	1900-02-10 12:00:00	59.325	0.91	0
3	A	MG	sheep	S10	Choupette	303311	2020-04-02	1900-02-10 13:00:00	29.8433	0.235	0
3	A	MG	sheep	S10	Choupette	303311	2020-04-01	1900-02-10 14:00:00	45.125	2.43333	12.1417
3	A	MG	sheep	S10	Choupette	303311	2020-04-01	1900-02-10 15:00:00	15.495	37.5117	7.22833
3	A	MG	sheep	S10	Choupette	303311	2020-04-01	1900-02-10 16:00:00	43.6217	16.6133	0
3	A	MG	sheep	S10	Choupette	303311	2020-04-01	1900-02-10 17:00:00	29.675	30.5617	0
3	A	MG	sheep	S10	Choupette	303311	2020-04-01	1900-02-10 18:00:00	45.8433	14.3917	0
3	A	MG	sheep	S10	Choupette	303311	2020-04-01	1900-02-10 19:00:00	37.6533	0.805	21.7767
3	A	MG	sheep	S10	Choupette	303311	2020-04-01	1900-02-10 20:00:00	56.6567	1.03833	2.54
3	A	MG	sheep	S10	Choupette	303311	2020-04-01	1900-02-10 21:00:00	15.365	1.34	43.53
3	A	MG	sheep	S10	Choupette	303311	2020-04-01	1900-02-10 22:00:00	16.2833	1.79667	42.155
3	A	MG	sheep	S10	Choupette	303311	2020-04-01	1900-02-10 23:00:00	60.2367	0	0
3	A	MG	sheep	S9	Lara	303311	2020-04-07	1900-02-11	51.2867	0	8.94833
3	A	MG	sheep	S9	Lara	303311	2020-04-07	1900-02-11 01:00:00	14.7933	0	45.4417
3	A	MG	sheep	S9	Lara	303311	2020-04-07	1900-02-11 02:00:00	26.6983	0.945	32.5917
3	A	MG	sheep	S9	Lara	303311	2020-04-07	1900-02-11 03:00:00	39.8733	0.225	20.1367
3	A	MG	sheep	S9	Lara	303311	2020-04-07	1900-02-11 04:00:00	30.465	0.49	29.2817
3	A	MG	sheep	S9	Lara	303311	2020-04-07	1900-02-11 05:00:00	23.2717	0	36.9633
3	A	MG	sheep	S9	Lara	303311	2020-04-07	1900-02-11 06:00:00	17.175	0	43.06
3	A	MG	sheep	S9	Lara	303311	2020-04-07	1900-02-11 07:00:00	26.36	8.685	25.19
3	A	MG	sheep	S9	Lara	303311	2020-04-07	1900-02-11 08:00:00	31.655	11.1283	17.4517
3	A	MG	sheep	S9	Lara	303311	2020-04-07	1900-02-11 09:00:00	5.27667	54.9583	0
3	A	MG	sheep	S9	Lara	303311	2020-04-07	1900-02-11 10:00:00	11.34	17.67	31.2267
3	A	MG	sheep	S9	Lara	303311	2020-04-07	1900-02-11 11:00:00	20.08	40.155	0
3	A	MG	sheep	S9	Lara	303311	2020-04-07	1900-02-11 12:00:00	46.8883	13.3467	0
3	A	MG	sheep	S9	Lara	303311	2020-04-07	1900-02-11 13:00:00	58.3817	1.585	0
3	A	MG	sheep	S9	Lara	303311	2020-04-06	1900-02-11 14:00:00	52.7633	4.565	2.34833
3	A	MG	sheep	S9	Lara	303311	2020-04-06	1900-02-11 15:00:00	28.01	0.811667	31.4133
3	A	MG	sheep	S9	Lara	303311	2020-04-06	1900-02-11 16:00:00	5.45333	47.205	7.57667
3	A	MG	sheep	S9	Lara	303311	2020-04-06	1900-02-11 17:00:00	35.7983	24.4383	0
3	A	MG	sheep	S9	Lara	303311	2020-04-06	1900-02-11 18:00:00	36.955	23.28	0
3	A	MG	sheep	S9	Lara	303311	2020-04-06	1900-02-11 19:00:00	23.9667	36.2683	0
3	A	MG	sheep	S9	Lara	303311	2020-04-06	1900-02-11 20:00:00	51.64	3.24833	5.34667
3	A	MG	sheep	S9	Lara	303311	2020-04-06	1900-02-11 21:00:00	22.9717	0	37.2633
3	A	MG	sheep	S9	Lara	303311	2020-04-06	1900-02-11 22:00:00	31.5083	2.025	26.7017
3	A	MG	sheep	S9	Lara	303311	2020-04-06	1900-02-11 23:00:00	34.7333	1.37667	24.1267
1	A	HH	goat	Z1	Fatima	303314	2019-10-23	1900-02-12	18.89	0	41.345
1	A	HH	goat	Z1	Fatima	303314	2019-10-23	1900-02-12 01:00:00	24.9867	2.245	33.0033
1	A	HH	goat	Z1	Fatima	303314	2019-10-23	1900-02-12 02:00:00	42.25	0	17.985
1	A	HH	goat	Z1	Fatima	303314	2019-10-23	1900-02-12 03:00:00	23.57	1.61833	35.0467
1	A	HH	goat	Z1	Fatima	303314	2019-10-23	1900-02-12 04:00:00	53.2767	0	6.95833
1	A	HH	goat	Z1	Fatima	303314	2019-10-23	1900-02-12 05:00:00	34.8017	0	25.435
1	A	HH	goat	Z1	Fatima	303314	2019-10-23	1900-02-12 06:00:00	22.9183	8.365	28.9517
1	A	HH	goat	Z1	Fatima	303314	2019-10-23	1900-02-12 07:00:00	32.315	0	27.92
1	A	HH	goat	Z1	Fatima	303314	2019-10-23	1900-02-12 08:00:00	52.76	7.45833	0.0166667
1	A	HH	goat	Z1	Fatima	303314	2019-10-23	1900-02-12 09:00:00	42.62	12.3583	5.25667
1	A	HH	goat	Z1	Fatima	303314	2019-10-23	1900-02-12 10:00:00	33.9967	26.24	0
1	A	HH	goat	Z1	Fatima	303314	2019-10-23	1900-02-12 11:00:00	27.2933	19.24	13.7017
1	A	HH	goat	Z1	Fatima	303314	2019-10-23	1900-02-12 12:00:00	24.8167	7.09833	28.32
1	A	HH	goat	Z1	Fatima	303314	2019-10-23	1900-02-12 13:00:00	41.435	0	18.4267
1	A	HH	goat	Z1	Fatima	303314	2019-10-22	1900-02-12 14:00:00	38.4133	1.18333	19.9883
1	A	HH	goat	Z1	Fatima	303314	2019-10-22	1900-02-12 15:00:00	27.0633	4.155	29.0167
1	A	HH	goat	Z1	Fatima	303314	2019-10-22	1900-02-12 16:00:00	46.5967	13.6383	0
1	A	HH	goat	Z1	Fatima	303314	2019-10-22	1900-02-12 17:00:00	34.2633	25.9733	0
1	A	HH	goat	Z1	Fatima	303314	2019-10-22	1900-02-12 18:00:00	56.7167	3.51833	0
1	A	HH	goat	Z1	Fatima	303314	2019-10-22	1900-02-12 19:00:00	59.48	0.755	0
1	A	HH	goat	Z1	Fatima	303314	2019-10-22	1900-02-12 20:00:00	43.625	0	16.61
1	A	HH	goat	Z1	Fatima	303314	2019-10-22	1900-02-12 21:00:00	24.805	0	35.43
1	A	HH	goat	Z1	Fatima	303314	2019-10-22	1900-02-12 22:00:00	30.08	2.18333	27.9717
1	A	HH	goat	Z1	Fatima	303314	2019-10-22	1900-02-12 23:00:00	56.3983	3.83833	0
2	B	HH	goat	Z7	Blampi	303314	2019-10-28	1900-02-13	58.3467	1.88833	0
2	B	HH	goat	Z7	Blampi	303314	2019-10-28	1900-02-13 01:00:00	54.6067	5.62833	0
2	B	HH	goat	Z7	Blampi	303314	2019-10-28	1900-02-13 02:00:00	47.145	11.0333	2.05667
2	B	HH	goat	Z7	Blampi	303314	2019-10-28	1900-02-13 03:00:00	58.5983	1.63833	0
2	B	HH	goat	Z7	Blampi	303314	2019-10-28	1900-02-13 04:00:00	15.725	2.49667	42.0133
2	B	HH	goat	Z7	Blampi	303314	2019-10-28	1900-02-13 05:00:00	31.8383	3.46667	24.93
2	B	HH	goat	Z7	Blampi	303314	2019-10-28	1900-02-13 06:00:00	33.9883	1.375	24.8717
2	B	HH	goat	Z7	Blampi	303314	2019-10-28	1900-02-13 07:00:00	33.03	1.28167	25.9233
2	B	HH	goat	Z7	Blampi	303314	2019-10-28	1900-02-13 08:00:00	38.595	9.11833	12.5233
2	B	HH	goat	Z7	Blampi	303314	2019-10-28	1900-02-13 09:00:00	38.3983	5.89667	15.94
2	B	HH	goat	Z7	Blampi	303314	2019-10-28	1900-02-13 10:00:00	41.5083	18.7267	0
2	B	HH	goat	Z7	Blampi	303314	2019-10-28	1900-02-13 11:00:00	35.635	19.97	4.63
2	B	HH	goat	Z7	Blampi	303314	2019-10-28	1900-02-13 12:00:00	52.4333	7.80167	0
2	B	HH	goat	Z7	Blampi	303314	2019-10-27	1900-02-13 13:00:00	24.3733	35.0317	0.236667
2	B	HH	goat	Z7	Blampi	303314	2019-10-27	1900-02-13 14:00:00	46.035	7.295	6.75
2	B	HH	goat	Z7	Blampi	303314	2019-10-27	1900-02-13 15:00:00	54.6967	5.54	0
2	B	HH	goat	Z7	Blampi	303314	2019-10-27	1900-02-13 16:00:00	34.63	21.465	4.14
2	B	HH	goat	Z7	Blampi	303314	2019-10-27	1900-02-13 17:00:00	25.0267	35.2083	0
2	B	HH	goat	Z7	Blampi	303314	2019-10-27	1900-02-13 18:00:00	5.62	54.615	0
2	B	HH	goat	Z7	Blampi	303314	2019-10-27	1900-02-13 19:00:00	50.225	10.01	0
2	B	HH	goat	Z7	Blampi	303314	2019-10-27	1900-02-13 20:00:00	59.4317	0.803333	0
2	B	HH	goat	Z7	Blampi	303314	2019-10-27	1900-02-13 21:00:00	60.0183	0.218333	0
2	B	HH	goat	Z7	Blampi	303314	2019-10-27	1900-02-13 22:00:00	48.62	11.615	0
2	B	HH	goat	Z7	Blampi	303314	2019-10-27	1900-02-13 23:00:00	59.5183	0.716667	0
2	B	HH	goat	Z7	Blampi	303314	2019-11-02	1900-02-14	18.5767	3.505	38.1533
2	B	HH	goat	Z7	Blampi	303314	2019-11-02	1900-02-14 01:00:00	58.8983	1.33833	0
2	B	HH	goat	Z7	Blampi	303314	2019-11-02	1900-02-14 02:00:00	43.7883	12.8383	3.60833
2	B	HH	goat	Z7	Blampi	303314	2019-11-02	1900-02-14 03:00:00	5.805	4.85	49.58
2	B	HH	goat	Z7	Blampi	303314	2019-11-02	1900-02-14 04:00:00	37.9467	10.2933	11.995
2	B	HH	goat	Z7	Blampi	303314	2019-11-02	1900-02-14 05:00:00	19.805	8.17833	32.2517
2	B	HH	goat	Z7	Blampi	303314	2019-11-02	1900-02-14 06:00:00	31.7783	12.4467	16.01
2	B	HH	goat	Z7	Blampi	303314	2019-11-02	1900-02-14 07:00:00	38.3233	5.595	16.3183
2	B	HH	goat	Z7	Blampi	303314	2019-11-02	1900-02-14 08:00:00	39.2333	3.04	17.9617
2	B	HH	goat	Z7	Blampi	303314	2019-11-02	1900-02-14 09:00:00	24.89	25.1833	10.1617
2	B	HH	goat	Z7	Blampi	303314	2019-11-02	1900-02-14 10:00:00	57.2883	2.94667	0
2	B	HH	goat	Z7	Blampi	303314	2019-11-02	1900-02-14 11:00:00	54.9867	5.24833	0
2	B	HH	goat	Z7	Blampi	303314	2019-11-02	1900-02-14 12:00:00	28.0783	32.1567	0
2	B	HH	goat	Z7	Blampi	303314	2019-11-02	1900-02-14 13:00:00	55.27	4.57	0
2	B	HH	goat	Z7	Blampi	303314	2019-11-01	1900-02-14 14:00:00	42.8333	16.2083	0.77
2	B	HH	goat	Z7	Blampi	303314	2019-11-01	1900-02-14 15:00:00	56.9533	3.28167	0
2	B	HH	goat	Z7	Blampi	303314	2019-11-01	1900-02-14 16:00:00	52.8133	7.42167	0
2	B	HH	goat	Z7	Blampi	303314	2019-11-01	1900-02-14 17:00:00	17.1	43.135	0
2	B	HH	goat	Z7	Blampi	303314	2019-11-01	1900-02-14 18:00:00	59.3133	0.921667	0
2	B	HH	goat	Z7	Blampi	303314	2019-11-01	1900-02-14 19:00:00	60.235	0	0
2	B	HH	goat	Z7	Blampi	303314	2019-11-01	1900-02-14 20:00:00	30.9033	24.3633	4.97
2	B	HH	goat	Z7	Blampi	303314	2019-11-01	1900-02-14 21:00:00	23.545	33.7283	2.96167
2	B	HH	goat	Z7	Blampi	303314	2019-11-01	1900-02-14 22:00:00	43.8567	2.23333	14.145
2	B	HH	goat	Z7	Blampi	303314	2019-11-01	1900-02-14 23:00:00	48.41	0.523333	11.3017
3	A	HH	goat	Z9	Vik	303314	2019-11-07	1900-02-15	33.2517	2.85833	24.125
3	A	HH	goat	Z9	Vik	303314	2019-11-07	1900-02-15 01:00:00	38.8883	2.61	18.7367
3	A	HH	goat	Z9	Vik	303314	2019-11-07	1900-02-15 02:00:00	20.095	14.0733	26.0683
3	A	HH	goat	Z9	Vik	303314	2019-11-07	1900-02-15 03:00:00	23.1317	10.1233	26.98
3	A	HH	goat	Z9	Vik	303314	2019-11-07	1900-02-15 04:00:00	60.235	0	0
3	A	HH	goat	Z9	Vik	303314	2019-11-07	1900-02-15 05:00:00	17.3817	5.925	36.9283
3	A	HH	goat	Z9	Vik	303314	2019-11-07	1900-02-15 06:00:00	24.61	0.943333	34.6817
3	A	HH	goat	Z9	Vik	303314	2019-11-07	1900-02-15 07:00:00	34.5517	2.05333	23.63
3	A	HH	goat	Z9	Vik	303314	2019-11-07	1900-02-15 08:00:00	49.6817	10.555	0
3	A	HH	goat	Z9	Vik	303314	2019-11-07	1900-02-15 09:00:00	23.0717	37.1633	0
3	A	HH	goat	Z9	Vik	303314	2019-11-07	1900-02-15 10:00:00	33.9967	25.2833	0.955
3	A	HH	goat	Z9	Vik	303314	2019-11-07	1900-02-15 11:00:00	35.3667	23.63	1.23833
3	A	HH	goat	Z9	Vik	303314	2019-11-07	1900-02-15 12:00:00	36.1067	6.48667	17.6417
3	A	HH	goat	Z9	Vik	303314	2019-11-07	1900-02-15 13:00:00	51.78	8.44833	0
3	A	HH	goat	Z9	Vik	303314	2019-11-06	1900-02-15 14:00:00	31.2367	17.1767	11.385
3	A	HH	goat	Z9	Vik	303314	2019-11-06	1900-02-15 15:00:00	20.1767	35.5767	4.48333
3	A	HH	goat	Z9	Vik	303314	2019-11-06	1900-02-15 16:00:00	39.6917	20.5433	0
3	A	HH	goat	Z9	Vik	303314	2019-11-06	1900-02-15 17:00:00	27.855	32.38	0
3	A	HH	goat	Z9	Vik	303314	2019-11-06	1900-02-15 18:00:00	47.9817	12.2533	0
3	A	HH	goat	Z9	Vik	303314	2019-11-06	1900-02-15 19:00:00	51.86	8.375	0
3	A	HH	goat	Z9	Vik	303314	2019-11-06	1900-02-15 20:00:00	45.03	1.05333	14.1533
3	A	HH	goat	Z9	Vik	303314	2019-11-06	1900-02-15 21:00:00	47.7117	7.165	5.35833
3	A	HH	goat	Z9	Vik	303314	2019-11-06	1900-02-15 22:00:00	47.5883	0	12.6467
3	A	HH	goat	Z9	Vik	303314	2019-11-06	1900-02-15 23:00:00	19.95	1.16333	39.1217
3	A	HH	goat	Z9	Vik	303314	2019-11-12	1900-02-16	44.1483	8.00333	8.08333
3	A	HH	goat	Z9	Vik	303314	2019-11-12	1900-02-16 01:00:00	26.6767	24.4467	9.11167
3	A	HH	goat	Z9	Vik	303314	2019-11-12	1900-02-16 02:00:00	34.44	0.518333	25.2783
3	A	HH	goat	Z9	Vik	303314	2019-11-12	1900-02-16 03:00:00	48.6967	0.306667	11.2317
3	A	HH	goat	Z9	Vik	303314	2019-11-12	1900-02-16 04:00:00	47.57	0.536667	12.1283
3	A	HH	goat	Z9	Vik	303314	2019-11-12	1900-02-16 05:00:00	25.195	0.865	34.175
3	A	HH	goat	Z9	Vik	303314	2019-11-12	1900-02-16 06:00:00	26.0583	1.42833	32.7483
3	A	HH	goat	Z9	Vik	303314	2019-11-12	1900-02-16 07:00:00	42.39	3.335	14.51
3	A	HH	goat	Z9	Vik	303314	2019-11-12	1900-02-16 08:00:00	48.33	11.9067	0
3	A	HH	goat	Z9	Vik	303314	2019-11-12	1900-02-16 09:00:00	21.4717	38.7633	0
3	A	HH	goat	Z9	Vik	303314	2019-11-12	1900-02-16 10:00:00	34.795	20.2567	5.18333
3	A	HH	goat	Z9	Vik	303314	2019-11-12	1900-02-16 11:00:00	48.5283	1.80833	9.89833
3	A	HH	goat	Z9	Vik	303314	2019-11-12	1900-02-16 12:00:00	21.7633	35.4483	3.02333
3	A	HH	goat	Z9	Vik	303314	2019-11-12	1900-02-16 13:00:00	36.3867	23.5367	0
3	A	HH	goat	Z9	Vik	303314	2019-11-11	1900-02-16 14:00:00	14.725	17.2067	28.275
3	A	HH	goat	Z9	Vik	303314	2019-11-11	1900-02-16 15:00:00	22.75	37.4867	0
3	A	HH	goat	Z9	Vik	303314	2019-11-11	1900-02-16 16:00:00	33.815	26.42	0
3	A	HH	goat	Z9	Vik	303314	2019-11-11	1900-02-16 17:00:00	12.2933	47.9417	0
3	A	HH	goat	Z9	Vik	303314	2019-11-11	1900-02-16 18:00:00	57.6533	2.58167	0
3	A	HH	goat	Z9	Vik	303314	2019-11-11	1900-02-16 19:00:00	47.9817	12.2533	0
3	A	HH	goat	Z9	Vik	303314	2019-11-11	1900-02-16 20:00:00	47.6783	12.5583	0
3	A	HH	goat	Z9	Vik	303314	2019-11-11	1900-02-16 21:00:00	22.0167	0	38.2183
3	A	HH	goat	Z9	Vik	303314	2019-11-11	1900-02-16 22:00:00	46.025	0.238333	13.9717
3	A	HH	goat	Z9	Vik	303314	2019-11-11	1900-02-16 23:00:00	30.0017	0.25	29.9833
1	A	GH	goat	Z1	Fatima	303314	2020-01-23	1900-02-17	30.185	30.05	0
1	A	GH	goat	Z1	Fatima	303314	2020-01-23	1900-02-17 01:00:00	25.1	31.4217	3.715
1	A	GH	goat	Z1	Fatima	303314	2020-01-23	1900-02-17 02:00:00	32.8117	20.3017	7.12167
1	A	GH	goat	Z1	Fatima	303314	2020-01-23	1900-02-17 03:00:00	32.1183	17.4417	10.675
1	A	GH	goat	Z1	Fatima	303314	2020-01-23	1900-02-17 04:00:00	32.0517	22.5317	5.65167
1	A	GH	goat	Z1	Fatima	303314	2020-01-23	1900-02-17 05:00:00	16.4633	13.0667	30.705
1	A	GH	goat	Z1	Fatima	303314	2020-01-23	1900-02-17 06:00:00	46.0867	7.46333	6.685
1	A	GH	goat	Z1	Fatima	303314	2020-01-23	1900-02-17 07:00:00	30.2483	5.54167	24.4467
1	A	GH	goat	Z1	Fatima	303314	2020-01-23	1900-02-17 08:00:00	42.205	18.03	0
1	A	GH	goat	Z1	Fatima	303314	2020-01-23	1900-02-17 09:00:00	34.395	20.8117	5.02833
1	A	GH	goat	Z1	Fatima	303314	2020-01-23	1900-02-17 10:00:00	7.82	7.64833	44.7667
1	A	GH	goat	Z1	Fatima	303314	2020-01-23	1900-02-17 11:00:00	35.6383	23.535	1.06167
1	A	GH	goat	Z1	Fatima	303314	2020-01-23	1900-02-17 12:00:00	29.14	16.8783	14.2167
1	A	GH	goat	Z1	Fatima	303314	2020-01-23	1900-02-17 13:00:00	31.24	13.6267	14.9083
1	A	GH	goat	Z1	Fatima	303314	2020-01-22	1900-02-17 14:00:00	23.405	12.255	24.1367
1	A	GH	goat	Z1	Fatima	303314	2020-01-22	1900-02-17 15:00:00	25.0017	23.6917	11.5417
1	A	GH	goat	Z1	Fatima	303314	2020-01-22	1900-02-17 16:00:00	27.07	31.0567	2.10833
1	A	GH	goat	Z1	Fatima	303314	2020-01-22	1900-02-17 17:00:00	45.17	15.065	0
1	A	GH	goat	Z1	Fatima	303314	2020-01-22	1900-02-17 18:00:00	58.4733	1.76167	0
1	A	GH	goat	Z1	Fatima	303314	2020-01-22	1900-02-17 19:00:00	20.47	11.3467	28.4183
1	A	GH	goat	Z1	Fatima	303314	2020-01-22	1900-02-17 20:00:00	48.04	9.23167	2.965
1	A	GH	goat	Z1	Fatima	303314	2020-01-22	1900-02-17 21:00:00	32.1667	21.31	6.75833
1	A	GH	goat	Z1	Fatima	303314	2020-01-22	1900-02-17 22:00:00	44.055	16.0167	0.163333
1	A	GH	goat	Z1	Fatima	303314	2020-01-22	1900-02-17 23:00:00	36.8633	3.98167	19.39
1	A	GH	goat	Z1	Fatima	303314	2020-01-28	1900-02-18	34.8233	1.055	24.3567
1	A	GH	goat	Z1	Fatima	303314	2020-01-28	1900-02-18 01:00:00	26.3933	0.58	33.2617
1	A	GH	goat	Z1	Fatima	303314	2020-01-28	1900-02-18 02:00:00	38.955	21.28	0
1	A	GH	goat	Z1	Fatima	303314	2020-01-28	1900-02-18 03:00:00	46.0017	2.875	11.3583
1	A	GH	goat	Z1	Fatima	303314	2020-01-28	1900-02-18 04:00:00	12.185	0	48.0517
1	A	GH	goat	Z1	Fatima	303314	2020-01-28	1900-02-18 05:00:00	46.2467	0.556667	13.4317
1	A	GH	goat	Z1	Fatima	303314	2020-01-28	1900-02-18 06:00:00	56.385	1.76167	2.08833
1	A	GH	goat	Z1	Fatima	303314	2020-01-28	1900-02-18 07:00:00	37.9433	8.41667	13.875
1	A	GH	goat	Z1	Fatima	303314	2020-01-28	1900-02-18 08:00:00	38.8183	17.6317	3.785
1	A	GH	goat	Z1	Fatima	303314	2020-01-28	1900-02-18 09:00:00	40.525	19.7117	0
1	A	GH	goat	Z1	Fatima	303314	2020-01-28	1900-02-18 10:00:00	41.9083	18.3267	0
1	A	GH	goat	Z1	Fatima	303314	2020-01-28	1900-02-18 11:00:00	33.0767	27.1583	0
1	A	GH	goat	Z1	Fatima	303314	2020-01-28	1900-02-18 12:00:00	24.75	13.43	22.055
1	A	GH	goat	Z1	Fatima	303314	2020-01-28	1900-02-18 13:00:00	39.5367	19.6133	0.72
1	A	GH	goat	Z1	Fatima	303314	2020-01-27	1900-02-18 14:00:00	20.6483	16.775	21.845
1	A	GH	goat	Z1	Fatima	303314	2020-01-27	1900-02-18 15:00:00	41.4567	18.7783	0
1	A	GH	goat	Z1	Fatima	303314	2020-01-27	1900-02-18 16:00:00	33.37	26.8667	0
1	A	GH	goat	Z1	Fatima	303314	2020-01-27	1900-02-18 17:00:00	39.025	21.21	0
1	A	GH	goat	Z1	Fatima	303314	2020-01-27	1900-02-18 18:00:00	56.49	3.315	0.43
1	A	GH	goat	Z1	Fatima	303314	2020-01-27	1900-02-18 19:00:00	23.225	2.82833	34.1817
1	A	GH	goat	Z1	Fatima	303314	2020-01-27	1900-02-18 20:00:00	23.6133	20.775	15.8467
1	A	GH	goat	Z1	Fatima	303314	2020-01-27	1900-02-18 21:00:00	20.5233	8.68	31.0317
1	A	GH	goat	Z1	Fatima	303314	2020-01-27	1900-02-18 22:00:00	59.1917	0	1.045
1	A	GH	goat	Z1	Fatima	303314	2020-01-27	1900-02-18 23:00:00	11.9417	8.53	39.7633
2	A	GH	goat	Z5	Sarina	303314	2020-02-06	1900-02-19	28.6833	18.4983	13.0533
2	A	GH	goat	Z5	Sarina	303314	2020-02-06	1900-02-19 01:00:00	29.945	6.71833	23.5733
2	A	GH	goat	Z5	Sarina	303314	2020-02-06	1900-02-19 02:00:00	47.2683	0.205	12.7617
2	A	GH	goat	Z5	Sarina	303314	2020-02-06	1900-02-19 03:00:00	60.235	0	0
2	A	GH	goat	Z5	Sarina	303314	2020-02-06	1900-02-19 04:00:00	11.7833	10.6317	37.82
2	A	GH	goat	Z5	Sarina	303314	2020-02-06	1900-02-19 05:00:00	42.2633	9.17167	8.8
2	A	GH	goat	Z5	Sarina	303314	2020-02-06	1900-02-19 06:00:00	33.3717	12.2933	14.5717
2	A	GH	goat	Z5	Sarina	303314	2020-02-06	1900-02-19 07:00:00	20.2033	26.5233	13.5083
2	A	GH	goat	Z5	Sarina	303314	2020-02-06	1900-02-19 08:00:00	53.61	6.625	0
2	A	GH	goat	Z5	Sarina	303314	2020-02-06	1900-02-19 09:00:00	22.6017	37.6333	0
2	A	GH	goat	Z5	Sarina	303314	2020-02-06	1900-02-19 10:00:00	35.69	24.545	0
2	A	GH	goat	Z5	Sarina	303314	2020-02-06	1900-02-19 11:00:00	26.8867	27.0367	6.31167
2	A	GH	goat	Z5	Sarina	303314	2020-02-06	1900-02-19 12:00:00	43.2167	0.161667	16.8583
2	A	GH	goat	Z5	Sarina	303314	2020-02-06	1900-02-19 13:00:00	24.0167	31.45	4.75333
2	A	GH	goat	Z5	Sarina	303314	2020-02-05	1900-02-19 14:00:00	32.285	26.9717	0.616667
2	A	GH	goat	Z5	Sarina	303314	2020-02-05	1900-02-19 15:00:00	33.6467	26.5883	0
2	A	GH	goat	Z5	Sarina	303314	2020-02-05	1900-02-19 16:00:00	35.5233	24.7117	0
2	A	GH	goat	Z5	Sarina	303314	2020-02-05	1900-02-19 17:00:00	32.1017	28.1333	0
2	A	GH	goat	Z5	Sarina	303314	2020-02-05	1900-02-19 18:00:00	49.8367	10.3983	0
2	A	GH	goat	Z5	Sarina	303314	2020-02-05	1900-02-19 19:00:00	33.7183	23.3933	3.125
2	A	GH	goat	Z5	Sarina	303314	2020-02-05	1900-02-19 20:00:00	17.0167	5.50833	37.71
2	A	GH	goat	Z5	Sarina	303314	2020-02-05	1900-02-19 21:00:00	41.4417	2.54	16.2533
2	A	GH	goat	Z5	Sarina	303314	2020-02-05	1900-02-19 22:00:00	32.49	26.7917	0.953333
2	A	GH	goat	Z5	Sarina	303314	2020-02-05	1900-02-19 23:00:00	33.0467	21.69	5.49833
1	A	HH	sheep	S2	Cinco	303317	2019-10-18	1900-02-20	36.4817	7.14	16.615
1	A	HH	sheep	S2	Cinco	303317	2019-10-18	1900-02-20 01:00:00	13.515	30.05	16.67
1	A	HH	sheep	S2	Cinco	303317	2019-10-18	1900-02-20 02:00:00	32.8433	5.37167	22.02
1	A	HH	sheep	S2	Cinco	303317	2019-10-18	1900-02-20 03:00:00	32.5967	0.168333	27.47
1	A	HH	sheep	S2	Cinco	303317	2019-10-18	1900-02-20 04:00:00	8.32	34.9183	16.9967
1	A	HH	sheep	S2	Cinco	303317	2019-10-18	1900-02-20 05:00:00	24.8367	3.23667	32.1617
1	A	HH	sheep	S2	Cinco	303317	2019-10-18	1900-02-20 06:00:00	23.3233	20.6183	16.295
1	A	HH	sheep	S2	Cinco	303317	2019-10-18	1900-02-20 07:00:00	19.2817	40.9533	0
1	A	HH	sheep	S2	Cinco	303317	2019-10-18	1900-02-20 08:00:00	48.095	12.14	0
1	A	HH	sheep	S2	Cinco	303317	2019-10-18	1900-02-20 09:00:00	25.1333	24.1783	10.9233
1	A	HH	sheep	S2	Cinco	303317	2019-10-18	1900-02-20 10:00:00	29.31	30.925	0
1	A	HH	sheep	S2	Cinco	303317	2019-10-18	1900-02-20 11:00:00	41.135	16.375	2.725
1	A	HH	sheep	S2	Cinco	303317	2019-10-18	1900-02-20 12:00:00	18.975	41.2617	0
1	A	HH	sheep	S2	Cinco	303317	2019-10-18	1900-02-20 13:00:00	39.94	16.6033	3.31333
1	A	HH	sheep	S2	Cinco	303317	2019-10-17	1900-02-20 14:00:00	31.565	23.65	4.56167
1	A	HH	sheep	S2	Cinco	303317	2019-10-17	1900-02-20 15:00:00	7.26833	43.8267	9.14
1	A	HH	sheep	S2	Cinco	303317	2019-10-17	1900-02-20 16:00:00	32.1533	25.1567	2.925
1	A	HH	sheep	S2	Cinco	303317	2019-10-17	1900-02-20 17:00:00	24.4517	35.7833	0
1	A	HH	sheep	S2	Cinco	303317	2019-10-17	1900-02-20 18:00:00	18.92	40.27	1.045
1	A	HH	sheep	S2	Cinco	303317	2019-10-17	1900-02-20 19:00:00	15.34	21.49	23.4067
1	A	HH	sheep	S2	Cinco	303317	2019-10-17	1900-02-20 20:00:00	43.1583	10.4817	6.595
1	A	HH	sheep	S2	Cinco	303317	2019-10-17	1900-02-20 21:00:00	17.565	1.08333	41.5867
1	A	HH	sheep	S2	Cinco	303317	2019-10-17	1900-02-20 22:00:00	33.3017	22.03	4.90333
1	A	HH	sheep	S2	Cinco	303317	2019-10-17	1900-02-20 23:00:00	16.195	7.05667	36.9833
1	A	HH	sheep	S2	Cinco	303317	2019-10-23	1900-02-21	31.17	5.30333	23.7633
1	A	HH	sheep	S2	Cinco	303317	2019-10-23	1900-02-21 01:00:00	15.335	10.39	34.51
1	A	HH	sheep	S2	Cinco	303317	2019-10-23	1900-02-21 02:00:00	49.3	4.40333	6.53167
1	A	HH	sheep	S2	Cinco	303317	2019-10-23	1900-02-21 03:00:00	10.7983	7.82167	41.615
1	A	HH	sheep	S2	Cinco	303317	2019-10-23	1900-02-21 04:00:00	30.5883	2.45667	27.19
1	A	HH	sheep	S2	Cinco	303317	2019-10-23	1900-02-21 05:00:00	26.9783	0	33.2583
1	A	HH	sheep	S2	Cinco	303317	2019-10-23	1900-02-21 06:00:00	8.39167	32.7033	19.14
1	A	HH	sheep	S2	Cinco	303317	2019-10-23	1900-02-21 07:00:00	46.6333	4.575	9.02667
1	A	HH	sheep	S2	Cinco	303317	2019-10-23	1900-02-21 08:00:00	43.8967	1.05167	15.2867
1	A	HH	sheep	S2	Cinco	303317	2019-10-23	1900-02-21 09:00:00	17.345	42.89	0
1	A	HH	sheep	S2	Cinco	303317	2019-10-23	1900-02-21 10:00:00	34.2883	25.9467	0
1	A	HH	sheep	S2	Cinco	303317	2019-10-23	1900-02-21 11:00:00	42.1033	8.98	9.15333
1	A	HH	sheep	S2	Cinco	303317	2019-10-23	1900-02-21 12:00:00	13.9033	28.935	17.3967
1	A	HH	sheep	S2	Cinco	303317	2019-10-23	1900-02-21 13:00:00	7.63833	5.645	46.1983
1	A	HH	sheep	S2	Cinco	303317	2019-10-22	1900-02-21 14:00:00	32.9317	26.5883	0.583333
1	A	HH	sheep	S2	Cinco	303317	2019-10-22	1900-02-21 15:00:00	20.12	27.5867	12.5283
1	A	HH	sheep	S2	Cinco	303317	2019-10-22	1900-02-21 16:00:00	21.58	7.995	30.66
1	A	HH	sheep	S2	Cinco	303317	2019-10-22	1900-02-21 17:00:00	8.96	51.275	0
1	A	HH	sheep	S2	Cinco	303317	2019-10-22	1900-02-21 18:00:00	16.2833	43.9533	0
1	A	HH	sheep	S2	Cinco	303317	2019-10-22	1900-02-21 19:00:00	16.1367	10.53	33.5683
1	A	HH	sheep	S2	Cinco	303317	2019-10-22	1900-02-21 20:00:00	12.3917	3.92667	43.9167
1	A	HH	sheep	S2	Cinco	303317	2019-10-22	1900-02-21 21:00:00	38.4033	1.53833	20.2933
1	A	HH	sheep	S2	Cinco	303317	2019-10-22	1900-02-21 22:00:00	20.7233	34.43	5.08167
1	A	HH	sheep	S2	Cinco	303318	2019-10-22	1900-02-21 23:00:00	12.0883	3.84333	44.3033
2	A	HH	sheep	S5	Pumpkin	303317	2019-10-28	1900-02-22	59.6133	0.623333	0
2	A	HH	sheep	S5	Pumpkin	303317	2019-10-28	1900-02-22 01:00:00	14.695	16.8467	28.6933
2	A	HH	sheep	S5	Pumpkin	303317	2019-10-28	1900-02-22 02:00:00	29.7283	0	30.5067
2	A	HH	sheep	S5	Pumpkin	303317	2019-10-28	1900-02-22 03:00:00	5.93167	0	54.3033
2	A	HH	sheep	S5	Pumpkin	303317	2019-10-28	1900-02-22 04:00:00	17.06	0.57	42.605
2	A	HH	sheep	S5	Pumpkin	303317	2019-10-28	1900-02-22 05:00:00	17.71	6.355	36.17
2	A	HH	sheep	S5	Pumpkin	303317	2019-10-28	1900-02-22 06:00:00	27.3133	2.29167	30.6317
2	A	HH	sheep	S5	Pumpkin	303317	2019-10-28	1900-02-22 07:00:00	8.38167	0	51.8533
2	A	HH	sheep	S5	Pumpkin	303317	2019-10-28	1900-02-22 08:00:00	27.1317	21.8917	11.2117
2	A	HH	sheep	S5	Pumpkin	303317	2019-10-28	1900-02-22 09:00:00	35.1417	4.14167	20.9517
2	A	HH	sheep	S5	Pumpkin	303317	2019-10-28	1900-02-22 10:00:00	34.715	25.52	0
2	A	HH	sheep	S5	Pumpkin	303317	2019-10-28	1900-02-22 11:00:00	38.195	22.04	0
2	A	HH	sheep	S5	Pumpkin	303317	2019-10-28	1900-02-22 12:00:00	24.5767	8.37667	27.2833
2	A	HH	sheep	S5	Pumpkin	303317	2019-10-27	1900-02-22 13:00:00	20.5317	39.375	0
2	A	HH	sheep	S5	Pumpkin	303317	2019-10-27	1900-02-22 14:00:00	46.1233	5.505	8.24333
2	A	HH	sheep	S5	Pumpkin	303317	2019-10-27	1900-02-22 15:00:00	43.6233	10.1083	6.50333
2	A	HH	sheep	S5	Pumpkin	303317	2019-10-27	1900-02-22 16:00:00	38.78	21.455	0
2	A	HH	sheep	S5	Pumpkin	303317	2019-10-27	1900-02-22 17:00:00	36.4483	23.7867	0
2	A	HH	sheep	S5	Pumpkin	303317	2019-10-27	1900-02-22 18:00:00	26.4517	33.7833	0
2	A	HH	sheep	S5	Pumpkin	303317	2019-10-27	1900-02-22 19:00:00	54.9683	5.26833	0
2	A	HH	sheep	S5	Pumpkin	303317	2019-10-27	1900-02-22 20:00:00	32.8333	16.7383	10.6633
2	A	HH	sheep	S5	Pumpkin	303317	2019-10-27	1900-02-22 21:00:00	13.5367	5.895	40.8033
2	A	HH	sheep	S5	Pumpkin	303317	2019-10-27	1900-02-22 22:00:00	23.865	16.0233	20.3467
2	A	HH	sheep	S5	Pumpkin	303317	2019-10-27	1900-02-22 23:00:00	19.4517	11.4017	29.3817
2	A	HH	sheep	S5	Pumpkin	303317	2019-11-02	1900-02-23	32.4833	6.24333	21.5083
2	A	HH	sheep	S5	Pumpkin	303317	2019-11-02	1900-02-23 01:00:00	60.235	0	0
2	A	HH	sheep	S5	Pumpkin	303317	2019-11-02	1900-02-23 02:00:00	17.19	1.17	41.875
2	A	HH	sheep	S5	Pumpkin	303317	2019-11-02	1900-02-23 03:00:00	33.315	1.91667	25.0033
2	A	HH	sheep	S5	Pumpkin	303317	2019-11-02	1900-02-23 04:00:00	36.5633	0	23.6733
2	A	HH	sheep	S5	Pumpkin	303317	2019-11-02	1900-02-23 05:00:00	11.4367	1.00667	47.7917
2	A	HH	sheep	S5	Pumpkin	303317	2019-11-02	1900-02-23 06:00:00	34.6717	0	25.5633
2	A	HH	sheep	S5	Pumpkin	303317	2019-11-02	1900-02-23 07:00:00	14.195	16.0317	30.0083
2	A	HH	sheep	S5	Pumpkin	303317	2019-11-02	1900-02-23 08:00:00	32.0833	5.00167	23.15
2	A	HH	sheep	S5	Pumpkin	303317	2019-11-02	1900-02-23 09:00:00	28.725	31.51	0
2	A	HH	sheep	S5	Pumpkin	303317	2019-11-02	1900-02-23 10:00:00	12.1333	28.0833	20.02
2	A	HH	sheep	S5	Pumpkin	303317	2019-11-02	1900-02-23 11:00:00	30.45	14.835	14.95
2	A	HH	sheep	S5	Pumpkin	303317	2019-11-02	1900-02-23 12:00:00	41.8317	18.4033	0
2	A	HH	sheep	S5	Pumpkin	303317	2019-11-02	1900-02-23 13:00:00	26.7267	23.3217	10.1
2	A	HH	sheep	S5	Pumpkin	303317	2019-11-01	1900-02-23 14:00:00	8.71	27.1317	24.365
2	A	HH	sheep	S5	Pumpkin	303317	2019-11-01	1900-02-23 15:00:00	31.965	23.685	4.585
2	A	HH	sheep	S5	Pumpkin	303317	2019-11-01	1900-02-23 16:00:00	28.0783	32.1567	0
2	A	HH	sheep	S5	Pumpkin	303317	2019-11-01	1900-02-23 17:00:00	19.99	40.2467	0
2	A	HH	sheep	S5	Pumpkin	303317	2019-11-01	1900-02-23 18:00:00	43.175	6.36833	10.6917
2	A	HH	sheep	S5	Pumpkin	303317	2019-11-01	1900-02-23 19:00:00	11.5233	0.32	48.3917
2	A	HH	sheep	S5	Pumpkin	303317	2019-11-01	1900-02-23 20:00:00	14.77	0	45.465
2	A	HH	sheep	S5	Pumpkin	303317	2019-11-01	1900-02-23 21:00:00	21.19	0	39.045
2	A	HH	sheep	S5	Pumpkin	303317	2019-11-01	1900-02-23 22:00:00	32.75	22.985	4.50167
2	A	HH	sheep	S5	Pumpkin	303317	2019-11-01	1900-02-23 23:00:00	6.5	0	53.735
3	A	HH	sheep	S9	France	303317	2019-11-07	1900-02-24	39.75	0.733333	19.7533
3	A	HH	sheep	S9	France	303317	2019-11-07	1900-02-24 01:00:00	41.2767	0	18.9583
3	A	HH	sheep	S9	France	303317	2019-11-07	1900-02-24 02:00:00	29.8667	0.198333	30.17
3	A	HH	sheep	S9	France	303317	2019-11-07	1900-02-24 03:00:00	10.3983	0	49.8367
3	A	HH	sheep	S9	France	303317	2019-11-07	1900-02-24 04:00:00	11.7567	0.16	48.3183
3	A	HH	sheep	S9	France	303317	2019-11-07	1900-02-24 05:00:00	17.22	0	43.0167
3	A	HH	sheep	S9	France	303317	2019-11-07	1900-02-24 06:00:00	28.4633	0.611667	31.16
3	A	HH	sheep	S9	France	303317	2019-11-07	1900-02-24 07:00:00	9.68	25.5517	25.0033
3	A	HH	sheep	S9	France	303317	2019-11-07	1900-02-24 08:00:00	35.5167	17.475	7.24333
3	A	HH	sheep	S9	France	303317	2019-11-07	1900-02-24 09:00:00	11.4	48.835	0
3	A	HH	sheep	S9	France	303317	2019-11-07	1900-02-24 10:00:00	17.87	4.31667	38.0483
3	A	HH	sheep	S9	France	303317	2019-11-07	1900-02-24 11:00:00	26.8767	8.475	24.885
3	A	HH	sheep	S9	France	303317	2019-11-07	1900-02-24 12:00:00	16.04	44.195	0
3	A	HH	sheep	S9	France	303317	2019-11-07	1900-02-24 13:00:00	15.5333	35.245	9.38
3	A	HH	sheep	S9	France	303317	2019-11-06	1900-02-24 14:00:00	21.4533	0.623333	37.6383
3	A	HH	sheep	S9	France	303317	2019-11-06	1900-02-24 15:00:00	29.4883	29.445	1.30167
3	A	HH	sheep	S9	France	303317	2019-11-06	1900-02-24 16:00:00	30.57	29.665	0
3	A	HH	sheep	S9	France	303317	2019-11-06	1900-02-24 17:00:00	35.94	21.515	2.78
3	A	HH	sheep	S9	France	303317	2019-11-06	1900-02-24 18:00:00	41.0283	0	19.2083
3	A	HH	sheep	S9	France	303317	2019-11-06	1900-02-24 19:00:00	36.4767	6.62167	17.1367
3	A	HH	sheep	S9	France	303317	2019-11-06	1900-02-24 20:00:00	16.4033	9.32833	34.5033
3	A	HH	sheep	S9	France	303317	2019-11-06	1900-02-24 21:00:00	24.78	0	35.455
3	A	HH	sheep	S9	France	303317	2019-11-06	1900-02-24 22:00:00	32.9367	25.865	1.43333
3	A	HH	sheep	S9	France	303317	2019-11-06	1900-02-24 23:00:00	46.245	0.443333	13.5467
3	A	HH	sheep	S9	France	303317	2019-11-12	1900-02-25	15.1333	13.2983	31.8033
3	A	HH	sheep	S9	France	303317	2019-11-12	1900-02-25 01:00:00	42.2633	12.705	5.26667
3	A	HH	sheep	S9	France	303317	2019-11-12	1900-02-25 02:00:00	24.8567	0	35.3783
3	A	HH	sheep	S9	France	303317	2019-11-12	1900-02-25 03:00:00	29.3317	0.653333	30.2517
3	A	HH	sheep	S9	France	303317	2019-11-12	1900-02-25 04:00:00	40.705	0.493333	19.0367
3	A	HH	sheep	S9	France	303317	2019-11-12	1900-02-25 05:00:00	13.8433	1.33	45.0617
3	A	HH	sheep	S9	France	303317	2019-11-12	1900-02-25 06:00:00	25.5583	0	34.6767
3	A	HH	sheep	S9	France	303317	2019-11-12	1900-02-25 07:00:00	23.1733	0	37.0617
3	A	HH	sheep	S9	France	303317	2019-11-12	1900-02-25 08:00:00	48.7267	11.5083	0
3	A	HH	sheep	S9	France	303317	2019-11-12	1900-02-25 09:00:00	19.7333	36.6767	3.82667
3	A	HH	sheep	S9	France	303317	2019-11-12	1900-02-25 10:00:00	21.5967	23.055	15.5833
3	A	HH	sheep	S9	France	303317	2019-11-12	1900-02-25 11:00:00	37.63	14.2617	8.34333
3	A	HH	sheep	S9	France	303317	2019-11-12	1900-02-25 12:00:00	9.08	51.155	0
3	A	HH	sheep	S9	France	303317	2019-11-12	1900-02-25 13:00:00	18.6417	4.51333	36.915
3	A	HH	sheep	S9	France	303317	2019-11-11	1900-02-25 14:00:00	24.265	24.07	11.2167
3	A	HH	sheep	S9	France	303317	2019-11-11	1900-02-25 15:00:00	29.61	17.3517	13.2733
3	A	HH	sheep	S9	France	303317	2019-11-11	1900-02-25 16:00:00	25.1883	32.3467	2.70167
3	A	HH	sheep	S9	France	303317	2019-11-11	1900-02-25 17:00:00	18.7317	38.8633	2.64
3	A	HH	sheep	S9	France	303317	2019-11-11	1900-02-25 18:00:00	41.5767	12.6267	6.03167
3	A	HH	sheep	S9	France	303317	2019-11-11	1900-02-25 19:00:00	16.2883	0	43.9467
3	A	HH	sheep	S9	France	303317	2019-11-11	1900-02-25 20:00:00	32.215	0	28.02
3	A	HH	sheep	S9	France	303317	2019-11-11	1900-02-25 21:00:00	23.2417	21.4067	15.5883
3	A	HH	sheep	S9	France	303317	2019-11-11	1900-02-25 22:00:00	33.0483	0.231667	26.955
3	A	HH	sheep	S9	France	303317	2019-11-11	1900-02-25 23:00:00	42.0283	0	18.2067
1	A	GH	sheep	S1	Quartz	303317	2020-01-23	1900-02-26	58.515	1.72	0
1	A	GH	sheep	S1	Quartz	303317	2020-01-23	1900-02-26 01:00:00	30.2283	5.16667	24.84
1	A	GH	sheep	S1	Quartz	303317	2020-01-23	1900-02-26 02:00:00	57.345	2.89167	0
1	A	GH	sheep	S1	Quartz	303317	2020-01-23	1900-02-26 03:00:00	42.7433	0	17.4917
1	A	GH	sheep	S1	Quartz	303317	2020-01-23	1900-02-26 04:00:00	13.8117	0	46.4233
1	A	GH	sheep	S1	Quartz	303317	2020-01-23	1900-02-26 05:00:00	40.5767	0.236667	19.4217
1	A	GH	sheep	S1	Quartz	303317	2020-01-23	1900-02-26 06:00:00	44.9983	0	15.2367
1	A	GH	sheep	S1	Quartz	303317	2020-01-23	1900-02-26 07:00:00	36.7983	0.673333	22.7633
1	A	GH	sheep	S1	Quartz	303317	2020-01-23	1900-02-26 08:00:00	25.145	13.9467	21.145
1	A	GH	sheep	S1	Quartz	303317	2020-01-23	1900-02-26 09:00:00	19.4633	40.7717	0
1	A	GH	sheep	S1	Quartz	303317	2020-01-23	1900-02-26 10:00:00	49.105	11.13	0
1	A	GH	sheep	S1	Quartz	303317	2020-01-23	1900-02-26 11:00:00	18.3917	41.8433	0
1	A	GH	sheep	S1	Quartz	303317	2020-01-23	1900-02-26 12:00:00	14.3767	17.595	28.2633
1	A	GH	sheep	S1	Quartz	303317	2020-01-23	1900-02-26 13:00:00	17.9683	0.575	41.385
1	A	GH	sheep	S1	Quartz	303317	2020-01-22	1900-02-26 14:00:00	12.8833	46.8617	0
1	A	GH	sheep	S1	Quartz	303317	2020-01-22	1900-02-26 15:00:00	36.0517	24.185	0
1	A	GH	sheep	S1	Quartz	303317	2020-01-22	1900-02-26 16:00:00	21.9833	35.3267	2.925
1	A	GH	sheep	S1	Quartz	303317	2020-01-22	1900-02-26 17:00:00	28.5283	31.7067	0
1	A	GH	sheep	S1	Quartz	303317	2020-01-22	1900-02-26 18:00:00	37.4367	0	22.7983
1	A	GH	sheep	S1	Quartz	303317	2020-01-22	1900-02-26 19:00:00	46.5917	0.368333	13.275
1	A	GH	sheep	S1	Quartz	303317	2020-01-22	1900-02-26 20:00:00	13.675	8.11	38.4517
1	A	GH	sheep	S1	Quartz	303317	2020-01-22	1900-02-26 21:00:00	41.4217	0.771667	18.0417
1	A	GH	sheep	S1	Quartz	303317	2020-01-22	1900-02-26 22:00:00	25.9367	27.43	6.86833
1	A	GH	sheep	S1	Quartz	303317	2020-01-22	1900-02-26 23:00:00	54.2833	5.95167	0
1	A	GH	sheep	S1	Quartz	303317	2020-01-28	1900-02-27	21.9983	23.3833	14.8533
1	A	GH	sheep	S1	Quartz	303317	2020-01-28	1900-02-27 01:00:00	22.8667	0	37.3683
1	A	GH	sheep	S1	Quartz	303317	2020-01-28	1900-02-27 02:00:00	47.1217	0	13.1133
1	A	GH	sheep	S1	Quartz	303317	2020-01-28	1900-02-27 03:00:00	36.785	0.235	23.2167
1	A	GH	sheep	S1	Quartz	303317	2020-01-28	1900-02-27 04:00:00	35.78	0.661667	23.7933
1	A	GH	sheep	S1	Quartz	303317	2020-01-28	1900-02-27 05:00:00	10.1183	2.70333	47.4133
1	A	GH	sheep	S1	Quartz	303317	2020-01-28	1900-02-27 06:00:00	53.06	0	7.175
1	A	GH	sheep	S1	Quartz	303317	2020-01-28	1900-02-27 07:00:00	60.235	0	0
1	A	GH	sheep	S1	Quartz	303317	2020-01-28	1900-02-27 08:00:00	18.0117	8.96667	33.2567
1	A	GH	sheep	S1	Quartz	303317	2020-01-28	1900-02-27 09:00:00	18.68	40.3833	1.17333
1	A	GH	sheep	S1	Quartz	303317	2020-01-28	1900-02-27 10:00:00	41.3717	1.45167	17.4117
1	A	GH	sheep	S1	Quartz	303317	2020-01-28	1900-02-27 11:00:00	11.3233	48.9117	0
1	A	GH	sheep	S1	Quartz	303317	2020-01-28	1900-02-27 12:00:00	22.67	15.575	21.99
1	A	GH	sheep	S1	Quartz	303317	2020-01-28	1900-02-27 13:00:00	38.9117	1.695	19.1033
1	A	GH	sheep	S1	Quartz	303317	2020-01-27	1900-02-27 14:00:00	27.75	31.86	0
1	A	GH	sheep	S1	Quartz	303317	2020-01-27	1900-02-27 15:00:00	38.9517	21.2833	0
1	A	GH	sheep	S1	Quartz	303317	2020-01-27	1900-02-27 16:00:00	36.4967	23.3133	0.426667
1	A	GH	sheep	S1	Quartz	303317	2020-01-27	1900-02-27 17:00:00	14.975	42.9283	2.33167
1	A	GH	sheep	S1	Quartz	303317	2020-01-27	1900-02-27 18:00:00	58.9067	1.32833	0
1	A	GH	sheep	S1	Quartz	303317	2020-01-27	1900-02-27 19:00:00	37.3917	0.706667	22.1367
1	A	GH	sheep	S1	Quartz	303317	2020-01-27	1900-02-27 20:00:00	14.8617	24.8683	20.505
1	A	GH	sheep	S1	Quartz	303317	2020-01-27	1900-02-27 21:00:00	51.1517	0.605	8.47833
1	A	GH	sheep	S1	Quartz	303317	2020-01-27	1900-02-27 22:00:00	46.9283	1.07167	12.2367
1	A	GH	sheep	S1	Quartz	303317	2020-01-27	1900-02-27 23:00:00	40.3617	15.2017	4.67167
2	A	GH	sheep	S5	Pumpkin	303317	2020-02-06	1900-02-28	32.0733	1.48	26.6817
2	A	GH	sheep	S5	Pumpkin	303317	2020-02-06	1900-02-28 01:00:00	34.7283	1.53667	23.97
2	A	GH	sheep	S5	Pumpkin	303317	2020-02-06	1900-02-28 02:00:00	16.6383	1.99167	41.605
2	A	GH	sheep	S5	Pumpkin	303317	2020-02-06	1900-02-28 03:00:00	15.445	13.32	31.47
2	A	GH	sheep	S5	Pumpkin	303317	2020-02-06	1900-02-28 04:00:00	53.98	0.0683333	6.18833
2	A	GH	sheep	S5	Pumpkin	303317	2020-02-06	1900-02-28 05:00:00	5.13667	0	55.0983
2	A	GH	sheep	S5	Pumpkin	303317	2020-02-06	1900-02-28 06:00:00	27.955	1.62167	30.6583
2	A	GH	sheep	S5	Pumpkin	303317	2020-02-06	1900-02-28 07:00:00	7.31833	0	52.9167
2	A	GH	sheep	S5	Pumpkin	303317	2020-02-06	1900-02-28 08:00:00	41.7867	5.22833	13.22
2	A	GH	sheep	S5	Pumpkin	303317	2020-02-06	1900-02-28 09:00:00	25.1983	31.2667	3.77167
2	A	GH	sheep	S5	Pumpkin	303317	2020-02-06	1900-02-28 10:00:00	12.9817	2.7	44.5533
2	A	GH	sheep	S5	Pumpkin	303317	2020-02-06	1900-02-28 11:00:00	28.58	31.655	0
2	A	GH	sheep	S5	Pumpkin	303317	2020-02-06	1900-02-28 12:00:00	52.0567	8.17833	0
2	A	GH	sheep	S5	Pumpkin	303317	2020-02-06	1900-02-28 13:00:00	18.885	0	40.9067
2	A	GH	sheep	S5	Pumpkin	303317	2020-02-05	1900-02-28 14:00:00	17.8067	19.3067	22.44
2	A	GH	sheep	S5	Pumpkin	303317	2020-02-05	1900-02-28 15:00:00	31.84	28.395	0
2	A	GH	sheep	S5	Pumpkin	303317	2020-02-05	1900-02-28 16:00:00	46.48	13.7567	0
2	A	GH	sheep	S5	Pumpkin	303317	2020-02-05	1900-02-28 17:00:00	42.8867	17.165	0.183333
2	A	GH	sheep	S5	Pumpkin	303317	2020-02-05	1900-02-28 18:00:00	57.8717	0	2.36333
2	A	GH	sheep	S5	Pumpkin	303317	2020-02-05	1900-02-28 19:00:00	7.11167	0.611667	52.5117
2	A	GH	sheep	S5	Pumpkin	303317	2020-02-05	1900-02-28 20:00:00	6.41333	0	53.8217
2	A	GH	sheep	S5	Pumpkin	303317	2020-02-05	1900-02-28 21:00:00	21.3483	20.7767	18.11
2	A	GH	sheep	S5	Pumpkin	303317	2020-02-05	1900-02-28 22:00:00	18.9317	16.2317	25.0733
2	A	GH	sheep	S5	Pumpkin	303317	2020-02-05	1900-02-28 23:00:00	38.03	3.94167	18.2633
2	A	GH	sheep	S5	Pumpkin	303317	2020-02-11	1900-02-28	56.8633	1.315	2.05833
2	A	GH	sheep	S5	Pumpkin	303317	2020-02-11	1900-02-28 01:00:00	14.6533	18.08	27.5017
2	A	GH	sheep	S5	Pumpkin	303317	2020-02-11	1900-02-28 02:00:00	19.39	0	40.845
2	A	GH	sheep	S5	Pumpkin	303317	2020-02-11	1900-02-28 03:00:00	49.8383	0	10.3967
2	A	GH	sheep	S5	Pumpkin	303317	2020-02-11	1900-02-28 04:00:00	6.72167	0	53.5133
2	A	GH	sheep	S5	Pumpkin	303317	2020-02-11	1900-02-28 05:00:00	31.58	1.28667	27.37
2	A	GH	sheep	S5	Pumpkin	303317	2020-02-11	1900-02-28 06:00:00	29.0783	0	31.1567
2	A	GH	sheep	S5	Pumpkin	303317	2020-02-11	1900-02-28 07:00:00	7.58333	0	52.6517
2	A	GH	sheep	S5	Pumpkin	303317	2020-02-11	1900-02-28 08:00:00	52.1583	6.53667	1.54
2	A	GH	sheep	S5	Pumpkin	303317	2020-02-11	1900-02-28 09:00:00	16.1717	37.2	6.86333
2	A	GH	sheep	S5	Pumpkin	303317	2020-02-11	1900-02-28 10:00:00	17.1683	8.86833	34.1983
2	A	GH	sheep	S5	Pumpkin	303317	2020-02-11	1900-02-28 11:00:00	14.9683	35.7617	9.50667
2	A	GH	sheep	S5	Pumpkin	303317	2020-02-11	1900-02-28 12:00:00	51.6917	0	8.54333
2	A	GH	sheep	S5	Pumpkin	303317	2020-02-11	1900-02-28 13:00:00	11.0067	20.3967	28.8317
2	A	GH	sheep	S5	Pumpkin	303317	2020-02-10	1900-02-28 14:00:00	19.6417	11.0033	34.0067
2	A	GH	sheep	S5	Pumpkin	303317	2020-02-10	1900-02-28 15:00:00	55.87	2.625	1.74
2	A	GH	sheep	S5	Pumpkin	303317	2020-02-10	1900-02-28 16:00:00	20.9683	31.1	8.16667
2	A	GH	sheep	S5	Pumpkin	303317	2020-02-10	1900-02-28 17:00:00	27.59	31.9117	0.733333
2	A	GH	sheep	S5	Pumpkin	303317	2020-02-10	1900-02-28 18:00:00	60.2367	0	0
2	A	GH	sheep	S5	Pumpkin	303317	2020-02-10	1900-02-28 19:00:00	32.2883	1.52	26.4267
2	A	GH	sheep	S5	Pumpkin	303317	2020-02-10	1900-02-28 20:00:00	39.205	1.935	19.095
2	A	GH	sheep	S5	Pumpkin	303317	2020-02-10	1900-02-28 21:00:00	7.06667	0	53.1683
2	A	GH	sheep	S5	Pumpkin	303317	2020-02-10	1900-02-28 22:00:00	12.1533	10.9533	37.1283
2	A	GH	sheep	S5	Pumpkin	303317	2020-02-10	1900-02-28 23:00:00	55.2383	4.99667	0
3	B	GH	sheep	S11	Ilona	303317	2020-02-20	1900-03-01	34.4683	0	25.7667
3	B	GH	sheep	S11	Ilona	303317	2020-02-20	1900-03-01 01:00:00	24.8567	0.9	34.4783
3	B	GH	sheep	S11	Ilona	303317	2020-02-20	1900-03-01 02:00:00	60.235	0	0
3	B	GH	sheep	S11	Ilona	303317	2020-02-20	1900-03-01 03:00:00	37.0117	1.175	22.0483
3	B	GH	sheep	S11	Ilona	303317	2020-02-20	1900-03-01 04:00:00	17.9733	9.6	32.6633
3	B	GH	sheep	S11	Ilona	303317	2020-02-20	1900-03-01 05:00:00	18.3917	1.64167	40.2017
3	B	GH	sheep	S11	Ilona	303317	2020-02-20	1900-03-01 06:00:00	59.0383	1.19667	0
3	B	GH	sheep	S11	Ilona	303317	2020-02-20	1900-03-01 07:00:00	29.865	1.20667	29.1633
3	B	GH	sheep	S11	Ilona	303317	2020-02-20	1900-03-01 08:00:00	44.6883	3.70667	11.84
3	B	GH	sheep	S11	Ilona	303317	2020-02-20	1900-03-01 09:00:00	17.4283	40.3367	2.47
3	B	GH	sheep	S11	Ilona	303317	2020-02-20	1900-03-01 10:00:00	33.8217	3.31	23.105
3	B	GH	sheep	S11	Ilona	303317	2020-02-20	1900-03-01 11:00:00	18.0417	40.9633	1.23
3	B	GH	sheep	S11	Ilona	303317	2020-02-20	1900-03-01 12:00:00	7.25167	4.7	48.2833
3	B	GH	sheep	S11	Ilona	303317	2020-02-20	1900-03-01 13:00:00	30.5867	4.92	24.3867
3	B	GH	sheep	S11	Ilona	303317	2020-02-19	1900-03-01 14:00:00	23.7667	35.8067	0
3	B	GH	sheep	S11	Ilona	303317	2020-02-19	1900-03-01 15:00:00	32.1683	21.9367	6.13
3	B	GH	sheep	S11	Ilona	303317	2020-02-19	1900-03-01 16:00:00	35.11	14.0067	11.1183
3	B	GH	sheep	S11	Ilona	303317	2020-02-19	1900-03-01 17:00:00	23.3167	36.92	0
3	B	GH	sheep	S11	Ilona	303317	2020-02-19	1900-03-01 18:00:00	20.9067	16.9633	22.365
3	B	GH	sheep	S11	Ilona	303317	2020-02-19	1900-03-01 19:00:00	12.6583	1.37833	46.1983
3	B	GH	sheep	S11	Ilona	303317	2020-02-19	1900-03-01 20:00:00	21.605	5.71833	32.9117
3	B	GH	sheep	S11	Ilona	303317	2020-02-19	1900-03-01 21:00:00	19.8983	28.9617	11.375
3	B	GH	sheep	S11	Ilona	303317	2020-02-19	1900-03-01 22:00:00	14.2033	0	46.0317
3	B	GH	sheep	S11	Ilona	303317	2020-02-19	1900-03-01 23:00:00	59.9783	0.258333	0
3	B	GH	sheep	S11	Ilona	303317	2020-02-25	1900-03-02	11.94	0	48.295
3	B	GH	sheep	S11	Ilona	303317	2020-02-25	1900-03-02 01:00:00	40.0133	0	20.2217
3	B	GH	sheep	S11	Ilona	303317	2020-02-25	1900-03-02 02:00:00	26.7433	0	33.4933
3	B	GH	sheep	S11	Ilona	303317	2020-02-25	1900-03-02 03:00:00	25.2667	0	34.9683
3	B	GH	sheep	S11	Ilona	303317	2020-02-25	1900-03-02 04:00:00	31.08	0	29.155
3	B	GH	sheep	S11	Ilona	303317	2020-02-25	1900-03-02 05:00:00	38.83	2.325	19.08
3	B	GH	sheep	S11	Ilona	303317	2020-02-25	1900-03-02 06:00:00	18.4383	0.413333	41.3833
3	B	GH	sheep	S11	Ilona	303317	2020-02-25	1900-03-02 07:00:00	34.915	7.41	17.91
3	B	GH	sheep	S11	Ilona	303317	2020-02-25	1900-03-02 08:00:00	55.355	4.88167	0
3	B	GH	sheep	S11	Ilona	303317	2020-02-25	1900-03-02 09:00:00	30.1933	27.6983	2.34333
3	B	GH	sheep	S11	Ilona	303317	2020-02-25	1900-03-02 10:00:00	29.49	19.2	11.545
3	B	GH	sheep	S11	Ilona	303317	2020-02-25	1900-03-02 11:00:00	16.6467	26.2267	17.3617
3	B	GH	sheep	S11	Ilona	303317	2020-02-25	1900-03-02 12:00:00	28.615	0	31.62
3	B	GH	sheep	S11	Ilona	303317	2020-02-25	1900-03-02 13:00:00	17.1	11.4133	31.6333
3	B	GH	sheep	S11	Ilona	303317	2020-02-24	1900-03-02 14:00:00	12.1167	18.0567	29.5733
3	B	GH	sheep	S11	Ilona	303317	2020-02-24	1900-03-02 15:00:00	10.1633	15.4733	34.6
3	B	GH	sheep	S11	Ilona	303317	2020-02-24	1900-03-02 16:00:00	23.9667	29.6717	6.59667
3	B	GH	sheep	S11	Ilona	303317	2020-02-24	1900-03-02 17:00:00	34.7633	18.3433	7.12833
3	B	GH	sheep	S11	Ilona	303317	2020-02-24	1900-03-02 18:00:00	33.7867	10.6183	15.83
3	B	GH	sheep	S11	Ilona	303317	2020-02-24	1900-03-02 19:00:00	48.5283	0.645	11.0617
3	B	GH	sheep	S11	Ilona	303317	2020-02-24	1900-03-02 20:00:00	43.765	5	11.47
3	B	GH	sheep	S11	Ilona	303317	2020-02-24	1900-03-02 21:00:00	7.89667	10.205	42.135
3	B	GH	sheep	S11	Ilona	303317	2020-02-24	1900-03-02 22:00:00	16.6967	24.7617	18.7767
3	B	GH	sheep	S11	Ilona	303317	2020-02-24	1900-03-02 23:00:00	60.235	0	0
1	A	MG	sheep	S1	Quartz	303317	2020-03-05	1900-03-03	30.24	0	29.995
1	A	MG	sheep	S1	Quartz	303317	2020-03-05	1900-03-03 01:00:00	30.805	29.43	0
1	A	MG	sheep	S1	Quartz	303317	2020-03-05	1900-03-03 02:00:00	37.975	11.5667	10.6933
1	A	MG	sheep	S1	Quartz	303317	2020-03-05	1900-03-03 03:00:00	30.0417	0	30.195
1	A	MG	sheep	S1	Quartz	303317	2020-03-05	1900-03-03 04:00:00	60.235	0	0
1	A	MG	sheep	S1	Quartz	303317	2020-03-05	1900-03-03 05:00:00	11.6917	0.505	48.0383
1	A	MG	sheep	S1	Quartz	303317	2020-03-05	1900-03-03 06:00:00	39.8483	0.858333	19.5283
1	A	MG	sheep	S1	Quartz	303317	2020-03-05	1900-03-03 07:00:00	21.4233	1.49333	37.3183
1	A	MG	sheep	S1	Quartz	303317	2020-03-05	1900-03-03 08:00:00	27.7883	4.255	28.1917
1	A	MG	sheep	S1	Quartz	303317	2020-03-05	1900-03-03 09:00:00	26.5833	33.6533	0
1	A	MG	sheep	S1	Quartz	303317	2020-03-05	1900-03-03 10:00:00	40.0767	20.1583	0
1	A	MG	sheep	S1	Quartz	303317	2020-03-05	1900-03-03 11:00:00	36.5	23.735	0
1	A	MG	sheep	S1	Quartz	303317	2020-03-05	1900-03-03 12:00:00	19	2.78	38.455
1	A	MG	sheep	S1	Quartz	303317	2020-03-05	1900-03-03 13:00:00	56.8483	1.29167	1.91
1	A	MG	sheep	S1	Quartz	303317	2020-03-04	1900-03-03 14:00:00	17.4817	2.65333	39.8983
1	A	MG	sheep	S1	Quartz	303317	2020-03-04	1900-03-03 15:00:00	58.8933	1.34167	0
1	A	MG	sheep	S1	Quartz	303317	2020-03-04	1900-03-03 16:00:00	25.8617	28.4417	5.93333
1	A	MG	sheep	S1	Quartz	303317	2020-03-04	1900-03-03 17:00:00	40.4733	16.5183	3.24333
1	A	MG	sheep	S1	Quartz	303317	2020-03-04	1900-03-03 18:00:00	46.865	11.64	1.73
1	A	MG	sheep	S1	Quartz	303317	2020-03-04	1900-03-03 19:00:00	17.3117	1.81833	41.105
1	A	MG	sheep	S1	Quartz	303317	2020-03-04	1900-03-03 20:00:00	28.6567	2.97	28.6083
1	A	MG	sheep	S1	Quartz	303317	2020-03-04	1900-03-03 21:00:00	43.3333	9.21333	7.68833
1	A	MG	sheep	S1	Quartz	303317	2020-03-04	1900-03-03 22:00:00	39.9	16.5083	3.82833
1	A	MG	sheep	S1	Quartz	303317	2020-03-04	1900-03-03 23:00:00	40.8833	1.235	18.1167
1	A	MG	sheep	S1	Quartz	303317	2020-03-10	1900-03-04	44.86	12.39	2.985
1	A	MG	sheep	S1	Quartz	303317	2020-03-10	1900-03-04 01:00:00	57.785	1.76333	0.688333
1	A	MG	sheep	S1	Quartz	303317	2020-03-10	1900-03-04 02:00:00	12.1467	4.56	43.5283
1	A	MG	sheep	S1	Quartz	303317	2020-03-10	1900-03-04 03:00:00	56.3967	1.71667	2.12167
1	A	MG	sheep	S1	Quartz	303317	2020-03-10	1900-03-04 04:00:00	58.8333	1.40167	0
1	A	MG	sheep	S1	Quartz	303317	2020-03-10	1900-03-04 05:00:00	25.755	5.345	29.135
1	A	MG	sheep	S1	Quartz	303317	2020-03-10	1900-03-04 06:00:00	41.16	1.92	17.155
1	A	MG	sheep	S1	Quartz	303317	2020-03-10	1900-03-04 07:00:00	36.1767	0.91	23.15
1	A	MG	sheep	S1	Quartz	303317	2020-03-10	1900-03-04 08:00:00	57.465	2.77	0
1	A	MG	sheep	S1	Quartz	303317	2020-03-10	1900-03-04 09:00:00	25.3067	33.3233	1.605
1	A	MG	sheep	S1	Quartz	303317	2020-03-10	1900-03-04 10:00:00	57.03	3.205	0
1	A	MG	sheep	S1	Quartz	303317	2020-03-10	1900-03-04 11:00:00	39.0417	21.1933	0
1	A	MG	sheep	S1	Quartz	303317	2020-03-10	1900-03-04 12:00:00	23.8767	0.875	35.4833
1	A	MG	sheep	S1	Quartz	303317	2020-03-10	1900-03-04 13:00:00	8.73	0	51.4817
1	A	MG	sheep	S1	Quartz	303317	2020-03-09	1900-03-04 14:00:00	36.735	23.1	0
1	A	MG	sheep	S1	Quartz	303317	2020-03-09	1900-03-04 15:00:00	53.6683	1.81	4.75667
1	A	MG	sheep	S1	Quartz	303317	2020-03-09	1900-03-04 16:00:00	38.7217	18.9167	2.59667
1	A	MG	sheep	S1	Quartz	303317	2020-03-09	1900-03-04 17:00:00	48.6633	3.5	8.07167
1	A	MG	sheep	S1	Quartz	303317	2020-03-09	1900-03-04 18:00:00	46.5417	13.6933	0
1	A	MG	sheep	S1	Quartz	303317	2020-03-09	1900-03-04 19:00:00	31.4517	5.63167	23.1517
1	A	MG	sheep	S1	Quartz	303317	2020-03-09	1900-03-04 20:00:00	39.9817	1.595	18.66
1	A	MG	sheep	S1	Quartz	303317	2020-03-09	1900-03-04 21:00:00	38.2367	2.82333	19.175
1	A	MG	sheep	S1	Quartz	303317	2020-03-09	1900-03-04 22:00:00	36.1867	7.72667	16.3217
1	A	MG	sheep	S1	Quartz	303317	2020-03-09	1900-03-04 23:00:00	31.995	28.24	0
2	A	MG	sheep	S5	Pumpkin	303317	2020-03-19	1900-03-05	40.0083	10.0383	10.1883
2	A	MG	sheep	S5	Pumpkin	303317	2020-03-19	1900-03-05 01:00:00	52.97	0	7.265
2	A	MG	sheep	S5	Pumpkin	303317	2020-03-19	1900-03-05 02:00:00	30.1183	4.855	25.2617
2	A	MG	sheep	S5	Pumpkin	303317	2020-03-19	1900-03-05 03:00:00	8.78667	0	51.45
2	A	MG	sheep	S5	Pumpkin	303317	2020-03-19	1900-03-05 04:00:00	24.685	3.44667	32.1033
2	A	MG	sheep	S5	Pumpkin	303317	2020-03-19	1900-03-05 05:00:00	43.8417	0	16.3933
2	A	MG	sheep	S5	Pumpkin	303317	2020-03-19	1900-03-05 06:00:00	33.2133	6.13167	20.89
2	A	MG	sheep	S5	Pumpkin	303317	2020-03-19	1900-03-05 07:00:00	25.35	11.115	23.77
2	A	MG	sheep	S5	Pumpkin	303317	2020-03-19	1900-03-05 08:00:00	35.5167	2.61	22.11
2	A	MG	sheep	S5	Pumpkin	303317	2020-03-19	1900-03-05 09:00:00	36.92	20.3533	2.96167
2	A	MG	sheep	S5	Pumpkin	303317	2020-03-19	1900-03-05 10:00:00	28.6217	0.535	31.0783
2	A	MG	sheep	S5	Pumpkin	303317	2020-03-19	1900-03-05 11:00:00	39.645	19.4867	1.10333
2	A	MG	sheep	S5	Pumpkin	303317	2020-03-19	1900-03-05 12:00:00	54.48	1.32167	4.43333
2	A	MG	sheep	S5	Pumpkin	303317	2020-03-19	1900-03-05 13:00:00	24.605	8.61333	26.715
2	A	MG	sheep	S5	Pumpkin	303317	2020-03-18	1900-03-05 14:00:00	26.7983	10.3083	23.055
2	A	MG	sheep	S5	Pumpkin	303317	2020-03-18	1900-03-05 15:00:00	33.795	11.3283	15.1133
2	A	MG	sheep	S5	Pumpkin	303317	2020-03-18	1900-03-05 16:00:00	46.6483	11.5267	2.06
2	A	MG	sheep	S5	Pumpkin	303317	2020-03-18	1900-03-05 17:00:00	44.5833	13.8867	1.765
2	A	MG	sheep	S5	Pumpkin	303317	2020-03-18	1900-03-05 18:00:00	36.2283	6.27	17.7367
2	A	MG	sheep	S5	Pumpkin	303317	2020-03-18	1900-03-05 19:00:00	49.715	10.52	0
2	A	MG	sheep	S5	Pumpkin	303317	2020-03-18	1900-03-05 20:00:00	28.4383	6.02	25.7767
2	A	MG	sheep	S5	Pumpkin	303317	2020-03-18	1900-03-05 21:00:00	6.55	0	53.6867
2	A	MG	sheep	S5	Pumpkin	303317	2020-03-18	1900-03-05 22:00:00	41.6733	0.218333	18.3433
2	A	MG	sheep	S5	Pumpkin	303317	2020-03-18	1900-03-05 23:00:00	18.7717	1.32667	40.1367
2	A	MG	sheep	S5	Pumpkin	303317	2020-03-24	1900-03-06	40.2167	2.095	17.9233
2	A	MG	sheep	S5	Pumpkin	303317	2020-03-24	1900-03-06 01:00:00	54.1833	1.68167	4.37
2	A	MG	sheep	S5	Pumpkin	303317	2020-03-24	1900-03-06 02:00:00	44.3983	4.83167	11.0067
2	A	MG	sheep	S5	Pumpkin	303317	2020-03-24	1900-03-06 03:00:00	14.1583	0	46.0767
2	A	MG	sheep	S5	Pumpkin	303317	2020-03-24	1900-03-06 04:00:00	34.8	0	25.435
2	A	MG	sheep	S5	Pumpkin	303317	2020-03-24	1900-03-06 05:00:00	24.9217	0	35.3133
2	A	MG	sheep	S5	Pumpkin	303317	2020-03-24	1900-03-06 06:00:00	17.4133	16.075	26.7467
2	A	MG	sheep	S5	Pumpkin	303317	2020-03-24	1900-03-06 07:00:00	56.92	3.315	0
2	A	MG	sheep	S5	Pumpkin	303317	2020-03-24	1900-03-06 08:00:00	22.43	0	37.8067
2	A	MG	sheep	S5	Pumpkin	303317	2020-03-24	1900-03-06 09:00:00	39.0483	21.1867	0
2	A	MG	sheep	S5	Pumpkin	303317	2020-03-24	1900-03-06 10:00:00	47.3367	12.4117	0.486667
2	A	MG	sheep	S5	Pumpkin	303317	2020-03-24	1900-03-06 11:00:00	27.5067	14.4283	18.3
2	A	MG	sheep	S5	Pumpkin	303317	2020-03-24	1900-03-06 12:00:00	37.35	0.608333	22.2767
2	A	MG	sheep	S5	Pumpkin	303317	2020-03-24	1900-03-06 13:00:00	26.5	19.0233	14.215
2	A	MG	sheep	S5	Pumpkin	303317	2020-03-23	1900-03-06 14:00:00	19.7067	10.39	30.1083
2	A	MG	sheep	S5	Pumpkin	303317	2020-03-23	1900-03-06 15:00:00	16.8033	20.52	22.9133
2	A	MG	sheep	S5	Pumpkin	303317	2020-03-23	1900-03-06 16:00:00	16.4483	23.5583	20.2283
2	A	MG	sheep	S5	Pumpkin	303317	2020-03-23	1900-03-06 17:00:00	49.3983	8.53333	2.30333
2	A	MG	sheep	S5	Pumpkin	303317	2020-03-23	1900-03-06 18:00:00	42.9217	17.3133	0
2	A	MG	sheep	S5	Pumpkin	303317	2020-03-23	1900-03-06 19:00:00	44.8133	0	15.4217
2	A	MG	sheep	S5	Pumpkin	303317	2020-03-23	1900-03-06 20:00:00	21.9217	0.398333	37.9167
2	A	MG	sheep	S5	Pumpkin	303317	2020-03-23	1900-03-06 21:00:00	27.1367	0	33.0983
2	A	MG	sheep	S5	Pumpkin	303317	2020-03-23	1900-03-06 22:00:00	33.7533	0	26.4817
2	A	MG	sheep	S5	Pumpkin	303317	2020-03-23	1900-03-06 23:00:00	47.1367	2.80333	10.295
3	B	MG	sheep	S11	Ilona	303317	2020-04-02	1900-03-07	39.0267	0	21.2083
3	B	MG	sheep	S11	Ilona	303317	2020-04-02	1900-03-07 01:00:00	48.4	0.256667	11.5783
3	B	MG	sheep	S11	Ilona	303317	2020-04-02	1900-03-07 02:00:00	7.425	0	52.81
3	B	MG	sheep	S11	Ilona	303317	2020-04-02	1900-03-07 03:00:00	53.3617	0	6.87333
3	B	MG	sheep	S11	Ilona	303317	2020-04-02	1900-03-07 04:00:00	37.035	3.60167	19.5983
3	B	MG	sheep	S11	Ilona	303317	2020-04-02	1900-03-07 05:00:00	26.3083	0.241667	33.6867
3	B	MG	sheep	S11	Ilona	303317	2020-04-02	1900-03-07 06:00:00	21.15	0	39.085
3	B	MG	sheep	S11	Ilona	303317	2020-04-02	1900-03-07 07:00:00	57.1483	3.08667	0
3	B	MG	sheep	S11	Ilona	303317	2020-04-02	1900-03-07 08:00:00	25.455	32.035	2.745
3	B	MG	sheep	S11	Ilona	303317	2020-04-02	1900-03-07 09:00:00	37.865	16.79	5.58
3	B	MG	sheep	S11	Ilona	303317	2020-04-02	1900-03-07 10:00:00	34.9883	25.2467	0
3	B	MG	sheep	S11	Ilona	303317	2020-04-02	1900-03-07 11:00:00	13.2667	6.01833	40.9517
3	B	MG	sheep	S11	Ilona	303317	2020-04-02	1900-03-07 12:00:00	10.1317	2.28667	47.8167
3	B	MG	sheep	S11	Ilona	303317	2020-04-02	1900-03-07 13:00:00	8.83667	0	9.32833
3	B	MG	sheep	S11	Ilona	303317	2020-04-01	1900-03-07 14:00:00	11.4	10.74	38.06
3	B	MG	sheep	S11	Ilona	303317	2020-04-01	1900-03-07 15:00:00	32.705	24.8483	2.68167
3	B	MG	sheep	S11	Ilona	303317	2020-04-01	1900-03-07 16:00:00	35.9917	24.2433	0
3	B	MG	sheep	S11	Ilona	303317	2020-04-01	1900-03-07 17:00:00	25.5117	32.745	1.97833
3	B	MG	sheep	S11	Ilona	303317	2020-04-01	1900-03-07 18:00:00	14.0267	3.17833	43.0317
3	B	MG	sheep	S11	Ilona	303317	2020-04-01	1900-03-07 19:00:00	37.1217	19.82	3.29333
3	B	MG	sheep	S11	Ilona	303317	2020-04-01	1900-03-07 20:00:00	26.545	4.875	28.815
3	B	MG	sheep	S11	Ilona	303317	2020-04-01	1900-03-07 21:00:00	16.7783	1.05833	42.3983
3	B	MG	sheep	S11	Ilona	303317	2020-04-01	1900-03-07 22:00:00	13.0783	4.63	42.5267
3	B	MG	sheep	S11	Ilona	303317	2020-04-01	1900-03-07 23:00:00	7.32	1.6	51.3167
3	B	MG	sheep	S11	Ilona	303317	2020-04-07	1900-03-08	28.49	0	31.745
3	B	MG	sheep	S11	Ilona	303317	2020-04-07	1900-03-08 01:00:00	52.3333	7.90167	0
3	B	MG	sheep	S11	Ilona	303317	2020-04-07	1900-03-08 02:00:00	7.94667	0	52.2883
3	B	MG	sheep	S11	Ilona	303317	2020-04-07	1900-03-08 03:00:00	51.8167	0.298333	8.12
3	B	MG	sheep	S11	Ilona	303317	2020-04-07	1900-03-08 04:00:00	37.5767	0.161667	22.4983
3	B	MG	sheep	S11	Ilona	303317	2020-04-07	1900-03-08 05:00:00	16.5567	1.625	42.0533
3	B	MG	sheep	S11	Ilona	303317	2020-04-07	1900-03-08 06:00:00	30.6033	1.32667	28.305
3	B	MG	sheep	S11	Ilona	303317	2020-04-07	1900-03-08 07:00:00	29.795	0.19	30.25
3	B	MG	sheep	S11	Ilona	303317	2020-04-07	1900-03-08 08:00:00	42.5283	17.7067	0
3	B	MG	sheep	S11	Ilona	303317	2020-04-07	1900-03-08 09:00:00	24.425	25.3833	10.4267
3	B	MG	sheep	S11	Ilona	303317	2020-04-07	1900-03-08 10:00:00	10.8283	3.08667	46.3217
3	B	MG	sheep	S11	Ilona	303317	2020-04-07	1900-03-08 11:00:00	19.7067	35.7183	4.81
3	B	MG	sheep	S11	Ilona	303317	2020-04-07	1900-03-08 12:00:00	32.0733	16.555	11.6067
3	B	MG	sheep	S11	Ilona	303317	2020-04-07	1900-03-08 13:00:00	11.915	14.5317	33.125
3	B	MG	sheep	S11	Ilona	303317	2020-04-06	1900-03-08 14:00:00	16.1667	16.06	27.9733
3	B	MG	sheep	S11	Ilona	303317	2020-04-06	1900-03-08 15:00:00	39.89	7.10667	13.2383
3	B	MG	sheep	S11	Ilona	303317	2020-04-06	1900-03-08 16:00:00	21.6767	32.8233	5.735
3	B	MG	sheep	S11	Ilona	303317	2020-04-06	1900-03-08 17:00:00	21.3667	18.505	20.365
3	B	MG	sheep	S11	Ilona	303317	2020-04-06	1900-03-08 18:00:00	10.9267	16.4133	32.895
3	B	MG	sheep	S11	Ilona	303317	2020-04-06	1900-03-08 19:00:00	37.19	20.43	2.615
3	B	MG	sheep	S11	Ilona	303317	2020-04-06	1900-03-08 20:00:00	60.235	0	0
3	B	MG	sheep	S11	Ilona	303317	2020-04-06	1900-03-08 21:00:00	33.95	0.265	26.02
3	B	MG	sheep	S11	Ilona	303317	2020-04-06	1900-03-08 22:00:00	24.5317	0.818333	34.8867
3	B	MG	sheep	S11	Ilona	303317	2020-04-06	1900-03-08 23:00:00	32.6167	0	27.6183
1	B	HH	goat	Z4	Cersei	303321	2019-10-18	1900-03-09	60.235	0	0
1	B	HH	goat	Z4	Cersei	303321	2019-10-18	1900-03-09 01:00:00	48.3033	1.14167	10.79
1	B	HH	goat	Z4	Cersei	303321	2019-10-18	1900-03-09 02:00:00	27.485	12.3033	20.4467
1	B	HH	goat	Z4	Cersei	303321	2019-10-18	1900-03-09 03:00:00	30.5983	5.39833	24.24
1	B	HH	goat	Z4	Cersei	303321	2019-10-18	1900-03-09 04:00:00	41.185	3.89333	15.1567
1	B	HH	goat	Z4	Cersei	303321	2019-10-18	1900-03-09 05:00:00	46.5533	0.398333	13.2833
1	B	HH	goat	Z4	Cersei	303321	2019-10-18	1900-03-09 06:00:00	45.5367	2.35833	12.34
1	B	HH	goat	Z4	Cersei	303321	2019-10-18	1900-03-09 07:00:00	42.8133	6.37333	11.0483
1	B	HH	goat	Z4	Cersei	303321	2019-10-18	1900-03-09 08:00:00	44.4217	15.2867	0.526667
1	B	HH	goat	Z4	Cersei	303321	2019-10-18	1900-03-09 09:00:00	36.945	23.2917	0
1	B	HH	goat	Z4	Cersei	303321	2019-10-18	1900-03-09 10:00:00	35.0817	25.1533	0
1	B	HH	goat	Z4	Cersei	303321	2019-10-18	1900-03-09 11:00:00	28.045	2.91833	29.2717
1	B	HH	goat	Z4	Cersei	303321	2019-10-18	1900-03-09 12:00:00	28.7217	20.65	10.8633
1	B	HH	goat	Z4	Cersei	303321	2019-10-18	1900-03-09 13:00:00	40.2283	0	19.435
1	B	HH	goat	Z4	Cersei	303321	2019-10-17	1900-03-09 14:00:00	42.4917	16.785	0.473333
1	B	HH	goat	Z4	Cersei	303321	2019-10-17	1900-03-09 15:00:00	44.125	3.655	12.455
1	B	HH	goat	Z4	Cersei	303321	2019-10-17	1900-03-09 16:00:00	35.3283	21.0817	3.82667
1	B	HH	goat	Z4	Cersei	303321	2019-10-17	1900-03-09 17:00:00	26.1533	33.8533	0.228333
1	B	HH	goat	Z4	Cersei	303321	2019-10-17	1900-03-09 18:00:00	24.48	35.755	0
1	B	HH	goat	Z4	Cersei	303321	2019-10-17	1900-03-09 19:00:00	55.4717	4.76333	0
1	B	HH	goat	Z4	Cersei	303321	2019-10-17	1900-03-09 20:00:00	57.9767	2.02167	0.236667
1	B	HH	goat	Z4	Cersei	303321	2019-10-17	1900-03-09 21:00:00	34.915	0	25.32
1	B	HH	goat	Z4	Cersei	303321	2019-10-17	1900-03-09 22:00:00	36.9817	2.57833	20.6767
1	B	HH	goat	Z4	Cersei	303321	2019-10-17	1900-03-09 23:00:00	48.6233	2.91333	8.69833
1	B	HH	goat	Z4	Cersei	303321	2019-10-23	1900-03-10	31.6883	12.38	16.1667
1	B	HH	goat	Z4	Cersei	303321	2019-10-23	1900-03-10 01:00:00	19.555	16.1033	24.5767
1	B	HH	goat	Z4	Cersei	303321	2019-10-23	1900-03-10 02:00:00	59.9867	0.25	0
1	B	HH	goat	Z4	Cersei	303321	2019-10-23	1900-03-10 03:00:00	47.2167	1.58333	11.435
1	B	HH	goat	Z4	Cersei	303321	2019-10-23	1900-03-10 04:00:00	32.1583	1.94833	26.1283
1	B	HH	goat	Z4	Cersei	303321	2019-10-23	1900-03-10 05:00:00	41.36	1.28667	17.5883
1	B	HH	goat	Z4	Cersei	303321	2019-10-23	1900-03-10 06:00:00	32.825	2.32333	25.0867
1	B	HH	goat	Z4	Cersei	303321	2019-10-23	1900-03-10 07:00:00	20.895	14.9167	24.4233
1	B	HH	goat	Z4	Cersei	303321	2019-10-23	1900-03-10 08:00:00	47.7917	0.948333	11.4967
1	B	HH	goat	Z4	Cersei	303321	2019-10-23	1900-03-10 09:00:00	30.1783	26.5767	3.48
1	B	HH	goat	Z4	Cersei	303321	2019-10-23	1900-03-10 10:00:00	20.5783	26.915	12.7417
1	B	HH	goat	Z4	Cersei	303321	2019-10-23	1900-03-10 11:00:00	25.76	20.9867	13.4883
1	B	HH	goat	Z4	Cersei	303321	2019-10-23	1900-03-10 12:00:00	34.4183	17.2033	8.61333
1	B	HH	goat	Z4	Cersei	303321	2019-10-23	1900-03-10 13:00:00	53.315	0.715	5.92333
1	B	HH	goat	Z4	Cersei	303321	2019-10-22	1900-03-10 14:00:00	24.3017	9.95333	25.5017
1	B	HH	goat	Z4	Cersei	303321	2019-10-22	1900-03-10 15:00:00	43.8267	16.41	0
1	B	HH	goat	Z4	Cersei	303321	2019-10-22	1900-03-10 16:00:00	38.16	4.71167	17.3633
1	B	HH	goat	Z4	Cersei	303321	2019-10-22	1900-03-10 17:00:00	24.475	35.6767	0.0833333
1	B	HH	goat	Z4	Cersei	303321	2019-10-22	1900-03-10 18:00:00	29.6	27.9717	2.66333
1	B	HH	goat	Z4	Cersei	303321	2019-10-22	1900-03-10 19:00:00	55.2567	0.208333	4.77
1	B	HH	goat	Z4	Cersei	303321	2019-10-22	1900-03-10 20:00:00	57.3267	0.95	1.95833
1	B	HH	goat	Z4	Cersei	303321	2019-10-22	1900-03-10 21:00:00	48.7933	1.725	9.71833
1	B	HH	goat	Z4	Cersei	303321	2019-10-22	1900-03-10 22:00:00	37.5967	0	22.6383
1	B	HH	goat	Z4	Cersei	303321	2019-10-22	1900-03-10 23:00:00	43.3617	4.08167	12.7917
2	B	HH	goat	Z8	Funny	303321	2019-10-28	1900-03-11	25.1533	16.42	18.6617
2	B	HH	goat	Z8	Funny	303321	2019-10-28	1900-03-11 01:00:00	49.0767	0.508333	10.65
2	B	HH	goat	Z8	Funny	303321	2019-10-28	1900-03-11 02:00:00	25.4433	7.13	27.6633
2	B	HH	goat	Z8	Funny	303321	2019-10-28	1900-03-11 03:00:00	33.575	2.83833	23.8217
2	B	HH	goat	Z8	Funny	303321	2019-10-28	1900-03-11 04:00:00	13.2	15.4883	31.5467
2	B	HH	goat	Z8	Funny	303321	2019-10-28	1900-03-11 05:00:00	39.8933	2.59333	17.7483
2	B	HH	goat	Z8	Funny	303321	2019-10-28	1900-03-11 06:00:00	41.7017	0.665	17.8683
2	B	HH	goat	Z8	Funny	303321	2019-10-28	1900-03-11 07:00:00	55.8667	4.36833	0
2	B	HH	goat	Z8	Funny	303321	2019-10-28	1900-03-11 08:00:00	40.5333	4.97	14.7333
2	B	HH	goat	Z8	Funny	303321	2019-10-28	1900-03-11 09:00:00	53.0933	7.14167	0
2	B	HH	goat	Z8	Funny	303321	2019-10-28	1900-03-11 10:00:00	27.2767	32.4567	0.501667
2	B	HH	goat	Z8	Funny	303321	2019-10-28	1900-03-11 11:00:00	30.99	9.43	19.815
2	B	HH	goat	Z8	Funny	303321	2019-10-28	1900-03-11 12:00:00	41.6717	5.03	13.5333
2	B	HH	goat	Z8	Funny	303321	2019-10-27	1900-03-11 13:00:00	21.445	34.5183	3.98167
2	B	HH	goat	Z8	Funny	303321	2019-10-27	1900-03-11 14:00:00	43.775	14.1267	2.01667
2	B	HH	goat	Z8	Funny	303321	2019-10-27	1900-03-11 15:00:00	26.6183	26.0683	7.55
2	B	HH	goat	Z8	Funny	303321	2019-10-27	1900-03-11 16:00:00	22.095	35.75	2.39
2	B	HH	goat	Z8	Funny	303321	2019-10-27	1900-03-11 17:00:00	38.2883	21.9467	0
2	B	HH	goat	Z8	Funny	303321	2019-10-27	1900-03-11 18:00:00	9.725	50.51	0
2	B	HH	goat	Z8	Funny	303321	2019-10-27	1900-03-11 19:00:00	59.4567	0.778333	0
2	B	HH	goat	Z8	Funny	303321	2019-10-27	1900-03-11 20:00:00	45.66	2.61333	11.9617
2	B	HH	goat	Z8	Funny	303321	2019-10-27	1900-03-11 21:00:00	44.8733	4.78167	10.5817
2	B	HH	goat	Z8	Funny	303321	2019-10-27	1900-03-11 22:00:00	47.9117	12.3233	0
2	B	HH	goat	Z8	Funny	303321	2019-10-27	1900-03-11 23:00:00	28.615	16.295	15.325
2	B	HH	goat	Z8	Funny	303321	2019-11-02	1900-03-12	55.7817	0.161667	4.29167
2	B	HH	goat	Z8	Funny	303321	2019-11-02	1900-03-12 01:00:00	7.33	21.2667	31.6383
2	B	HH	goat	Z8	Funny	303321	2019-11-02	1900-03-12 02:00:00	44.9783	2.09833	13.1583
2	B	HH	goat	Z8	Funny	303321	2019-11-02	1900-03-12 03:00:00	26.4317	0.936667	32.8667
2	B	HH	goat	Z8	Funny	303321	2019-11-02	1900-03-12 04:00:00	24.2533	9.34	26.6433
2	B	HH	goat	Z8	Funny	303321	2019-11-02	1900-03-12 05:00:00	27.06	3.56333	29.6117
2	B	HH	goat	Z8	Funny	303321	2019-11-02	1900-03-12 06:00:00	28.2183	6.53167	25.485
2	B	HH	goat	Z8	Funny	303321	2019-11-02	1900-03-12 07:00:00	52.2133	8.02167	0
2	B	HH	goat	Z8	Funny	303321	2019-11-02	1900-03-12 08:00:00	39.855	0.706667	19.6733
2	B	HH	goat	Z8	Funny	303321	2019-11-02	1900-03-12 09:00:00	37.69	20.3433	2.20333
2	B	HH	goat	Z8	Funny	303321	2019-11-02	1900-03-12 10:00:00	21.24	22.1083	16.8867
2	B	HH	goat	Z8	Funny	303321	2019-11-02	1900-03-12 11:00:00	44.6267	3.96667	11.6417
2	B	HH	goat	Z8	Funny	303321	2019-11-02	1900-03-12 12:00:00	26.99	32.1633	1.08167
2	B	HH	goat	Z8	Funny	303321	2019-11-02	1900-03-12 13:00:00	20.0883	39.4417	0.661667
2	B	HH	goat	Z8	Funny	303321	2019-11-01	1900-03-12 14:00:00	26.4017	27.2833	5.91667
2	B	HH	goat	Z8	Funny	303321	2019-11-01	1900-03-12 15:00:00	40.615	16.7133	2.90667
2	B	HH	goat	Z8	Funny	303321	2019-11-01	1900-03-12 16:00:00	28.355	31.8817	0
2	B	HH	goat	Z8	Funny	303321	2019-11-01	1900-03-12 17:00:00	32.57	27.665	0
2	B	HH	goat	Z8	Funny	303321	2019-11-01	1900-03-12 18:00:00	59.885	0.35	0
2	B	HH	goat	Z8	Funny	303321	2019-11-01	1900-03-12 19:00:00	52.005	2.755	5.475
2	B	HH	goat	Z8	Funny	303321	2019-11-01	1900-03-12 20:00:00	7.175	27.5133	25.5467
2	B	HH	goat	Z8	Funny	303321	2019-11-01	1900-03-12 21:00:00	46.54	13.695	0
2	B	HH	goat	Z8	Funny	303321	2019-11-01	1900-03-12 22:00:00	48.515	2.23833	9.48333
2	B	HH	goat	Z8	Funny	303321	2019-11-01	1900-03-12 23:00:00	18.2167	2.775	39.2433
3	A	HH	goat	Z10	Nala	303321	2019-11-07	1900-03-13	53.36	5.495	1.38167
3	A	HH	goat	Z10	Nala	303321	2019-11-07	1900-03-13 01:00:00	45.885	13.8083	0.541667
3	A	HH	goat	Z10	Nala	303321	2019-11-07	1900-03-13 02:00:00	50.5217	9.71333	0
3	A	HH	goat	Z10	Nala	303321	2019-11-07	1900-03-13 03:00:00	28.005	26.4167	5.81333
3	A	HH	goat	Z10	Nala	303321	2019-11-07	1900-03-13 04:00:00	38.1783	19.6867	2.37
3	A	HH	goat	Z10	Nala	303321	2019-11-07	1900-03-13 05:00:00	33.8667	17.3883	8.98
3	A	HH	goat	Z10	Nala	303321	2019-11-07	1900-03-13 06:00:00	39.565	19.8133	0.858333
3	A	HH	goat	Z10	Nala	303321	2019-11-07	1900-03-13 07:00:00	39.72	20.515	0
3	A	HH	goat	Z10	Nala	303321	2019-11-07	1900-03-13 08:00:00	40.355	19.88	0
3	A	HH	goat	Z10	Nala	303321	2019-11-07	1900-03-13 09:00:00	40.315	19.92	0
3	A	HH	goat	Z10	Nala	303321	2019-11-07	1900-03-13 10:00:00	48.2683	11.9667	0
3	A	HH	goat	Z10	Nala	303321	2019-11-07	1900-03-13 11:00:00	35.3567	24.8783	0
3	A	HH	goat	Z10	Nala	303321	2019-11-07	1900-03-13 12:00:00	31.45	28.7867	0
3	A	HH	goat	Z10	Nala	303321	2019-11-07	1900-03-13 13:00:00	37.61	22.3417	0
3	A	HH	goat	Z10	Nala	303321	2019-11-06	1900-03-13 14:00:00	54.6983	3.48	1.44333
3	A	HH	goat	Z10	Nala	303321	2019-11-06	1900-03-13 15:00:00	43.2533	16.9817	0
3	A	HH	goat	Z10	Nala	303321	2019-11-06	1900-03-13 16:00:00	34.8867	22.3317	3.01667
3	A	HH	goat	Z10	Nala	303321	2019-11-06	1900-03-13 17:00:00	27.655	32.58	0
3	A	HH	goat	Z10	Nala	303321	2019-11-06	1900-03-13 18:00:00	50.1083	10.1267	0
3	A	HH	goat	Z10	Nala	303321	2019-11-06	1900-03-13 19:00:00	60.0683	0.168333	0
3	A	HH	goat	Z10	Nala	303321	2019-11-06	1900-03-13 20:00:00	53.2483	5.73833	1.24833
3	A	HH	goat	Z10	Nala	303321	2019-11-06	1900-03-13 21:00:00	37.8417	22.3933	0
3	A	HH	goat	Z10	Nala	303321	2019-11-06	1900-03-13 22:00:00	57.4	2.835	0
3	A	HH	goat	Z10	Nala	303321	2019-11-06	1900-03-13 23:00:00	52.165	7.07167	0.998333
3	A	HH	goat	Z10	Nala	303321	2019-11-12	1900-03-14	54.615	5.20167	0.418333
3	A	HH	goat	Z10	Nala	303321	2019-11-12	1900-03-14 01:00:00	40.17	20.065	0
3	A	HH	goat	Z10	Nala	303321	2019-11-12	1900-03-14 02:00:00	28.0133	32.2217	0
3	A	HH	goat	Z10	Nala	303321	2019-11-12	1900-03-14 03:00:00	56.1583	3.11667	0.96
3	A	HH	goat	Z10	Nala	303321	2019-11-12	1900-03-14 04:00:00	43.0067	16.8783	0.35
3	A	HH	goat	Z10	Nala	303321	2019-11-12	1900-03-14 05:00:00	34.0917	21.4583	4.68667
3	A	HH	goat	Z10	Nala	303321	2019-11-12	1900-03-14 06:00:00	40.4433	16.5933	3.19833
3	A	HH	goat	Z10	Nala	303321	2019-11-12	1900-03-14 07:00:00	37.2367	22.9983	0
3	A	HH	goat	Z10	Nala	303321	2019-11-12	1900-03-14 08:00:00	44.1317	16.1033	0
3	A	HH	goat	Z10	Nala	303321	2019-11-12	1900-03-14 09:00:00	30.51	29.4567	0.268333
3	A	HH	goat	Z10	Nala	303321	2019-11-12	1900-03-14 10:00:00	39.6017	20.2817	0.351667
3	A	HH	goat	Z10	Nala	303321	2019-11-12	1900-03-14 11:00:00	30.1983	30.0383	0
3	A	HH	goat	Z10	Nala	303321	2019-11-12	1900-03-14 12:00:00	24.7667	34.7933	0.675
3	A	HH	goat	Z10	Nala	303321	2019-11-12	1900-03-14 13:00:00	16.2267	43.5017	0
3	A	HH	goat	Z10	Nala	303321	2019-11-11	1900-03-14 14:00:00	42.43	17.04	0
3	A	HH	goat	Z10	Nala	303321	2019-11-11	1900-03-14 15:00:00	26.48	33.755	0
3	A	HH	goat	Z10	Nala	303321	2019-11-11	1900-03-14 16:00:00	44.2883	15.9467	0
3	A	HH	goat	Z10	Nala	303321	2019-11-11	1900-03-14 17:00:00	49.4783	10.4633	0.293333
3	A	HH	goat	Z10	Nala	303321	2019-11-11	1900-03-14 18:00:00	12.605	47.6317	0
3	A	HH	goat	Z10	Nala	303321	2019-11-11	1900-03-14 19:00:00	56.7983	3.43667	0
3	A	HH	goat	Z10	Nala	303321	2019-11-11	1900-03-14 20:00:00	55.4133	4.82167	0
3	A	HH	goat	Z10	Nala	303321	2019-11-11	1900-03-14 21:00:00	57.5983	2.63667	0
3	A	HH	goat	Z10	Nala	303321	2019-11-11	1900-03-14 22:00:00	60.0767	0.158333	0
3	A	HH	goat	Z10	Nala	303321	2019-11-11	1900-03-14 23:00:00	57.2317	2.36333	0.641667
1	A	GH	goat	Z1	Franca	303321	2020-01-23	1900-03-15	39.2083	0.278333	20.75
1	A	GH	goat	Z1	Franca	303321	2020-01-23	1900-03-15 01:00:00	50.1833	1.13667	8.915
1	A	GH	goat	Z1	Franca	303321	2020-01-23	1900-03-15 02:00:00	26.995	3.52833	29.7117
1	A	GH	goat	Z1	Franca	303321	2020-01-23	1900-03-15 03:00:00	42.9567	1.745	15.5333
1	A	GH	goat	Z1	Franca	303321	2020-01-23	1900-03-15 04:00:00	49.1517	5.45333	5.63
1	A	GH	goat	Z1	Franca	303321	2020-01-23	1900-03-15 05:00:00	14.85	5.79833	39.5883
1	A	GH	goat	Z1	Franca	303321	2020-01-23	1900-03-15 06:00:00	36.375	0	23.86
1	A	GH	goat	Z1	Franca	303321	2020-01-23	1900-03-15 07:00:00	30.8583	4.44833	24.9283
1	A	GH	goat	Z1	Franca	303321	2020-01-23	1900-03-15 08:00:00	45.3833	12.8933	1.95833
1	A	GH	goat	Z1	Franca	303321	2020-01-23	1900-03-15 09:00:00	30.1517	29.8333	0.25
1	A	GH	goat	Z1	Franca	303321	2020-01-23	1900-03-15 10:00:00	20.1517	12.95	27.1333
1	A	GH	goat	Z1	Franca	303321	2020-01-23	1900-03-15 11:00:00	30.3533	26.8317	3.05167
1	A	GH	goat	Z1	Franca	303321	2020-01-23	1900-03-15 12:00:00	50.0217	7.41	2.80333
1	A	GH	goat	Z1	Franca	303321	2020-01-23	1900-03-15 13:00:00	49.1983	7.69833	3.00667
1	A	GH	goat	Z1	Franca	303321	2020-01-22	1900-03-15 14:00:00	33.4883	17.8767	8.38667
1	A	GH	goat	Z1	Franca	303321	2020-01-22	1900-03-15 15:00:00	32.8683	27.3667	0
1	A	GH	goat	Z1	Franca	303321	2020-01-22	1900-03-15 16:00:00	39.6333	20.6017	0
1	A	GH	goat	Z1	Franca	303321	2020-01-22	1900-03-15 17:00:00	38.72	21.515	0
1	A	GH	goat	Z1	Franca	303321	2020-01-22	1900-03-15 18:00:00	56.9583	3.27833	0
1	A	GH	goat	Z1	Franca	303321	2020-01-22	1900-03-15 19:00:00	24.785	1.19333	34.2567
1	A	GH	goat	Z1	Franca	303321	2020-01-22	1900-03-15 20:00:00	58.3183	1.335	0.581667
1	A	GH	goat	Z1	Franca	303321	2020-01-22	1900-03-15 21:00:00	22.1867	5.09167	32.9567
1	A	GH	goat	Z1	Franca	303321	2020-01-22	1900-03-15 22:00:00	46.12	13.3083	0.806667
1	A	GH	goat	Z1	Franca	303321	2020-01-22	1900-03-15 23:00:00	44.5533	0.305	15.3767
1	A	GH	goat	Z1	Franca	303321	2020-01-28	1900-03-16	58.355	0.176667	1.70333
1	A	GH	goat	Z1	Franca	303321	2020-01-28	1900-03-16 01:00:00	27.3833	0.566667	32.285
1	A	GH	goat	Z1	Franca	303321	2020-01-28	1900-03-16 02:00:00	48.7767	11.4583	0
1	A	GH	goat	Z1	Franca	303321	2020-01-28	1900-03-16 03:00:00	59.9983	0.236667	0
1	A	GH	goat	Z1	Franca	303321	2020-01-28	1900-03-16 04:00:00	46.14	0.2	13.895
1	A	GH	goat	Z1	Franca	303321	2020-01-28	1900-03-16 05:00:00	37.1833	0.86	22.1933
1	A	GH	goat	Z1	Franca	303321	2020-01-28	1900-03-16 06:00:00	32.5667	2.28	25.3883
1	A	GH	goat	Z1	Franca	303321	2020-01-28	1900-03-16 07:00:00	53.965	6.27	0
1	A	GH	goat	Z1	Franca	303321	2020-01-28	1900-03-16 08:00:00	44.6067	11.2683	4.36
1	A	GH	goat	Z1	Franca	303321	2020-01-28	1900-03-16 09:00:00	27.0917	33.1433	0
1	A	GH	goat	Z1	Franca	303321	2020-01-28	1900-03-16 10:00:00	40.145	19.4833	0.608333
1	A	GH	goat	Z1	Franca	303321	2020-01-28	1900-03-16 11:00:00	24.4133	35.5133	0.308333
1	A	GH	goat	Z1	Franca	303321	2020-01-28	1900-03-16 12:00:00	27.6283	7.35333	25.2533
1	A	GH	goat	Z1	Franca	303321	2020-01-28	1900-03-16 13:00:00	39.9817	18.2867	1.35
1	A	GH	goat	Z1	Franca	303321	2020-01-27	1900-03-16 14:00:00	25.8133	22.435	11.4683
1	A	GH	goat	Z1	Franca	303321	2020-01-27	1900-03-16 15:00:00	46.005	14.23	0
1	A	GH	goat	Z1	Franca	303321	2020-01-27	1900-03-16 16:00:00	23.125	37.11	0
1	A	GH	goat	Z1	Franca	303321	2020-01-27	1900-03-16 17:00:00	31.1133	28.735	0.388333
1	A	GH	goat	Z1	Franca	303321	2020-01-27	1900-03-16 18:00:00	54.59	5.645	0
1	A	GH	goat	Z1	Franca	303321	2020-01-27	1900-03-16 19:00:00	45.5933	3.68	10.9617
1	A	GH	goat	Z1	Franca	303321	2020-01-27	1900-03-16 20:00:00	43.3233	8.63333	8.27833
1	A	GH	goat	Z1	Franca	303321	2020-01-27	1900-03-16 21:00:00	54.0017	0.138333	6.095
1	A	GH	goat	Z1	Franca	303321	2020-01-27	1900-03-16 22:00:00	58.175	0.676667	1.38333
1	A	GH	goat	Z1	Franca	303321	2020-01-27	1900-03-16 23:00:00	14.2133	3.03333	42.99
2	B	GH	goat	Z8	Funny	303321	2020-02-06	1900-03-17	54.9617	1.795	3.47833
2	B	GH	goat	Z8	Funny	303321	2020-02-06	1900-03-17 01:00:00	23.0567	3.38333	33.795
2	B	GH	goat	Z8	Funny	303321	2020-02-06	1900-03-17 02:00:00	29.5	14.1667	16.5683
2	B	GH	goat	Z8	Funny	303321	2020-02-06	1900-03-17 03:00:00	52.9517	1.36167	5.92333
2	B	GH	goat	Z8	Funny	303321	2020-02-06	1900-03-17 04:00:00	29.215	2.28	28.74
2	B	GH	goat	Z8	Funny	303321	2020-02-06	1900-03-17 05:00:00	38.7867	5.09333	16.355
2	B	GH	goat	Z8	Funny	303321	2020-02-06	1900-03-17 06:00:00	54.5717	0.363333	5.3
2	B	GH	goat	Z8	Funny	303321	2020-02-06	1900-03-17 07:00:00	47.7067	9.49667	3.03167
2	B	GH	goat	Z8	Funny	303321	2020-02-06	1900-03-17 08:00:00	46.6483	11.965	1.62167
2	B	GH	goat	Z8	Funny	303321	2020-02-06	1900-03-17 09:00:00	16.5533	43.6833	0
2	B	GH	goat	Z8	Funny	303321	2020-02-06	1900-03-17 10:00:00	37.055	22.9233	0.256667
2	B	GH	goat	Z8	Funny	303321	2020-02-06	1900-03-17 11:00:00	36.5317	21.8617	1.84167
2	B	GH	goat	Z8	Funny	303321	2020-02-06	1900-03-17 12:00:00	40.5617	19.0267	0.646667
2	B	GH	goat	Z8	Funny	303321	2020-02-06	1900-03-17 13:00:00	30.0333	27.9617	1.83333
2	B	GH	goat	Z8	Funny	303321	2020-02-05	1900-03-17 14:00:00	7.55333	52.275	0
2	B	GH	goat	Z8	Funny	303321	2020-02-05	1900-03-17 15:00:00	43.0683	11.4983	5.66833
2	B	GH	goat	Z8	Funny	303321	2020-02-05	1900-03-17 16:00:00	37.4983	22.7383	0
2	B	GH	goat	Z8	Funny	303321	2020-02-05	1900-03-17 17:00:00	34.5633	25.11	0.561667
2	B	GH	goat	Z8	Funny	303321	2020-02-05	1900-03-17 18:00:00	32.0617	28.1733	0
2	B	GH	goat	Z8	Funny	303321	2020-02-05	1900-03-17 19:00:00	31.355	28.88	0
2	B	GH	goat	Z8	Funny	303321	2020-02-05	1900-03-17 20:00:00	51.3833	8.59833	0.253333
2	B	GH	goat	Z8	Funny	303321	2020-02-05	1900-03-17 21:00:00	57.0283	0.736667	2.47
2	B	GH	goat	Z8	Funny	303321	2020-02-05	1900-03-17 22:00:00	44.03	2.60667	13.6
2	B	GH	goat	Z8	Funny	303321	2020-02-05	1900-03-17 23:00:00	48.0017	0.2	12.0333
2	B	GH	goat	Z8	Funny	303321	2020-02-11	1900-03-18	40.0083	1.05333	19.1733
2	B	GH	goat	Z8	Funny	303321	2020-02-11	1900-03-18 01:00:00	38.2133	0.583333	21.4383
2	B	GH	goat	Z8	Funny	303321	2020-02-11	1900-03-18 02:00:00	32.1267	8.74833	19.36
2	B	GH	goat	Z8	Funny	303321	2020-02-11	1900-03-18 03:00:00	35.365	3.91167	20.9583
2	B	GH	goat	Z8	Funny	303321	2020-02-11	1900-03-18 04:00:00	47.6367	0	12.5983
2	B	GH	goat	Z8	Funny	303321	2020-02-11	1900-03-18 05:00:00	28.2767	0	31.96
2	B	GH	goat	Z8	Funny	303321	2020-02-11	1900-03-18 06:00:00	42.1583	0.215	17.8617
2	B	GH	goat	Z8	Funny	303321	2020-02-11	1900-03-18 07:00:00	22.6483	19.7667	17.82
2	B	GH	goat	Z8	Funny	303321	2020-02-11	1900-03-18 08:00:00	42.5317	15.9167	1.78667
2	B	GH	goat	Z8	Funny	303321	2020-02-11	1900-03-18 09:00:00	13.605	45.3533	1.27667
2	B	GH	goat	Z8	Funny	303321	2020-02-11	1900-03-18 10:00:00	18.515	37.7617	3.96
2	B	GH	goat	Z8	Funny	303321	2020-02-11	1900-03-18 11:00:00	15.105	32.9417	12.1883
2	B	GH	goat	Z8	Funny	303321	2020-02-11	1900-03-18 12:00:00	30.92	1.72833	27.5867
2	B	GH	goat	Z8	Funny	303321	2020-02-11	1900-03-18 13:00:00	27.6217	0.201667	32.4117
2	B	GH	goat	Z8	Funny	303321	2020-02-10	1900-03-18 14:00:00	60.97	22.485	13.2517
2	B	GH	goat	Z8	Funny	303321	2020-02-10	1900-03-18 15:00:00	38.4433	21.7917	0
2	B	GH	goat	Z8	Funny	303321	2020-02-10	1900-03-18 16:00:00	21.8317	35.7383	2.665
2	B	GH	goat	Z8	Funny	303321	2020-02-10	1900-03-18 17:00:00	20.6867	38.89	0.66
2	B	GH	goat	Z8	Funny	303321	2020-02-10	1900-03-18 18:00:00	52.5783	7.65667	0
2	B	GH	goat	Z8	Funny	303321	2020-02-10	1900-03-18 19:00:00	44.63	15.605	0
2	B	GH	goat	Z8	Funny	303321	2020-02-10	1900-03-18 20:00:00	60.235	0	0
2	B	GH	goat	Z8	Funny	303321	2020-02-10	1900-03-18 21:00:00	40.005	1.14167	19.0883
2	B	GH	goat	Z8	Funny	303321	2020-02-10	1900-03-18 22:00:00	47.9467	0	12.2883
2	B	GH	goat	Z8	Funny	303321	2020-02-10	1900-03-18 23:00:00	28.505	4.13667	27.595
3	A	GH	goat	Z10	Boris	303321	2020-02-20	1900-03-19	31.3917	26.2967	2.54667
3	A	GH	goat	Z10	Boris	303321	2020-02-20	1900-03-19 01:00:00	35.87	21.8217	2.54333
3	A	GH	goat	Z10	Boris	303321	2020-02-20	1900-03-19 02:00:00	44.9767	15.135	0.125
3	A	GH	goat	Z10	Boris	303321	2020-02-20	1900-03-19 03:00:00	25.88	28.4617	5.89333
3	A	GH	goat	Z10	Boris	303321	2020-02-20	1900-03-19 04:00:00	47.1917	3.64	9.40333
3	A	GH	goat	Z10	Boris	303321	2020-02-20	1900-03-19 05:00:00	39.4867	10.6317	10.1167
3	A	GH	goat	Z10	Boris	303321	2020-02-20	1900-03-19 06:00:00	23.8467	15.3767	21.0117
3	A	GH	goat	Z10	Boris	303321	2020-02-20	1900-03-19 07:00:00	31.2583	10.8817	18.095
3	A	GH	goat	Z10	Boris	303321	2020-02-20	1900-03-19 08:00:00	42.6083	10.0267	7.60167
3	A	GH	goat	Z10	Boris	303321	2020-02-20	1900-03-19 09:00:00	23.87	36.365	0
3	A	GH	goat	Z10	Boris	303321	2020-02-20	1900-03-19 10:00:00	39.43	20.385	0.42
3	A	GH	goat	Z10	Boris	303321	2020-02-20	1900-03-19 11:00:00	29.105	29.905	1.225
3	A	GH	goat	Z10	Boris	303321	2020-02-20	1900-03-19 12:00:00	40.9283	19.3067	0
3	A	GH	goat	Z10	Boris	303321	2020-02-20	1900-03-19 13:00:00	41.725	17.8083	0
3	A	GH	goat	Z10	Boris	303321	2020-02-19	1900-03-19 14:00:00	47.5817	12.3317	0
3	A	GH	goat	Z10	Boris	303321	2020-02-19	1900-03-19 15:00:00	25.5617	30.835	3.84
3	A	GH	goat	Z10	Boris	303321	2020-02-19	1900-03-19 16:00:00	35.6817	24.5533	0
3	A	GH	goat	Z10	Boris	303321	2020-02-19	1900-03-19 17:00:00	35.08	25.155	0
3	A	GH	goat	Z10	Boris	303321	2020-02-19	1900-03-19 18:00:00	41.8317	18.4033	0
3	A	GH	goat	Z10	Boris	303321	2020-02-19	1900-03-19 19:00:00	59.5867	0.648333	0
3	A	GH	goat	Z10	Boris	303321	2020-02-19	1900-03-19 20:00:00	52.5817	7.215	0.44
3	A	GH	goat	Z10	Boris	303321	2020-02-19	1900-03-19 21:00:00	44.0467	7.69833	8.49
3	A	GH	goat	Z10	Boris	303321	2020-02-19	1900-03-19 22:00:00	29.2933	29.525	1.41667
3	A	GH	goat	Z10	Boris	303321	2020-02-19	1900-03-19 23:00:00	37.475	17.825	4.935
3	A	GH	goat	Z10	Boris	303321	2020-02-25	1900-03-20	27.6033	28.9933	3.63833
3	A	GH	goat	Z10	Boris	303321	2020-02-25	1900-03-20 01:00:00	53.4883	5.89	0.856667
3	A	GH	goat	Z10	Boris	303321	2020-02-25	1900-03-20 02:00:00	38.405	11.8267	10.0033
3	A	GH	goat	Z10	Boris	303321	2020-02-25	1900-03-20 03:00:00	35.0417	16.535	8.65833
3	A	GH	goat	Z10	Boris	303321	2020-02-25	1900-03-20 04:00:00	25.305	14.1833	20.7467
3	A	GH	goat	Z10	Boris	303321	2020-02-25	1900-03-20 05:00:00	46.6133	4.18167	9.44167
3	A	GH	goat	Z10	Boris	303321	2020-02-25	1900-03-20 06:00:00	16.0167	12.1783	32.04
3	A	GH	goat	Z10	Boris	303321	2020-02-25	1900-03-20 07:00:00	45.97	8.22	6.045
3	A	GH	goat	Z10	Boris	303321	2020-02-25	1900-03-20 08:00:00	45.45	14.785	0
3	A	GH	goat	Z10	Boris	303321	2020-02-25	1900-03-20 09:00:00	25.245	34.99	0
3	A	GH	goat	Z10	Boris	303321	2020-02-25	1900-03-20 10:00:00	26.1717	33.44	0.625
3	A	GH	goat	Z10	Boris	303321	2020-02-25	1900-03-20 11:00:00	35.6017	24.6333	0
3	A	GH	goat	Z10	Boris	303321	2020-02-25	1900-03-20 12:00:00	38.8417	21.3933	0
3	A	GH	goat	Z10	Boris	303321	2020-02-25	1900-03-20 13:00:00	37.8583	21.8717	0
3	A	GH	goat	Z10	Boris	303321	2020-02-24	1900-03-20 14:00:00	39.78	20.0183	0
3	A	GH	goat	Z10	Boris	303321	2020-02-24	1900-03-20 15:00:00	29.5033	18.565	12.1667
3	A	GH	goat	Z10	Boris	303321	2020-02-24	1900-03-20 16:00:00	26.64	28.825	4.77
3	A	GH	goat	Z10	Boris	303321	2020-02-24	1900-03-20 17:00:00	29.8967	30.34	0
3	A	GH	goat	Z10	Boris	303321	2020-02-24	1900-03-20 18:00:00	33.7617	26.2267	0.246667
3	A	GH	goat	Z10	Boris	303321	2020-02-24	1900-03-20 19:00:00	59.02	1.215	0
3	A	GH	goat	Z10	Boris	303321	2020-02-24	1900-03-20 20:00:00	59.32	0.915	0
3	A	GH	goat	Z10	Boris	303321	2020-02-24	1900-03-20 21:00:00	43.9617	15.7967	0.476667
3	A	GH	goat	Z10	Boris	303321	2020-02-24	1900-03-20 22:00:00	39.5317	20.7033	0
1	A	MG	goat	Z1	Franca	303321	2020-02-24	1900-03-20 23:00:00	57.3817	2.855	0
1	A	MG	goat	Z1	Franca	303321	2020-03-05	1900-03-21	60.0317	0.203333	0
1	A	MG	goat	Z1	Franca	303321	2020-03-05	1900-03-21 01:00:00	57.5817	2.65333	0
1	A	MG	goat	Z1	Franca	303321	2020-03-05	1900-03-21 02:00:00	57.6917	2.54333	0
1	A	MG	goat	Z1	Franca	303321	2020-03-05	1900-03-21 03:00:00	50.7867	7.65833	1.79167
1	A	MG	goat	Z1	Franca	303321	2020-03-05	1900-03-21 04:00:00	47.6583	12.5767	0
1	A	MG	goat	Z1	Franca	303321	2020-03-05	1900-03-21 05:00:00	46.855	5.64833	7.73167
1	A	MG	goat	Z1	Franca	303321	2020-03-05	1900-03-21 06:00:00	47.6483	10.3317	2.255
1	A	MG	goat	Z1	Franca	303321	2020-03-05	1900-03-21 07:00:00	47.2367	12.9983	0
1	A	MG	goat	Z1	Franca	303321	2020-03-05	1900-03-21 08:00:00	39.3067	20.9283	0
1	A	MG	goat	Z1	Franca	303321	2020-03-05	1900-03-21 09:00:00	30.24	28.8383	1.15833
1	A	MG	goat	Z1	Franca	303321	2020-03-05	1900-03-21 10:00:00	49.99	10.245	0
1	A	MG	goat	Z1	Franca	303321	2020-03-05	1900-03-21 11:00:00	29.515	30.72	0
1	A	MG	goat	Z1	Franca	303321	2020-03-05	1900-03-21 12:00:00	56.625	3.365	0.245
1	A	MG	goat	Z1	Franca	303321	2020-03-05	1900-03-21 13:00:00	38.0067	20.8417	0.595
1	A	MG	goat	Z1	Franca	303321	2020-03-04	1900-03-21 14:00:00	43.0433	16.6967	0
1	A	MG	goat	Z1	Franca	303321	2020-03-04	1900-03-21 15:00:00	27.0433	33.1917	0
1	A	MG	goat	Z1	Franca	303321	2020-03-04	1900-03-21 16:00:00	28.7717	31.465	0
1	A	MG	goat	Z1	Franca	303321	2020-03-04	1900-03-21 17:00:00	42.2433	17.9917	0
1	A	MG	goat	Z1	Franca	303321	2020-03-04	1900-03-21 18:00:00	38.6233	21.6117	0
1	A	MG	goat	Z1	Franca	303321	2020-03-04	1900-03-21 19:00:00	59.4967	0.738333	0
1	A	MG	goat	Z1	Franca	303321	2020-03-04	1900-03-21 20:00:00	58.575	1.66	0
1	A	MG	goat	Z1	Franca	303321	2020-03-04	1900-03-21 21:00:00	47.295	10.72	2.22
1	A	MG	goat	Z1	Franca	303321	2020-03-04	1900-03-21 22:00:00	59.3317	0.905	0
1	A	MG	goat	Z1	Franca	303321	2020-03-04	1900-03-21 23:00:00	53.25	4.54833	2.43667
1	A	MG	goat	Z1	Franca	303321	2020-03-10	1900-03-22	39.9217	8.07333	12.24
1	A	MG	goat	Z1	Franca	303321	2020-03-10	1900-03-22 01:00:00	47.5933	11.385	1.25667
1	A	MG	goat	Z1	Franca	303321	2020-03-10	1900-03-22 02:00:00	54.9833	3.16333	2.09
1	A	MG	goat	Z1	Franca	303321	2020-03-10	1900-03-22 03:00:00	52.04	4.31833	3.87667
1	A	MG	goat	Z1	Franca	303321	2020-03-10	1900-03-22 04:00:00	37.3533	13.5683	9.31333
1	A	MG	goat	Z1	Franca	303321	2020-03-10	1900-03-22 05:00:00	45.495	0.523333	14.2167
1	A	MG	goat	Z1	Franca	303321	2020-03-10	1900-03-22 06:00:00	41.4583	4.65	14.1267
1	A	MG	goat	Z1	Franca	303321	2020-03-10	1900-03-22 07:00:00	25.6617	1.44833	33.1267
1	A	MG	goat	Z1	Franca	303321	2020-03-10	1900-03-22 08:00:00	49.2117	6.42167	4.60167
1	A	MG	goat	Z1	Franca	303321	2020-03-10	1900-03-22 09:00:00	15.78	44.455	0
1	A	MG	goat	Z1	Franca	303321	2020-03-10	1900-03-22 10:00:00	35.525	24.71	0
1	A	MG	goat	Z1	Franca	303321	2020-03-10	1900-03-22 11:00:00	24.0833	35.9183	0.233333
1	A	MG	goat	Z1	Franca	303321	2020-03-10	1900-03-22 12:00:00	30.9583	10.39	18.8867
1	A	MG	goat	Z1	Franca	303321	2020-03-10	1900-03-22 13:00:00	18.3483	24.6583	16.7967
1	A	MG	goat	Z1	Franca	303321	2020-03-09	1900-03-22 14:00:00	44.975	4.365	10.4683
1	A	MG	goat	Z1	Franca	303321	2020-03-09	1900-03-22 15:00:00	50.3117	9.92333	0
1	A	MG	goat	Z1	Franca	303321	2020-03-09	1900-03-22 16:00:00	24.8117	35.4233	0
1	A	MG	goat	Z1	Franca	303321	2020-03-09	1900-03-22 17:00:00	26.9533	33.2817	0
1	A	MG	goat	Z1	Franca	303321	2020-03-09	1900-03-22 18:00:00	54.0183	6.21667	0
1	A	MG	goat	Z1	Franca	303321	2020-03-09	1900-03-22 19:00:00	49.1767	4.52833	6.53
1	A	MG	goat	Z1	Franca	303321	2020-03-09	1900-03-22 20:00:00	58.0667	1.50333	0.666667
1	A	MG	goat	Z1	Franca	303321	2020-03-09	1900-03-22 21:00:00	51.78	7.89	0.565
1	A	MG	goat	Z1	Franca	303321	2020-03-09	1900-03-22 22:00:00	58.435	1.8	0
2	B	MG	goat	Z8	Funny	303321	2020-03-09	1900-03-22 23:00:00	43.22	17.015	0
2	B	MG	goat	Z8	Funny	303321	2020-03-19	1900-03-23	18.4	3.91667	37.9183
2	B	MG	goat	Z8	Funny	303321	2020-03-19	1900-03-23 01:00:00	22.7517	1.06	36.4233
2	B	MG	goat	Z8	Funny	303321	2020-03-19	1900-03-23 02:00:00	25.1467	2.10167	32.9883
2	B	MG	goat	Z8	Funny	303321	2020-03-19	1900-03-23 03:00:00	56.0717	4.16333	0
2	B	MG	goat	Z8	Funny	303321	2020-03-19	1900-03-23 04:00:00	38.6267	4.85833	16.75
2	B	MG	goat	Z8	Funny	303321	2020-03-19	1900-03-23 05:00:00	40.9817	0.623333	18.63
2	B	MG	goat	Z8	Funny	303321	2020-03-19	1900-03-23 06:00:00	37.7933	9.54833	12.8933
[truncated: 10,241 more rows]
