# Supplementary material for: Validation of automatic monitoring of feeding behaviours in sheep and goats
Source: PLoS One. 2023 May 18;18(5):e0285933. doi: 10.1371/journal.pone.0285933 (PMC10194855; doi:10.1371/journal.pone.0285933)
Supplement: S2 Data — Raw data of method comparison per individual and condition. (XLSX) [file pone.0285933.s004.xlsx]

## Sheet: goat_Brienne_10Hz
Date	Time	Original	Beo	Name	Spc	Frq	Cnd
2020-03-10	11:00:00	N	N	Brienne	goat	10 Hz	barn
2020-03-10	11:00:01	N	N	Brienne	goat	10 Hz	barn
2020-03-10	11:00:02	N	N	Brienne	goat	10 Hz	barn
2020-03-10	11:00:03	N	N	Brienne	goat	10 Hz	barn
2020-03-10	11:00:04	N	N	Brienne	goat	10 Hz	barn
2020-03-10	11:00:05	N	N	Brienne	goat	10 Hz	barn
2020-03-10	11:00:06	N	N	Brienne	goat	10 Hz	barn
2020-03-10	11:00:07	N	N	Brienne	goat	10 Hz	barn
2020-03-10	11:00:08	N	N	Brienne	goat	10 Hz	barn
2020-03-10	11:00:09	N	N	Brienne	goat	10 Hz	barn
2020-03-10	11:00:10	N	N	Brienne	goat	10 Hz	barn
2020-03-10	11:00:11	N	N	Brienne	goat	10 Hz	barn
2020-03-10	11:00:12	N	N	Brienne	goat	10 Hz	barn
2020-03-10	11:00:13	N	N	Brienne	goat	10 Hz	barn
2020-03-10	11:00:14	N	N	Brienne	goat	10 Hz	barn
2020-03-10	11:00:15	N	N	Brienne	goat	10 Hz	barn
2020-03-10	11:00:16	N	N	Brienne	goat	10 Hz	barn
2020-03-10	11:00:17	N	N	Brienne	goat	10 Hz	barn
2020-03-10	11:00:18	N	N	Brienne	goat	10 Hz	barn
2020-03-10	11:00:19	N	N	Brienne	goat	10 Hz	barn
2020-03-10	11:00:20	N	N	Brienne	goat	10 Hz	barn
2020-03-10	11:00:21	N	N	Brienne	goat	10 Hz	barn
2020-03-10	11:00:22	N	N	Brienne	goat	10 Hz	barn
2020-03-10	11:00:23	N	N	Brienne	goat	10 Hz	barn
2020-03-10	11:00:24	N	N	Brienne	goat	10 Hz	barn
2020-03-10	11:00:25	N	N	Brienne	goat	10 Hz	barn
2020-03-10	11:00:26	N	N	Brienne	goat	10 Hz	barn
2020-03-10	11:00:27	N	N	Brienne	goat	10 Hz	barn
2020-03-10	11:00:28	N	N	Brienne	goat	10 Hz	barn
2020-03-10	11:00:29	N	N	Brienne	goat	10 Hz	barn
2020-03-10	11:00:30	N	N	Brienne	goat	10 Hz	barn
2020-03-10	11:00:31	N	N	Brienne	goat	10 Hz	barn
2020-03-10	11:00:32	N	N	Brienne	goat	10 Hz	barn
2020-03-10	11:00:33	N	N	Brienne	goat	10 Hz	barn
2020-03-10	11:00:34	N	N	Brienne	goat	10 Hz	barn
2020-03-10	11:00:35	N	N	Brienne	goat	10 Hz	barn
2020-03-10	11:00:36	N	N	Brienne	goat	10 Hz	barn
2020-03-10	11:00:37	N	N	Brienne	goat	10 Hz	barn
2020-03-10	11:00:38	N	N	Brienne	goat	10 Hz	barn
2020-03-10	11:00:39	N	N	Brienne	goat	10 Hz	barn
2020-03-10	11:00:40	N	N	Brienne	goat	10 Hz	barn
2020-03-10	11:00:41	N	N	Brienne	goat	10 Hz	barn
2020-03-10	11:00:42	N	N	Brienne	goat	10 Hz	barn
2020-03-10	11:00:43	N	N	Brienne	goat	10 Hz	barn
2020-03-10	11:00:44	N	N	Brienne	goat	10 Hz	barn
2020-03-10	11:00:45	N	N	Brienne	goat	10 Hz	barn
2020-03-10	11:00:46	N	N	Brienne	goat	10 Hz	barn
2020-03-10	11:00:47	N	N	Brienne	goat	10 Hz	barn
2020-03-10	11:00:48	N	N	Brienne	goat	10 Hz	barn
2020-03-10	11:00:49	N	N	Brienne	goat	10 Hz	barn
2020-03-10	11:00:50	N	N	Brienne	goat	10 Hz	barn
2020-03-10	11:00:51	N	N	Brienne	goat	10 Hz	barn
2020-03-10	11:00:52	N	N	Brienne	goat	10 Hz	barn
2020-03-10	11:00:53	N	N	Brienne	goat	10 Hz	barn
2020-03-10	11:00:54	N	N	Brienne	goat	10 Hz	barn
2020-03-10	11:00:55	N	N	Brienne	goat	10 Hz	barn
2020-03-10	11:00:56	N	N	Brienne	goat	10 Hz	barn
2020-03-10	11:00:57	N	N	Brienne	goat	10 Hz	barn
2020-03-10	11:00:58	N	N	Brienne	goat	10 Hz	barn
2020-03-10	11:00:59	N	N	Brienne	goat	10 Hz	barn
2020-03-10	11:01:00	N	N	Brienne	goat	10 Hz	barn
2020-03-10	11:01:01	N	N	Brienne	goat	10 Hz	barn
2020-03-10	11:01:02	N	N	Brienne	goat	10 Hz	barn
2020-03-10	11:01:03	N	N	Brienne	goat	10 Hz	barn
2020-03-10	11:01:04	N	N	Brienne	goat	10 Hz	barn
2020-03-10	11:01:05	N	N	Brienne	goat	10 Hz	barn
2020-03-10	11:01:06	N	N	Brienne	goat	10 Hz	barn
2020-03-10	11:01:07	N	N	Brienne	goat	10 Hz	barn
2020-03-10	11:01:08	N	N	Brienne	goat	10 Hz	barn
2020-03-10	11:01:09	N	N	Brienne	goat	10 Hz	barn
2020-03-10	11:01:10	N	N	Brienne	goat	10 Hz	barn
2020-03-10	11:01:11	N	N	Brienne	goat	10 Hz	barn
2020-03-10	11:01:12	N	N	Brienne	goat	10 Hz	barn
2020-03-10	11:01:13	N	N	Brienne	goat	10 Hz	barn
2020-03-10	11:01:14	N	N	Brienne	goat	10 Hz	barn
2020-03-10	11:01:15	N	N	Brienne	goat	10 Hz	barn
2020-03-10	11:01:16	N	N	Brienne	goat	10 Hz	barn
2020-03-10	11:01:17	N	N	Brienne	goat	10 Hz	barn
2020-03-10	11:01:18	N	N	Brienne	goat	10 Hz	barn
2020-03-10	11:01:19	N	N	Brienne	goat	10 Hz	barn
2020-03-10	11:01:20	N	N	Brienne	goat	10 Hz	barn
2020-03-10	11:01:21	N	N	Brienne	goat	10 Hz	barn
2020-03-10	11:01:22	N	N	Brienne	goat	10 Hz	barn
2020-03-10	11:01:23	N	N	Brienne	goat	10 Hz	barn
2020-03-10	11:01:24	N	N	Brienne	goat	10 Hz	barn
2020-03-10	11:01:25	N	N	Brienne	goat	10 Hz	barn
2020-03-10	11:01:26	N	N	Brienne	goat	10 Hz	barn
2020-03-10	11:01:27	N	N	Brienne	goat	10 Hz	barn
2020-03-10	11:01:28	N	N	Brienne	goat	10 Hz	barn
2020-03-10	11:01:29	N	N	Brienne	goat	10 Hz	barn
2020-03-10	11:01:30	N	N	Brienne	goat	10 Hz	barn
2020-03-10	11:01:31	N	N	Brienne	goat	10 Hz	barn
2020-03-10	11:01:32	N	N	Brienne	goat	10 Hz	barn
2020-03-10	11:01:33	N	N	Brienne	goat	10 Hz	barn
2020-03-10	11:01:34	N	N	Brienne	goat	10 Hz	barn
2020-03-10	11:01:35	N	N	Brienne	goat	10 Hz	barn
2020-03-10	11:01:36	N	N	Brienne	goat	10 Hz	barn
2020-03-10	11:01:37	N	N	Brienne	goat	10 Hz	barn
2020-03-10	11:01:38	N	N	Brienne	goat	10 Hz	barn
2020-03-10	11:01:39	N	N	Brienne	goat	10 Hz	barn
2020-03-10	11:01:40	N	N	Brienne	goat	10 Hz	barn
2020-03-10	11:01:41	WK	N	Brienne	goat	10 Hz	barn
2020-03-10	11:01:42	WK	N	Brienne	goat	10 Hz	barn
2020-03-10	11:01:43	WK	N	Brienne	goat	10 Hz	barn
2020-03-10	11:01:44	WK	N	Brienne	goat	10 Hz	barn
2020-03-10	11:01:45	WK	N	Brienne	goat	10 Hz	barn
2020-03-10	11:01:46	WK	N	Brienne	goat	10 Hz	barn
2020-03-10	11:01:47	WK	N	Brienne	goat	10 Hz	barn
2020-03-10	11:01:48	WK	N	Brienne	goat	10 Hz	barn
2020-03-10	11:01:49	WK	N	Brienne	goat	10 Hz	barn
2020-03-10	11:01:50	WK	N	Brienne	goat	10 Hz	barn
2020-03-10	11:01:51	WK	N	Brienne	goat	10 Hz	barn
2020-03-10	11:01:52	WK	N	Brienne	goat	10 Hz	barn
2020-03-10	11:01:53	WK	N	Brienne	goat	10 Hz	barn
2020-03-10	11:01:54	WK	N	Brienne	goat	10 Hz	barn
2020-03-10	11:01:55	WK	N	Brienne	goat	10 Hz	barn
2020-03-10	11:01:56	WK	N	Brienne	goat	10 Hz	barn
2020-03-10	11:01:57	WK	N	Brienne	goat	10 Hz	barn
2020-03-10	11:01:58	WK	N	Brienne	goat	10 Hz	barn
2020-03-10	11:01:59	WK	N	Brienne	goat	10 Hz	barn
2020-03-10	11:02:00	WK	N	Brienne	goat	10 Hz	barn
2020-03-10	11:02:01	WK	N	Brienne	goat	10 Hz	barn
2020-03-10	11:02:02	WK	N	Brienne	goat	10 Hz	barn
2020-03-10	11:02:03	WK	N	Brienne	goat	10 Hz	barn
2020-03-10	11:02:04	WK	N	Brienne	goat	10 Hz	barn
2020-03-10	11:02:05	WK	N	Brienne	goat	10 Hz	barn
2020-03-10	11:02:06	WK	N	Brienne	goat	10 Hz	barn
2020-03-10	11:02:07	WK	N	Brienne	goat	10 Hz	barn
2020-03-10	11:02:08	WK	N	Brienne	goat	10 Hz	barn
2020-03-10	11:02:09	WK	N	Brienne	goat	10 Hz	barn
2020-03-10	11:02:10	WK	N	Brienne	goat	10 Hz	barn
2020-03-10	11:02:11	WK	N	Brienne	goat	10 Hz	barn
2020-03-10	11:02:12	WK	N	Brienne	goat	10 Hz	barn
2020-03-10	11:02:13	WK	N	Brienne	goat	10 Hz	barn
2020-03-10	11:02:14	WK	N	Brienne	goat	10 Hz	barn
2020-03-10	11:02:15	WK	N	Brienne	goat	10 Hz	barn
2020-03-10	11:02:16	WK	N	Brienne	goat	10 Hz	barn
2020-03-10	11:02:17	WK	N	Brienne	goat	10 Hz	barn
2020-03-10	11:02:18	WK	N	Brienne	goat	10 Hz	barn
2020-03-10	11:02:19	WK	N	Brienne	goat	10 Hz	barn
2020-03-10	11:02:20	WK	WK	Brienne	goat	10 Hz	barn
2020-03-10	11:02:21	WK	WK	Brienne	goat	10 Hz	barn
2020-03-10	11:02:22	WK	WK	Brienne	goat	10 Hz	barn
2020-03-10	11:02:23	WK	WK	Brienne	goat	10 Hz	barn
2020-03-10	11:02:24	WK	WK	Brienne	goat	10 Hz	barn
2020-03-10	11:02:25	N	WK	Brienne	goat	10 Hz	barn
2020-03-10	11:02:26	N	WK	Brienne	goat	10 Hz	barn
2020-03-10	11:02:27	N	WK	Brienne	goat	10 Hz	barn
2020-03-10	11:02:28	N	WK	Brienne	goat	10 Hz	barn
2020-03-10	11:02:29	N	WK	Brienne	goat	10 Hz	barn
2020-03-10	11:02:30	N	WK	Brienne	goat	10 Hz	barn
2020-03-10	11:02:31	N	WK	Brienne	goat	10 Hz	barn
2020-03-10	11:02:32	N	WK	Brienne	goat	10 Hz	barn
2020-03-10	11:02:33	N	WK	Brienne	goat	10 Hz	barn
2020-03-10	11:02:34	N	WK	Brienne	goat	10 Hz	barn
2020-03-10	11:02:35	N	WK	Brienne	goat	10 Hz	barn
2020-03-10	11:02:36	N	WK	Brienne	goat	10 Hz	barn
2020-03-10	11:02:37	N	WK	Brienne	goat	10 Hz	barn
2020-03-10	11:02:38	N	WK	Brienne	goat	10 Hz	barn
2020-03-10	11:02:39	N	WK	Brienne	goat	10 Hz	barn
2020-03-10	11:02:40	N	WK	Brienne	goat	10 Hz	barn
2020-03-10	11:02:41	FSt	WK	Brienne	goat	10 Hz	barn
2020-03-10	11:02:42	FSt	WK	Brienne	goat	10 Hz	barn
2020-03-10	11:02:43	FSt	WK	Brienne	goat	10 Hz	barn
2020-03-10	11:02:44	FSt	WK	Brienne	goat	10 Hz	barn
2020-03-10	11:02:45	FSt	WK	Brienne	goat	10 Hz	barn
2020-03-10	11:02:46	FSt	WK	Brienne	goat	10 Hz	barn
2020-03-10	11:02:47	FSt	WK	Brienne	goat	10 Hz	barn
2020-03-10	11:02:48	FSt	WK	Brienne	goat	10 Hz	barn
2020-03-10	11:02:49	FSt	WK	Brienne	goat	10 Hz	barn
2020-03-10	11:02:50	FSt	WK	Brienne	goat	10 Hz	barn
2020-03-10	11:02:51	FSt	WK	Brienne	goat	10 Hz	barn
2020-03-10	11:02:52	FSt	WK	Brienne	goat	10 Hz	barn
2020-03-10	11:02:53	FSt	WK	Brienne	goat	10 Hz	barn
2020-03-10	11:02:54	FSt	WK	Brienne	goat	10 Hz	barn
2020-03-10	11:02:55	FSt	WK	Brienne	goat	10 Hz	barn
2020-03-10	11:02:56	FSt	WK	Brienne	goat	10 Hz	barn
2020-03-10	11:02:57	FSt	WK	Brienne	goat	10 Hz	barn
2020-03-10	11:02:58	FSt	WK	Brienne	goat	10 Hz	barn
2020-03-10	11:02:59	FSt	WK	Brienne	goat	10 Hz	barn
2020-03-10	11:03:00	FSt	WK	Brienne	goat	10 Hz	barn
2020-03-10	11:03:01	FSt	WK	Brienne	goat	10 Hz	barn
2020-03-10	11:03:02	FSt	WK	Brienne	goat	10 Hz	barn
2020-03-10	11:03:03	FSt	WK	Brienne	goat	10 Hz	barn
2020-03-10	11:03:04	FSt	WK	Brienne	goat	10 Hz	barn
2020-03-10	11:03:05	FSt	WK	Brienne	goat	10 Hz	barn
2020-03-10	11:03:06	FSt	WK	Brienne	goat	10 Hz	barn
2020-03-10	11:03:07	FSt	WK	Brienne	goat	10 Hz	barn
2020-03-10	11:03:08	FSt	WK	Brienne	goat	10 Hz	barn
2020-03-10	11:03:09	FSt	WK	Brienne	goat	10 Hz	barn
2020-03-10	11:03:10	FSt	WK	Brienne	goat	10 Hz	barn
2020-03-10	11:03:11	FSt	WK	Brienne	goat	10 Hz	barn
2020-03-10	11:03:12	FSt	WK	Brienne	goat	10 Hz	barn
2020-03-10	11:03:13	FSt	WK	Brienne	goat	10 Hz	barn
2020-03-10	11:03:14	FSt	WK	Brienne	goat	10 Hz	barn
2020-03-10	11:03:15	FSt	WK	Brienne	goat	10 Hz	barn
2020-03-10	11:03:16	FSt	WK	Brienne	goat	10 Hz	barn
2020-03-10	11:03:17	FSt	WK	Brienne	goat	10 Hz	barn
2020-03-10	11:03:18	FSt	WK	Brienne	goat	10 Hz	barn
2020-03-10	11:03:19	FSt	WK	Brienne	goat	10 Hz	barn
2020-03-10	11:03:20	FSt	WK	Brienne	goat	10 Hz	barn
2020-03-10	11:03:21	FSt	WK	Brienne	goat	10 Hz	barn
2020-03-10	11:03:22	FSt	WK	Brienne	goat	10 Hz	barn
2020-03-10	11:03:23	FSt	WK	Brienne	goat	10 Hz	barn
2020-03-10	11:03:24	FSt	WK	Brienne	goat	10 Hz	barn
2020-03-10	11:03:25	FSt	WK	Brienne	goat	10 Hz	barn
2020-03-10	11:03:26	FSt	WK	Brienne	goat	10 Hz	barn
2020-03-10	11:03:27	FSt	WK	Brienne	goat	10 Hz	barn
2020-03-10	11:03:28	FSt	WK	Brienne	goat	10 Hz	barn
2020-03-10	11:03:29	FSt	WK	Brienne	goat	10 Hz	barn
2020-03-10	11:03:30	FSt	N	Brienne	goat	10 Hz	barn
2020-03-10	11:03:31	FSt	O	Brienne	goat	10 Hz	barn
2020-03-10	11:03:32	FSt	O	Brienne	goat	10 Hz	barn
2020-03-10	11:03:33	N	O	Brienne	goat	10 Hz	barn
2020-03-10	11:03:34	N	O	Brienne	goat	10 Hz	barn
2020-03-10	11:03:35	N	O	Brienne	goat	10 Hz	barn
2020-03-10	11:03:36	N	O	Brienne	goat	10 Hz	barn
2020-03-10	11:03:37	N	N	Brienne	goat	10 Hz	barn
2020-03-10	11:03:38	N	N	Brienne	goat	10 Hz	barn
2020-03-10	11:03:39	N	N	Brienne	goat	10 Hz	barn
2020-03-10	11:03:40	N	N	Brienne	goat	10 Hz	barn
2020-03-10	11:03:41	N	N	Brienne	goat	10 Hz	barn
2020-03-10	11:03:42	N	N	Brienne	goat	10 Hz	barn
2020-03-10	11:03:43	N	N	Brienne	goat	10 Hz	barn
2020-03-10	11:03:44	N	N	Brienne	goat	10 Hz	barn
2020-03-10	11:03:45	N	N	Brienne	goat	10 Hz	barn
2020-03-10	11:03:46	N	N	Brienne	goat	10 Hz	barn
2020-03-10	11:03:47	N	N	Brienne	goat	10 Hz	barn
2020-03-10	11:03:48	N	N	Brienne	goat	10 Hz	barn
2020-03-10	11:03:49	N	N	Brienne	goat	10 Hz	barn
2020-03-10	11:03:50	N	N	Brienne	goat	10 Hz	barn
2020-03-10	11:03:51	N	N	Brienne	goat	10 Hz	barn
2020-03-10	11:03:52	N	N	Brienne	goat	10 Hz	barn
2020-03-10	11:03:53	N	N	Brienne	goat	10 Hz	barn
2020-03-10	11:03:54	N	N	Brienne	goat	10 Hz	barn
2020-03-10	11:03:55	N	N	Brienne	goat	10 Hz	barn
2020-03-10	11:03:56	N	N	Brienne	goat	10 Hz	barn
2020-03-10	11:03:57	N	N	Brienne	goat	10 Hz	barn
2020-03-10	11:03:58	N	N	Brienne	goat	10 Hz	barn
2020-03-10	11:03:59	N	O	Brienne	goat	10 Hz	barn
2020-03-10	11:04:00	N	O	Brienne	goat	10 Hz	barn
2020-03-10	11:04:01	N	O	Brienne	goat	10 Hz	barn
2020-03-10	11:04:02	N	O	Brienne	goat	10 Hz	barn
2020-03-10	11:04:03	N	O	Brienne	goat	10 Hz	barn
2020-03-10	11:04:04	N	O	Brienne	goat	10 Hz	barn
2020-03-10	11:04:05	N	O	Brienne	goat	10 Hz	barn
2020-03-10	11:04:06	N	O	Brienne	goat	10 Hz	barn
2020-03-10	11:04:07	N	N	Brienne	goat	10 Hz	barn
2020-03-10	11:04:08	N	N	Brienne	goat	10 Hz	barn
2020-03-10	11:04:09	N	N	Brienne	goat	10 Hz	barn
2020-03-10	11:04:10	N	N	Brienne	goat	10 Hz	barn
2020-03-10	11:04:11	N	N	Brienne	goat	10 Hz	barn
2020-03-10	11:04:12	N	N	Brienne	goat	10 Hz	barn
2020-03-10	11:04:13	N	N	Brienne	goat	10 Hz	barn
2020-03-10	11:04:14	N	N	Brienne	goat	10 Hz	barn
2020-03-10	11:04:15	N	N	Brienne	goat	10 Hz	barn
2020-03-10	11:04:16	N	N	Brienne	goat	10 Hz	barn
2020-03-10	11:04:17	N	N	Brienne	goat	10 Hz	barn
2020-03-10	11:04:18	N	N	Brienne	goat	10 Hz	barn
2020-03-10	11:04:19	N	N	Brienne	goat	10 Hz	barn
2020-03-10	11:04:20	N	N	Brienne	goat	10 Hz	barn
2020-03-10	11:04:21	N	N	Brienne	goat	10 Hz	barn
2020-03-10	11:04:22	N	N	Brienne	goat	10 Hz	barn
2020-03-10	11:04:23	N	N	Brienne	goat	10 Hz	barn
2020-03-10	11:04:24	N	N	Brienne	goat	10 Hz	barn
2020-03-10	11:04:25	N	N	Brienne	goat	10 Hz	barn
2020-03-10	11:04:26	N	N	Brienne	goat	10 Hz	barn
2020-03-10	11:04:27	N	N	Brienne	goat	10 Hz	barn
2020-03-10	11:04:28	N	N	Brienne	goat	10 Hz	barn
2020-03-10	11:04:29	N	N	Brienne	goat	10 Hz	barn
2020-03-10	11:04:30	N	N	Brienne	goat	10 Hz	barn
2020-03-10	11:04:31	N	N	Brienne	goat	10 Hz	barn
2020-03-10	11:04:32	N	N	Brienne	goat	10 Hz	barn
2020-03-10	11:04:33	N	N	Brienne	goat	10 Hz	barn
2020-03-10	11:04:34	FSt	N	Brienne	goat	10 Hz	barn
2020-03-10	11:04:35	FSt	N	Brienne	goat	10 Hz	barn
2020-03-10	11:04:36	FSt	O	Brienne	goat	10 Hz	barn
2020-03-10	11:04:37	FSt	O	Brienne	goat	10 Hz	barn
2020-03-10	11:04:38	FSt	O	Brienne	goat	10 Hz	barn
2020-03-10	11:04:39	FSt	O	Brienne	goat	10 Hz	barn
2020-03-10	11:04:40	FSt	O	Brienne	goat	10 Hz	barn
2020-03-10	11:04:41	FSt	O	Brienne	goat	10 Hz	barn
2020-03-10	11:04:42	FSt	O	Brienne	goat	10 Hz	barn
2020-03-10	11:04:43	FSt	O	Brienne	goat	10 Hz	barn
2020-03-10	11:04:44	FSt	O	Brienne	goat	10 Hz	barn
2020-03-10	11:04:45	N	O	Brienne	goat	10 Hz	barn
2020-03-10	11:04:46	N	O	Brienne	goat	10 Hz	barn
2020-03-10	11:04:47	N	O	Brienne	goat	10 Hz	barn
2020-03-10	11:04:48	N	O	Brienne	goat	10 Hz	barn
2020-03-10	11:04:49	N	O	Brienne	goat	10 Hz	barn
2020-03-10	11:04:50	N	O	Brienne	goat	10 Hz	barn
2020-03-10	11:04:51	N	O	Brienne	goat	10 Hz	barn
2020-03-10	11:04:52	N	O	Brienne	goat	10 Hz	barn
2020-03-10	11:04:53	N	O	Brienne	goat	10 Hz	barn
2020-03-10	11:04:54	N	O	Brienne	goat	10 Hz	barn
2020-03-10	11:04:55	N	O	Brienne	goat	10 Hz	barn
2020-03-10	11:04:56	N	O	Brienne	goat	10 Hz	barn
2020-03-10	11:04:57	N	O	Brienne	goat	10 Hz	barn
2020-03-10	11:04:58	N	N	Brienne	goat	10 Hz	barn
2020-03-10	11:04:59	N	N	Brienne	goat	10 Hz	barn
2020-03-10	11:05:00	N	N	Brienne	goat	10 Hz	barn
2020-03-10	11:05:01	N	N	Brienne	goat	10 Hz	barn
2020-03-10	11:05:02	N	N	Brienne	goat	10 Hz	barn
2020-03-10	11:05:03	N	N	Brienne	goat	10 Hz	barn
2020-03-10	11:05:04	N	N	Brienne	goat	10 Hz	barn
2020-03-10	11:05:05	N	N	Brienne	goat	10 Hz	barn
2020-03-10	11:05:06	N	N	Brienne	goat	10 Hz	barn
2020-03-10	11:05:07	N	N	Brienne	goat	10 Hz	barn
2020-03-10	11:05:08	N	N	Brienne	goat	10 Hz	barn
2020-03-10	11:05:09	N	N	Brienne	goat	10 Hz	barn
2020-03-10	11:05:10	N	N	Brienne	goat	10 Hz	barn
2020-03-10	11:05:11	N	O	Brienne	goat	10 Hz	barn
2020-03-10	11:05:12	N	O	Brienne	goat	10 Hz	barn
2020-03-10	11:05:13	N	O	Brienne	goat	10 Hz	barn
2020-03-10	11:05:14	N	O	Brienne	goat	10 Hz	barn
2020-03-10	11:05:15	N	O	Brienne	goat	10 Hz	barn
2020-03-10	11:05:16	N	O	Brienne	goat	10 Hz	barn
2020-03-10	11:05:17	N	O	Brienne	goat	10 Hz	barn
2020-03-10	11:05:18	N	O	Brienne	goat	10 Hz	barn
2020-03-10	11:05:19	N	O	Brienne	goat	10 Hz	barn
2020-03-10	11:05:20	N	O	Brienne	goat	10 Hz	barn
2020-03-10	11:05:21	N	O	Brienne	goat	10 Hz	barn
2020-03-10	11:05:22	N	O	Brienne	goat	10 Hz	barn
2020-03-10	11:05:23	N	O	Brienne	goat	10 Hz	barn
2020-03-10	11:05:24	N	O	Brienne	goat	10 Hz	barn
2020-03-10	11:05:25	N	N	Brienne	goat	10 Hz	barn
2020-03-10	11:05:26	N	N	Brienne	goat	10 Hz	barn
2020-03-10	11:05:27	N	N	Brienne	goat	10 Hz	barn
2020-03-10	11:05:28	N	N	Brienne	goat	10 Hz	barn
2020-03-10	11:05:29	N	N	Brienne	goat	10 Hz	barn
2020-03-10	11:05:30	N	N	Brienne	goat	10 Hz	barn
2020-03-10	11:05:31	N	N	Brienne	goat	10 Hz	barn
2020-03-10	11:05:32	N	N	Brienne	goat	10 Hz	barn
2020-03-10	11:05:33	N	N	Brienne	goat	10 Hz	barn
2020-03-10	11:05:34	N	N	Brienne	goat	10 Hz	barn
2020-03-10	11:05:35	N	N	Brienne	goat	10 Hz	barn
2020-03-10	11:05:36	N	N	Brienne	goat	10 Hz	barn
2020-03-10	11:05:37	N	N	Brienne	goat	10 Hz	barn
2020-03-10	11:05:38	N	N	Brienne	goat	10 Hz	barn
2020-03-10	11:05:39	N	FSt	Brienne	goat	10 Hz	barn
2020-03-10	11:05:40	N	FSt	Brienne	goat	10 Hz	barn
2020-03-10	11:05:41	N	FSt	Brienne	goat	10 Hz	barn
2020-03-10	11:05:42	N	FSt	Brienne	goat	10 Hz	barn
2020-03-10	11:05:43	N	FSt	Brienne	goat	10 Hz	barn
2020-03-10	11:05:44	N	FSt	Brienne	goat	10 Hz	barn
2020-03-10	11:05:45	N	FSt	Brienne	goat	10 Hz	barn
2020-03-10	11:05:46	FSt	FSt	Brienne	goat	10 Hz	barn
2020-03-10	11:05:47	FSt	FSt	Brienne	goat	10 Hz	barn
2020-03-10	11:05:48	FSt	FSt	Brienne	goat	10 Hz	barn
2020-03-10	11:05:49	FSt	FSt	Brienne	goat	10 Hz	barn
2020-03-10	11:05:50	FSt	FSt	Brienne	goat	10 Hz	barn
2020-03-10	11:05:51	FSt	FSt	Brienne	goat	10 Hz	barn
2020-03-10	11:05:52	FSt	FSt	Brienne	goat	10 Hz	barn
2020-03-10	11:05:53	FSt	FSt	Brienne	goat	10 Hz	barn
2020-03-10	11:05:54	FSt	FSt	Brienne	goat	10 Hz	barn
2020-03-10	11:05:55	FSt	FSt	Brienne	goat	10 Hz	barn
2020-03-10	11:05:56	FSt	FSt	Brienne	goat	10 Hz	barn
2020-03-10	11:05:57	FSt	FSt	Brienne	goat	10 Hz	barn
2020-03-10	11:05:58	FSt	FSt	Brienne	goat	10 Hz	barn
2020-03-10	11:05:59	FSt	FSt	Brienne	goat	10 Hz	barn
2020-03-10	11:06:00	FSt	FSt	Brienne	goat	10 Hz	barn
2020-03-10	11:06:01	FSt	FSt	Brienne	goat	10 Hz	barn
2020-03-10	11:06:02	FSt	FSt	Brienne	goat	10 Hz	barn
2020-03-10	11:06:03	FSt	FSt	Brienne	goat	10 Hz	barn
2020-03-10	11:06:04	FSt	FSt	Brienne	goat	10 Hz	barn
2020-03-10	11:06:05	FSt	FSt	Brienne	goat	10 Hz	barn
2020-03-10	11:06:06	FSt	FSt	Brienne	goat	10 Hz	barn
2020-03-10	11:06:07	FSt	FSt	Brienne	goat	10 Hz	barn
2020-03-10	11:06:08	FSt	FSt	Brienne	goat	10 Hz	barn
2020-03-10	11:06:09	FSt	FSt	Brienne	goat	10 Hz	barn
2020-03-10	11:06:10	FSt	FSt	Brienne	goat	10 Hz	barn
2020-03-10	11:06:11	FSt	FSt	Brienne	goat	10 Hz	barn
2020-03-10	11:06:12	FSt	FSt	Brienne	goat	10 Hz	barn
2020-03-10	11:06:13	FSt	FSt	Brienne	goat	10 Hz	barn
2020-03-10	11:06:14	FSt	FSt	Brienne	goat	10 Hz	barn
2020-03-10	11:06:15	FSt	FSt	Brienne	goat	10 Hz	barn
2020-03-10	11:06:16	FSt	FSt	Brienne	goat	10 Hz	barn
2020-03-10	11:06:17	FSt	FSt	Brienne	goat	10 Hz	barn
2020-03-10	11:06:18	FSt	FSt	Brienne	goat	10 Hz	barn
2020-03-10	11:06:19	FSt	FSt	Brienne	goat	10 Hz	barn
2020-03-10	11:06:20	FSt	FSt	Brienne	goat	10 Hz	barn
2020-03-10	11:06:21	FSt	FSt	Brienne	goat	10 Hz	barn
2020-03-10	11:06:22	FSt	FSt	Brienne	goat	10 Hz	barn
2020-03-10	11:06:23	FSt	FSt	Brienne	goat	10 Hz	barn
2020-03-10	11:06:24	FSt	FSt	Brienne	goat	10 Hz	barn
2020-03-10	11:06:25	FSt	FSt	Brienne	goat	10 Hz	barn
2020-03-10	11:06:26	FSt	FSt	Brienne	goat	10 Hz	barn
2020-03-10	11:06:27	FSt	FSt	Brienne	goat	10 Hz	barn
2020-03-10	11:06:28	FSt	FSt	Brienne	goat	10 Hz	barn
2020-03-10	11:06:29	FSt	FSt	Brienne	goat	10 Hz	barn
2020-03-10	11:06:30	FSt	FSt	Brienne	goat	10 Hz	barn
2020-03-10	11:06:31	FSt	FSt	Brienne	goat	10 Hz	barn
2020-03-10	11:06:32	FSt	FSt	Brienne	goat	10 Hz	barn
2020-03-10	11:06:33	FSt	FSt	Brienne	goat	10 Hz	barn
2020-03-10	11:06:34	FSt	FSt	Brienne	goat	10 Hz	barn
2020-03-10	11:06:35	N	FSt	Brienne	goat	10 Hz	barn
2020-03-10	11:06:36	N	FSt	Brienne	goat	10 Hz	barn
2020-03-10	11:06:37	N	FSt	Brienne	goat	10 Hz	barn
2020-03-10	11:06:38	FSt	FSt	Brienne	goat	10 Hz	barn
2020-03-10	11:06:39	FSt	FSt	Brienne	goat	10 Hz	barn
2020-03-10	11:06:40	FSt	FSt	Brienne	goat	10 Hz	barn
2020-03-10	11:06:41	FSt	FSt	Brienne	goat	10 Hz	barn
2020-03-10	11:06:42	FSt	FSt	Brienne	goat	10 Hz	barn
2020-03-10	11:06:43	FSt	FSt	Brienne	goat	10 Hz	barn
2020-03-10	11:06:44	FSt	FSt	Brienne	goat	10 Hz	barn
2020-03-10	11:06:45	FSt	FSt	Brienne	goat	10 Hz	barn
2020-03-10	11:06:46	FSt	FSt	Brienne	goat	10 Hz	barn
2020-03-10	11:06:47	FSt	FSt	Brienne	goat	10 Hz	barn
2020-03-10	11:06:48	FSt	FSt	Brienne	goat	10 Hz	barn
2020-03-10	11:06:49	FSt	FSt	Brienne	goat	10 Hz	barn
2020-03-10	11:06:50	FSt	FSt	Brienne	goat	10 Hz	barn
2020-03-10	11:06:51	FSt	FSt	Brienne	goat	10 Hz	barn
2020-03-10	11:06:52	FSt	FSt	Brienne	goat	10 Hz	barn
2020-03-10	11:06:53	FSt	FSt	Brienne	goat	10 Hz	barn
2020-03-10	11:06:54	FSt	FSt	Brienne	goat	10 Hz	barn
2020-03-10	11:06:55	FSt	FSt	Brienne	goat	10 Hz	barn
2020-03-10	11:06:56	FSt	FSt	Brienne	goat	10 Hz	barn
2020-03-10	11:06:57	FSt	FSt	Brienne	goat	10 Hz	barn
2020-03-10	11:06:58	FSt	FSt	Brienne	goat	10 Hz	barn
2020-03-10	11:06:59	FSt	FSt	Brienne	goat	10 Hz	barn
2020-03-10	11:07:00	FSt	FSt	Brienne	goat	10 Hz	barn
2020-03-10	11:07:01	FSt	FSt	Brienne	goat	10 Hz	barn
2020-03-10	11:07:02	FSt	FSt	Brienne	goat	10 Hz	barn
2020-03-10	11:07:03	FSt	FSt	Brienne	goat	10 Hz	barn
2020-03-10	11:07:04	FSt	FSt	Brienne	goat	10 Hz	barn
2020-03-10	11:07:05	FSt	FSt	Brienne	goat	10 Hz	barn
2020-03-10	11:07:06	FSt	FSt	Brienne	goat	10 Hz	barn
2020-03-10	11:07:07	FSt	FSt	Brienne	goat	10 Hz	barn
2020-03-10	11:07:08	FSt	FSt	Brienne	goat	10 Hz	barn
2020-03-10	11:07:09	FSt	FSt	Brienne	goat	10 Hz	barn
2020-03-10	11:07:10	FSt	FSt	Brienne	goat	10 Hz	barn
2020-03-10	11:07:11	FSt	FSt	Brienne	goat	10 Hz	barn
2020-03-10	11:07:12	FSt	FSt	Brienne	goat	10 Hz	barn
2020-03-10	11:07:13	FSt	FSt	Brienne	goat	10 Hz	barn
2020-03-10	11:07:14	FSt	FSt	Brienne	goat	10 Hz	barn
2020-03-10	11:07:15	FSt	FSt	Brienne	goat	10 Hz	barn
2020-03-10	11:07:16	FSt	FSt	Brienne	goat	10 Hz	barn
2020-03-10	11:07:17	FSt	FSt	Brienne	goat	10 Hz	barn
2020-03-10	11:07:18	FSt	FSt	Brienne	goat	10 Hz	barn
2020-03-10	11:07:19	FSt	FSt	Brienne	goat	10 Hz	barn
2020-03-10	11:07:20	FSt	FSt	Brienne	goat	10 Hz	barn
2020-03-10	11:07:21	FSt	FSt	Brienne	goat	10 Hz	barn
2020-03-10	11:07:22	FSt	FSt	Brienne	goat	10 Hz	barn
2020-03-10	11:07:23	FSt	FSt	Brienne	goat	10 Hz	barn
2020-03-10	11:07:24	FSt	FSt	Brienne	goat	10 Hz	barn
2020-03-10	11:07:25	FSt	FSt	Brienne	goat	10 Hz	barn
2020-03-10	11:07:26	FSt	FSt	Brienne	goat	10 Hz	barn
2020-03-10	11:07:27	FSt	FSt	Brienne	goat	10 Hz	barn
2020-03-10	11:07:28	FSt	FSt	Brienne	goat	10 Hz	barn
2020-03-10	11:07:29	FSt	FSt	Brienne	goat	10 Hz	barn
2020-03-10	11:07:30	FSt	FSt	Brienne	goat	10 Hz	barn
2020-03-10	11:07:31	FSt	FSt	Brienne	goat	10 Hz	barn
2020-03-10	11:07:32	FSt	FSt	Brienne	goat	10 Hz	barn
2020-03-10	11:07:33	FSt	FSt	Brienne	goat	10 Hz	barn
2020-03-10	11:07:34	FSt	FSt	Brienne	goat	10 Hz	barn
2020-03-10	11:07:35	FSt	FSt	Brienne	goat	10 Hz	barn
2020-03-10	11:07:36	FSt	FSt	Brienne	goat	10 Hz	barn
2020-03-10	11:07:37	FSt	FSt	Brienne	goat	10 Hz	barn
2020-03-10	11:07:38	FSt	FSt	Brienne	goat	10 Hz	barn
2020-03-10	11:07:39	FSt	FSt	Brienne	goat	10 Hz	barn
2020-03-10	11:07:40	FSt	FSt	Brienne	goat	10 Hz	barn
2020-03-10	11:07:41	FSt	FSt	Brienne	goat	10 Hz	barn
2020-03-10	11:07:42	FSt	FSt	Brienne	goat	10 Hz	barn
2020-03-10	11:07:43	FSt	FSt	Brienne	goat	10 Hz	barn
2020-03-10	11:07:44	FSt	FSt	Brienne	goat	10 Hz	barn
2020-03-10	11:07:45	FSt	FSt	Brienne	goat	10 Hz	barn
2020-03-10	11:07:46	FSt	FSt	Brienne	goat	10 Hz	barn
2020-03-10	11:07:47	FSt	FSt	Brienne	goat	10 Hz	barn
2020-03-10	11:07:48	FSt	FSt	Brienne	goat	10 Hz	barn
2020-03-10	11:07:49	FSt	FSt	Brienne	goat	10 Hz	barn
2020-03-10	11:07:50	FSt	FSt	Brienne	goat	10 Hz	barn
2020-03-10	11:07:51	FSt	FSt	Brienne	goat	10 Hz	barn
2020-03-10	11:07:52	FSt	FSt	Brienne	goat	10 Hz	barn
2020-03-10	11:07:53	FSt	FSt	Brienne	goat	10 Hz	barn
2020-03-10	11:07:54	FSt	FSt	Brienne	goat	10 Hz	barn
2020-03-10	11:07:55	FSt	FSt	Brienne	goat	10 Hz	barn
2020-03-10	11:07:56	FSt	FSt	Brienne	goat	10 Hz	barn
2020-03-10	11:07:57	FSt	FSt	Brienne	goat	10 Hz	barn
2020-03-10	11:07:58	FSt	FSt	Brienne	goat	10 Hz	barn
2020-03-10	11:07:59	FSt	FSt	Brienne	goat	10 Hz	barn
2020-03-10	11:08:00	FSt	FSt	Brienne	goat	10 Hz	barn
2020-03-10	11:08:01	FSt	FSt	Brienne	goat	10 Hz	barn
2020-03-10	11:08:02	FSt	FSt	Brienne	goat	10 Hz	barn
2020-03-10	11:08:03	FSt	FSt	Brienne	goat	10 Hz	barn
2020-03-10	11:08:04	FSt	FSt	Brienne	goat	10 Hz	barn
2020-03-10	11:08:05	FSt	FSt	Brienne	goat	10 Hz	barn
2020-03-10	11:08:06	FSt	FSt	Brienne	goat	10 Hz	barn
2020-03-10	11:08:07	FSt	FSt	Brienne	goat	10 Hz	barn
2020-03-10	11:08:08	FSt	FSt	Brienne	goat	10 Hz	barn
2020-03-10	11:08:09	FSt	FSt	Brienne	goat	10 Hz	barn
2020-03-10	11:08:10	FSt	FSt	Brienne	goat	10 Hz	barn
2020-03-10	11:08:11	FSt	FSt	Brienne	goat	10 Hz	barn
2020-03-10	11:08:12	FSt	FSt	Brienne	goat	10 Hz	barn
2020-03-10	11:08:13	FSt	FSt	Brienne	goat	10 Hz	barn
2020-03-10	11:08:14	FSt	FSt	Brienne	goat	10 Hz	barn
2020-03-10	11:08:15	FSt	FSt	Brienne	goat	10 Hz	barn
2020-03-10	11:08:16	FSt	FSt	Brienne	goat	10 Hz	barn
2020-03-10	11:08:17	FSt	FSt	Brienne	goat	10 Hz	barn
2020-03-10	11:08:18	FSt	FSt	Brienne	goat	10 Hz	barn
2020-03-10	11:08:19	FSt	FSt	Brienne	goat	10 Hz	barn
2020-03-10	11:08:20	FSt	FSt	Brienne	goat	10 Hz	barn
2020-03-10	11:08:21	FSt	FSt	Brienne	goat	10 Hz	barn
2020-03-10	11:08:22	FSt	FSt	Brienne	goat	10 Hz	barn
2020-03-10	11:08:23	FSt	FSt	Brienne	goat	10 Hz	barn
2020-03-10	11:08:24	FSt	FSt	Brienne	goat	10 Hz	barn
2020-03-10	11:08:25	FSt	FSt	Brienne	goat	10 Hz	barn
2020-03-10	11:08:26	FSt	FSt	Brienne	goat	10 Hz	barn
2020-03-10	11:08:27	FSt	FSt	Brienne	goat	10 Hz	barn
2020-03-10	11:08:28	FSt	FSt	Brienne	goat	10 Hz	barn
2020-03-10	11:08:29	FSt	FSt	Brienne	goat	10 Hz	barn
2020-03-10	11:08:30	FSt	FSt	Brienne	goat	10 Hz	barn
2020-03-10	11:08:31	FSt	FSt	Brienne	goat	10 Hz	barn
2020-03-10	11:08:32	FSt	FSt	Brienne	goat	10 Hz	barn
2020-03-10	11:08:33	FSt	FSt	Brienne	goat	10 Hz	barn
2020-03-10	11:08:34	FSt	FSt	Brienne	goat	10 Hz	barn
2020-03-10	11:08:35	FSt	FSt	Brienne	goat	10 Hz	barn
2020-03-10	11:08:36	FSt	FSt	Brienne	goat	10 Hz	barn
2020-03-10	11:08:37	FSt	FSt	Brienne	goat	10 Hz	barn
2020-03-10	11:08:38	FSt	FSt	Brienne	goat	10 Hz	barn
2020-03-10	11:08:39	FSt	FSt	Brienne	goat	10 Hz	barn
2020-03-10	11:08:40	FSt	FSt	Brienne	goat	10 Hz	barn
2020-03-10	11:08:41	FSt	FSt	Brienne	goat	10 Hz	barn
2020-03-10	11:08:42	FSt	FSt	Brienne	goat	10 Hz	barn
2020-03-10	11:08:43	FSt	FSt	Brienne	goat	10 Hz	barn
2020-03-10	11:08:44	FSt	FSt	Brienne	goat	10 Hz	barn
2020-03-10	11:08:45	FSt	FSt	Brienne	goat	10 Hz	barn
2020-03-10	11:08:46	FSt	FSt	Brienne	goat	10 Hz	barn
2020-03-10	11:08:47	FSt	FSt	Brienne	goat	10 Hz	barn
2020-03-10	11:08:48	FSt	FSt	Brienne	goat	10 Hz	barn
2020-03-10	11:08:49	FSt	FSt	Brienne	goat	10 Hz	barn
2020-03-10	11:08:50	FSt	FSt	Brienne	goat	10 Hz	barn
2020-03-10	11:08:51	FSt	FSt	Brienne	goat	10 Hz	barn
2020-03-10	11:08:52	FSt	FSt	Brienne	goat	10 Hz	barn
2020-03-10	11:08:53	FSt	FSt	Brienne	goat	10 Hz	barn
2020-03-10	11:08:54	FSt	FSt	Brienne	goat	10 Hz	barn
2020-03-10	11:08:55	FSt	FSt	Brienne	goat	10 Hz	barn
2020-03-10	11:08:56	FSt	FSt	Brienne	goat	10 Hz	barn
2020-03-10	11:08:57	FSt	FSt	Brienne	goat	10 Hz	barn
2020-03-10	11:08:58	FSt	FSt	Brienne	goat	10 Hz	barn
2020-03-10	11:08:59	FSt	FSt	Brienne	goat	10 Hz	barn
2020-03-10	11:09:00	FSt	FSt	Brienne	goat	10 Hz	barn
2020-03-10	11:09:01	FSt	FSt	Brienne	goat	10 Hz	barn
2020-03-10	11:09:02	FSt	FSt	Brienne	goat	10 Hz	barn
2020-03-10	11:09:03	FSt	FSt	Brienne	goat	10 Hz	barn
2020-03-10	11:09:04	FSt	FSt	Brienne	goat	10 Hz	barn
2020-03-10	11:09:05	FSt	FSt	Brienne	goat	10 Hz	barn
2020-03-10	11:09:06	FSt	FSt	Brienne	goat	10 Hz	barn
2020-03-10	11:09:07	FSt	FSt	Brienne	goat	10 Hz	barn
2020-03-10	11:09:08	FSt	FSt	Brienne	goat	10 Hz	barn
2020-03-10	11:09:09	FSt	FSt	Brienne	goat	10 Hz	barn
2020-03-10	11:09:10	FSt	FSt	Brienne	goat	10 Hz	barn
2020-03-10	11:09:11	FSt	FSt	Brienne	goat	10 Hz	barn
2020-03-10	11:09:12	FSt	FSt	Brienne	goat	10 Hz	barn
2020-03-10	11:09:13	FSt	FSt	Brienne	goat	10 Hz	barn
2020-03-10	11:09:14	FSt	FSt	Brienne	goat	10 Hz	barn
2020-03-10	11:09:15	FSt	FSt	Brienne	goat	10 Hz	barn
2020-03-10	11:09:16	FSt	FSt	Brienne	goat	10 Hz	barn
2020-03-10	11:09:17	FSt	FSt	Brienne	goat	10 Hz	barn
2020-03-10	11:09:18	FSt	FSt	Brienne	goat	10 Hz	barn
2020-03-10	11:09:19	FSt	FSt	Brienne	goat	10 Hz	barn
2020-03-10	11:09:20	FSt	FSt	Brienne	goat	10 Hz	barn
2020-03-10	11:09:21	FSt	FSt	Brienne	goat	10 Hz	barn
2020-03-10	11:09:22	FSt	FSt	Brienne	goat	10 Hz	barn
2020-03-10	11:09:23	FSt	FSt	Brienne	goat	10 Hz	barn
2020-03-10	11:09:24	FSt	FSt	Brienne	goat	10 Hz	barn
2020-03-10	11:09:25	FSt	FSt	Brienne	goat	10 Hz	barn
2020-03-10	11:09:26	FSt	FSt	Brienne	goat	10 Hz	barn
2020-03-10	11:09:27	FSt	FSt	Brienne	goat	10 Hz	barn
2020-03-10	11:09:28	FSt	FSt	Brienne	goat	10 Hz	barn
2020-03-10	11:09:29	FSt	FSt	Brienne	goat	10 Hz	barn
2020-03-10	11:09:30	FSt	FSt	Brienne	goat	10 Hz	barn
2020-03-10	11:09:31	FSt	FSt	Brienne	goat	10 Hz	barn
2020-03-10	11:09:32	FSt	FSt	Brienne	goat	10 Hz	barn
2020-03-10	11:09:33	FSt	FSt	Brienne	goat	10 Hz	barn
2020-03-10	11:09:34	FSt	FSt	Brienne	goat	10 Hz	barn
2020-03-10	11:09:35	FSt	FSt	Brienne	goat	10 Hz	barn
2020-03-10	11:09:36	FSt	FSt	Brienne	goat	10 Hz	barn
2020-03-10	11:09:37	FSt	FSt	Brienne	goat	10 Hz	barn
2020-03-10	11:09:38	FSt	FSt	Brienne	goat	10 Hz	barn
2020-03-10	11:09:39	FSt	FSt	Brienne	goat	10 Hz	barn
2020-03-10	11:09:40	FSt	FSt	Brienne	goat	10 Hz	barn
2020-03-10	11:09:41	FSt	FSt	Brienne	goat	10 Hz	barn
2020-03-10	11:09:42	FSt	FSt	Brienne	goat	10 Hz	barn
2020-03-10	11:09:43	FSt	FSt	Brienne	goat	10 Hz	barn
2020-03-10	11:09:44	FSt	FSt	Brienne	goat	10 Hz	barn
2020-03-10	11:09:45	FSt	FSt	Brienne	goat	10 Hz	barn
2020-03-10	11:09:46	FSt	FSt	Brienne	goat	10 Hz	barn
2020-03-10	11:09:47	FSt	FSt	Brienne	goat	10 Hz	barn
2020-03-10	11:09:48	FSt	FSt	Brienne	goat	10 Hz	barn
2020-03-10	11:09:49	FSt	FSt	Brienne	goat	10 Hz	barn
2020-03-10	11:09:50	FSt	FSt	Brienne	goat	10 Hz	barn
2020-03-10	11:09:51	FSt	FSt	Brienne	goat	10 Hz	barn
2020-03-10	11:09:52	FSt	FSt	Brienne	goat	10 Hz	barn
2020-03-10	11:09:53	FSt	FSt	Brienne	goat	10 Hz	barn
2020-03-10	11:09:54	FSt	FSt	Brienne	goat	10 Hz	barn
2020-03-10	11:09:55	FSt	FSt	Brienne	goat	10 Hz	barn
2020-03-10	11:09:56	FSt	FSt	Brienne	goat	10 Hz	barn
2020-03-10	11:09:57	FSt	FSt	Brienne	goat	10 Hz	barn
2020-03-10	11:09:58	FSt	FSt	Brienne	goat	10 Hz	barn
2020-03-10	11:09:59	FSt	FSt	Brienne	goat	10 Hz	barn
2020-03-10	11:10:00	FSt	FSt	Brienne	goat	10 Hz	barn
2020-03-10	11:10:01	FSt	FSt	Brienne	goat	10 Hz	barn
2020-03-10	11:10:02	FSt	FSt	Brienne	goat	10 Hz	barn
2020-03-10	11:10:03	FSt	FSt	Brienne	goat	10 Hz	barn
2020-03-10	11:10:04	FSt	FSt	Brienne	goat	10 Hz	barn
2020-03-10	11:10:05	FSt	FSt	Brienne	goat	10 Hz	barn
2020-03-10	11:10:06	FSt	FSt	Brienne	goat	10 Hz	barn
2020-03-10	11:10:07	FSt	FSt	Brienne	goat	10 Hz	barn
2020-03-10	11:10:08	FSt	FSt	Brienne	goat	10 Hz	barn
2020-03-10	11:10:09	FSt	FSt	Brienne	goat	10 Hz	barn
2020-03-10	11:10:10	FSt	FSt	Brienne	goat	10 Hz	barn
2020-03-10	11:10:11	FSt	FSt	Brienne	goat	10 Hz	barn
2020-03-10	11:10:12	FSt	FSt	Brienne	goat	10 Hz	barn
2020-03-10	11:10:13	FSt	FSt	Brienne	goat	10 Hz	barn
2020-03-10	11:10:14	FSt	FSt	Brienne	goat	10 Hz	barn
2020-03-10	11:10:15	FSt	FSt	Brienne	goat	10 Hz	barn
2020-03-10	11:10:16	FSt	FSt	Brienne	goat	10 Hz	barn
2020-03-10	11:10:17	N	FSt	Brienne	goat	10 Hz	barn
2020-03-10	11:10:18	N	FSt	Brienne	goat	10 Hz	barn
2020-03-10	11:10:19	N	FSt	Brienne	goat	10 Hz	barn
2020-03-10	11:10:20	FSt	FSt	Brienne	goat	10 Hz	barn
2020-03-10	11:10:21	FSt	FSt	Brienne	goat	10 Hz	barn
2020-03-10	11:10:22	FSt	FSt	Brienne	goat	10 Hz	barn
2020-03-10	11:10:23	FSt	FSt	Brienne	goat	10 Hz	barn
2020-03-10	11:10:24	FSt	FSt	Brienne	goat	10 Hz	barn
2020-03-10	11:10:25	FSt	FSt	Brienne	goat	10 Hz	barn
2020-03-10	11:10:26	FSt	FSt	Brienne	goat	10 Hz	barn
2020-03-10	11:10:27	FSt	FSt	Brienne	goat	10 Hz	barn
2020-03-10	11:10:28	FSt	FSt	Brienne	goat	10 Hz	barn
2020-03-10	11:10:29	FSt	FSt	Brienne	goat	10 Hz	barn
2020-03-10	11:10:30	FSt	FSt	Brienne	goat	10 Hz	barn
2020-03-10	11:10:31	FSt	FSt	Brienne	goat	10 Hz	barn
2020-03-10	11:10:32	FSt	FSt	Brienne	goat	10 Hz	barn
2020-03-10	11:10:33	FSt	FSt	Brienne	goat	10 Hz	barn
2020-03-10	11:10:34	FSt	FSt	Brienne	goat	10 Hz	barn
2020-03-10	11:10:35	FSt	FSt	Brienne	goat	10 Hz	barn
2020-03-10	11:10:36	FSt	FSt	Brienne	goat	10 Hz	barn
2020-03-10	11:10:37	FSt	FSt	Brienne	goat	10 Hz	barn
2020-03-10	11:10:38	FSt	FSt	Brienne	goat	10 Hz	barn
2020-03-10	11:10:39	FSt	FSt	Brienne	goat	10 Hz	barn
2020-03-10	11:10:40	FSt	FSt	Brienne	goat	10 Hz	barn
2020-03-10	11:10:41	FSt	FSt	Brienne	goat	10 Hz	barn
2020-03-10	11:10:42	FSt	FSt	Brienne	goat	10 Hz	barn
2020-03-10	11:10:43	FSt	FSt	Brienne	goat	10 Hz	barn
2020-03-10	11:10:44	FSt	FSt	Brienne	goat	10 Hz	barn
2020-03-10	11:10:45	FSt	FSt	Brienne	goat	10 Hz	barn
2020-03-10	11:10:46	FSt	FSt	Brienne	goat	10 Hz	barn
2020-03-10	11:10:47	FSt	FSt	Brienne	goat	10 Hz	barn
2020-03-10	11:10:48	FSt	FSt	Brienne	goat	10 Hz	barn
2020-03-10	11:10:49	FSt	FSt	Brienne	goat	10 Hz	barn
2020-03-10	11:10:50	FSt	FSt	Brienne	goat	10 Hz	barn
2020-03-10	11:10:51	FSt	FSt	Brienne	goat	10 Hz	barn
2020-03-10	11:10:52	FSt	FSt	Brienne	goat	10 Hz	barn
2020-03-10	11:10:53	FSt	FSt	Brienne	goat	10 Hz	barn
2020-03-10	11:10:54	FSt	FSt	Brienne	goat	10 Hz	barn
2020-03-10	11:10:55	FSt	FSt	Brienne	goat	10 Hz	barn
2020-03-10	11:10:56	FSt	FSt	Brienne	goat	10 Hz	barn
2020-03-10	11:10:57	FSt	FSt	Brienne	goat	10 Hz	barn
2020-03-10	11:10:58	FSt	FSt	Brienne	goat	10 Hz	barn
2020-03-10	11:10:59	FSt	FSt	Brienne	goat	10 Hz	barn
2020-03-10	11:11:00	FSt	FSt	Brienne	goat	10 Hz	barn
2020-03-10	11:11:01	FSt	FSt	Brienne	goat	10 Hz	barn
2020-03-10	11:11:02	FSt	FSt	Brienne	goat	10 Hz	barn
2020-03-10	11:11:03	FSt	FSt	Brienne	goat	10 Hz	barn
2020-03-10	11:11:04	FSt	FSt	Brienne	goat	10 Hz	barn
2020-03-10	11:11:05	FSt	FSt	Brienne	goat	10 Hz	barn
2020-03-10	11:11:06	FSt	FSt	Brienne	goat	10 Hz	barn
2020-03-10	11:11:07	FSt	FSt	Brienne	goat	10 Hz	barn
2020-03-10	11:11:08	FSt	FSt	Brienne	goat	10 Hz	barn
2020-03-10	11:11:09	FSt	FSt	Brienne	goat	10 Hz	barn
2020-03-10	11:11:10	FSt	FSt	Brienne	goat	10 Hz	barn
2020-03-10	11:11:11	FSt	FSt	Brienne	goat	10 Hz	barn
2020-03-10	11:11:12	FSt	FSt	Brienne	goat	10 Hz	barn
2020-03-10	11:11:13	FSt	FSt	Brienne	goat	10 Hz	barn
2020-03-10	11:11:14	FSt	FSt	Brienne	goat	10 Hz	barn
2020-03-10	11:11:15	FSt	FSt	Brienne	goat	10 Hz	barn
2020-03-10	11:11:16	FSt	FSt	Brienne	goat	10 Hz	barn
2020-03-10	11:11:17	FSt	FSt	Brienne	goat	10 Hz	barn
2020-03-10	11:11:18	FSt	FSt	Brienne	goat	10 Hz	barn
2020-03-10	11:11:19	FSt	FSt	Brienne	goat	10 Hz	barn
2020-03-10	11:11:20	FSt	FSt	Brienne	goat	10 Hz	barn
2020-03-10	11:11:21	FSt	FSt	Brienne	goat	10 Hz	barn
2020-03-10	11:11:22	FSt	FSt	Brienne	goat	10 Hz	barn
2020-03-10	11:11:23	FSt	FSt	Brienne	goat	10 Hz	barn
2020-03-10	11:11:24	FSt	FSt	Brienne	goat	10 Hz	barn
2020-03-10	11:11:25	FSt	FSt	Brienne	goat	10 Hz	barn
2020-03-10	11:11:26	FSt	FSt	Brienne	goat	10 Hz	barn
2020-03-10	11:11:27	FSt	FSt	Brienne	goat	10 Hz	barn
2020-03-10	11:11:28	FSt	FSt	Brienne	goat	10 Hz	barn
2020-03-10	11:11:29	FSt	FSt	Brienne	goat	10 Hz	barn
2020-03-10	11:11:30	FSt	FSt	Brienne	goat	10 Hz	barn
2020-03-10	11:11:31	FSt	FSt	Brienne	goat	10 Hz	barn
2020-03-10	11:11:32	FSt	FSt	Brienne	goat	10 Hz	barn
2020-03-10	11:11:33	FSt	FSt	Brienne	goat	10 Hz	barn
2020-03-10	11:11:34	FSt	FSt	Brienne	goat	10 Hz	barn
2020-03-10	11:11:35	FSt	FSt	Brienne	goat	10 Hz	barn
2020-03-10	11:11:36	FSt	FSt	Brienne	goat	10 Hz	barn
2020-03-10	11:11:37	FSt	FSt	Brienne	goat	10 Hz	barn
2020-03-10	11:11:38	FSt	FSt	Brienne	goat	10 Hz	barn
2020-03-10	11:11:39	FSt	FSt	Brienne	goat	10 Hz	barn
2020-03-10	11:11:40	FSt	FSt	Brienne	goat	10 Hz	barn
2020-03-10	11:11:41	FSt	FSt	Brienne	goat	10 Hz	barn
2020-03-10	11:11:42	FSt	FSt	Brienne	goat	10 Hz	barn
2020-03-10	11:11:43	FSt	FSt	Brienne	goat	10 Hz	barn
2020-03-10	11:11:44	FSt	FSt	Brienne	goat	10 Hz	barn
2020-03-10	11:11:45	FSt	FSt	Brienne	goat	10 Hz	barn
2020-03-10	11:11:46	FSt	FSt	Brienne	goat	10 Hz	barn
2020-03-10	11:11:47	FSt	FSt	Brienne	goat	10 Hz	barn
2020-03-10	11:11:48	FSt	FSt	Brienne	goat	10 Hz	barn
2020-03-10	11:11:49	FSt	FSt	Brienne	goat	10 Hz	barn
2020-03-10	11:11:50	FSt	FSt	Brienne	goat	10 Hz	barn
2020-03-10	11:11:51	FSt	FSt	Brienne	goat	10 Hz	barn
2020-03-10	11:11:52	FSt	FSt	Brienne	goat	10 Hz	barn
2020-03-10	11:11:53	FSt	FSt	Brienne	goat	10 Hz	barn
2020-03-10	11:11:54	FSt	FSt	Brienne	goat	10 Hz	barn
2020-03-10	11:11:55	FSt	FSt	Brienne	goat	10 Hz	barn
2020-03-10	11:11:56	FSt	FSt	Brienne	goat	10 Hz	barn
2020-03-10	11:11:57	FSt	FSt	Brienne	goat	10 Hz	barn
2020-03-10	11:11:58	FSt	FSt	Brienne	goat	10 Hz	barn
2020-03-10	11:11:59	FSt	FSt	Brienne	goat	10 Hz	barn
2020-03-10	11:12:00	FSt	FSt	Brienne	goat	10 Hz	barn
2020-03-10	11:12:01	FSt	FSt	Brienne	goat	10 Hz	barn
2020-03-10	11:12:02	FSt	FSt	Brienne	goat	10 Hz	barn
2020-03-10	11:12:03	FSt	FSt	Brienne	goat	10 Hz	barn
2020-03-10	11:12:04	FSt	FSt	Brienne	goat	10 Hz	barn
2020-03-10	11:12:05	FSt	FSt	Brienne	goat	10 Hz	barn
2020-03-10	11:12:06	FSt	FSt	Brienne	goat	10 Hz	barn
2020-03-10	11:12:07	FSt	FSt	Brienne	goat	10 Hz	barn
2020-03-10	11:12:08	FSt	FSt	Brienne	goat	10 Hz	barn
2020-03-10	11:12:09	FSt	FSt	Brienne	goat	10 Hz	barn
2020-03-10	11:12:10	FSt	FSt	Brienne	goat	10 Hz	barn
2020-03-10	11:12:11	FSt	FSt	Brienne	goat	10 Hz	barn
2020-03-10	11:12:12	FSt	FSt	Brienne	goat	10 Hz	barn
2020-03-10	11:12:13	FSt	FSt	Brienne	goat	10 Hz	barn
2020-03-10	11:12:14	FSt	FSt	Brienne	goat	10 Hz	barn
2020-03-10	11:12:15	FSt	FSt	Brienne	goat	10 Hz	barn
2020-03-10	11:12:16	FSt	FSt	Brienne	goat	10 Hz	barn
2020-03-10	11:12:17	FSt	FSt	Brienne	goat	10 Hz	barn
2020-03-10	11:12:18	FSt	FSt	Brienne	goat	10 Hz	barn
2020-03-10	11:12:19	FSt	FSt	Brienne	goat	10 Hz	barn
2020-03-10	11:12:20	FSt	FSt	Brienne	goat	10 Hz	barn
2020-03-10	11:12:21	FSt	FSt	Brienne	goat	10 Hz	barn
2020-03-10	11:12:22	FSt	FSt	Brienne	goat	10 Hz	barn
2020-03-10	11:12:23	FSt	FSt	Brienne	goat	10 Hz	barn
2020-03-10	11:12:24	FSt	FSt	Brienne	goat	10 Hz	barn
2020-03-10	11:12:25	FSt	FSt	Brienne	goat	10 Hz	barn
2020-03-10	11:12:26	FSt	FSt	Brienne	goat	10 Hz	barn
2020-03-10	11:12:27	FSt	FSt	Brienne	goat	10 Hz	barn
2020-03-10	11:12:28	FSt	FSt	Brienne	goat	10 Hz	barn
2020-03-10	11:12:29	FSt	FSt	Brienne	goat	10 Hz	barn
2020-03-10	11:12:30	FSt	FSt	Brienne	goat	10 Hz	barn
2020-03-10	11:12:31	FSt	FSt	Brienne	goat	10 Hz	barn
2020-03-10	11:12:32	FSt	FSt	Brienne	goat	10 Hz	barn
2020-03-10	11:12:33	FSt	FSt	Brienne	goat	10 Hz	barn
2020-03-10	11:12:34	FSt	FSt	Brienne	goat	10 Hz	barn
2020-03-10	11:12:35	FSt	FSt	Brienne	goat	10 Hz	barn
2020-03-10	11:12:36	FSt	FSt	Brienne	goat	10 Hz	barn
2020-03-10	11:12:37	FSt	FSt	Brienne	goat	10 Hz	barn
2020-03-10	11:12:38	FSt	FSt	Brienne	goat	10 Hz	barn
2020-03-10	11:12:39	FSt	FSt	Brienne	goat	10 Hz	barn
2020-03-10	11:12:40	FSt	FSt	Brienne	goat	10 Hz	barn
2020-03-10	11:12:41	FSt	N	Brienne	goat	10 Hz	barn
2020-03-10	11:12:42	FSt	N	Brienne	goat	10 Hz	barn
2020-03-10	11:12:43	FSt	N	Brienne	goat	10 Hz	barn
2020-03-10	11:12:44	FSt	N	Brienne	goat	10 Hz	barn
2020-03-10	11:12:45	FSt	N	Brienne	goat	10 Hz	barn
2020-03-10	11:12:46	FSt	N	Brienne	goat	10 Hz	barn
2020-03-10	11:12:47	FSt	N	Brienne	goat	10 Hz	barn
2020-03-10	11:12:48	FSt	N	Brienne	goat	10 Hz	barn
2020-03-10	11:12:49	FSt	N	Brienne	goat	10 Hz	barn
2020-03-10	11:12:50	FSt	O	Brienne	goat	10 Hz	barn
2020-03-10	11:12:51	FSt	O	Brienne	goat	10 Hz	barn
2020-03-10	11:12:52	FSt	O	Brienne	goat	10 Hz	barn
2020-03-10	11:12:53	FSt	O	Brienne	goat	10 Hz	barn
2020-03-10	11:12:54	FSt	O	Brienne	goat	10 Hz	barn
2020-03-10	11:12:55	FSt	FSt	Brienne	goat	10 Hz	barn
2020-03-10	11:12:56	FSt	FSt	Brienne	goat	10 Hz	barn
2020-03-10	11:12:57	FSt	FSt	Brienne	goat	10 Hz	barn
2020-03-10	11:12:58	FSt	FSt	Brienne	goat	10 Hz	barn
2020-03-10	11:12:59	FSt	FSt	Brienne	goat	10 Hz	barn
2020-03-10	11:13:00	N	FSt	Brienne	goat	10 Hz	barn
2020-03-10	11:13:01	N	FSt	Brienne	goat	10 Hz	barn
2020-03-10	11:13:02	N	FSt	Brienne	goat	10 Hz	barn
2020-03-10	11:13:03	N	FSt	Brienne	goat	10 Hz	barn
2020-03-10	11:13:04	N	FSt	Brienne	goat	10 Hz	barn
2020-03-10	11:13:05	N	FSt	Brienne	goat	10 Hz	barn
2020-03-10	11:13:06	N	FSt	Brienne	goat	10 Hz	barn
2020-03-10	11:13:07	N	FSt	Brienne	goat	10 Hz	barn
2020-03-10	11:13:08	N	FSt	Brienne	goat	10 Hz	barn
2020-03-10	11:13:09	FSt	FSt	Brienne	goat	10 Hz	barn
2020-03-10	11:13:10	FSt	FSt	Brienne	goat	10 Hz	barn
2020-03-10	11:13:11	FSt	FSt	Brienne	goat	10 Hz	barn
2020-03-10	11:13:12	FSt	FSt	Brienne	goat	10 Hz	barn
2020-03-10	11:13:13	FSt	FSt	Brienne	goat	10 Hz	barn
2020-03-10	11:13:14	FSt	FSt	Brienne	goat	10 Hz	barn
2020-03-10	11:13:15	FSt	FSt	Brienne	goat	10 Hz	barn
2020-03-10	11:13:16	FSt	FSt	Brienne	goat	10 Hz	barn
2020-03-10	11:13:17	FSt	FSt	Brienne	goat	10 Hz	barn
2020-03-10	11:13:18	FSt	FSt	Brienne	goat	10 Hz	barn
2020-03-10	11:13:19	FSt	FSt	Brienne	goat	10 Hz	barn
2020-03-10	11:13:20	FSt	FSt	Brienne	goat	10 Hz	barn
2020-03-10	11:13:21	FSt	FSt	Brienne	goat	10 Hz	barn
2020-03-10	11:13:22	FSt	FSt	Brienne	goat	10 Hz	barn
2020-03-10	11:13:23	FSt	FSt	Brienne	goat	10 Hz	barn
2020-03-10	11:13:24	FSt	FSt	Brienne	goat	10 Hz	barn
2020-03-10	11:13:25	FSt	FSt	Brienne	goat	10 Hz	barn
2020-03-10	11:13:26	FSt	FSt	Brienne	goat	10 Hz	barn
2020-03-10	11:13:27	FSt	FSt	Brienne	goat	10 Hz	barn
2020-03-10	11:13:28	FSt	FSt	Brienne	goat	10 Hz	barn
2020-03-10	11:13:29	FSt	FSt	Brienne	goat	10 Hz	barn
2020-03-10	11:13:30	FSt	FSt	Brienne	goat	10 Hz	barn
2020-03-10	11:13:31	FSt	FSt	Brienne	goat	10 Hz	barn
2020-03-10	11:13:32	FSt	FSt	Brienne	goat	10 Hz	barn
2020-03-10	11:13:33	FSt	FSt	Brienne	goat	10 Hz	barn
2020-03-10	11:13:34	FSt	FSt	Brienne	goat	10 Hz	barn
2020-03-10	11:13:35	FSt	FSt	Brienne	goat	10 Hz	barn
2020-03-10	11:13:36	FSt	FSt	Brienne	goat	10 Hz	barn
2020-03-10	11:13:37	FSt	FSt	Brienne	goat	10 Hz	barn
2020-03-10	11:13:38	FSt	FSt	Brienne	goat	10 Hz	barn
2020-03-10	11:13:39	FSt	FSt	Brienne	goat	10 Hz	barn
2020-03-10	11:13:40	FSt	FSt	Brienne	goat	10 Hz	barn
2020-03-10	11:13:41	FSt	FSt	Brienne	goat	10 Hz	barn
2020-03-10	11:13:42	FSt	FSt	Brienne	goat	10 Hz	barn
2020-03-10	11:13:43	FSt	FSt	Brienne	goat	10 Hz	barn
2020-03-10	11:13:44	FSt	FSt	Brienne	goat	10 Hz	barn
2020-03-10	11:13:45	FSt	FSt	Brienne	goat	10 Hz	barn
2020-03-10	11:13:46	FSt	FSt	Brienne	goat	10 Hz	barn
2020-03-10	11:13:47	FSt	FSt	Brienne	goat	10 Hz	barn
2020-03-10	11:13:48	FSt	FSt	Brienne	goat	10 Hz	barn
2020-03-10	11:13:49	FSt	FSt	Brienne	goat	10 Hz	barn
2020-03-10	11:13:50	FSt	FSt	Brienne	goat	10 Hz	barn
2020-03-10	11:13:51	FSt	FSt	Brienne	goat	10 Hz	barn
2020-03-10	11:13:52	FSt	FSt	Brienne	goat	10 Hz	barn
2020-03-10	11:13:53	FSt	FSt	Brienne	goat	10 Hz	barn
2020-03-10	11:13:54	FSt	FSt	Brienne	goat	10 Hz	barn
2020-03-10	11:13:55	FSt	FSt	Brienne	goat	10 Hz	barn
2020-03-10	11:13:56	FSt	FSt	Brienne	goat	10 Hz	barn
2020-03-10	11:13:57	FSt	FSt	Brienne	goat	10 Hz	barn
2020-03-10	11:13:58	FSt	FSt	Brienne	goat	10 Hz	barn
2020-03-10	11:13:59	FSt	FSt	Brienne	goat	10 Hz	barn
2020-03-10	11:14:00	FSt	FSt	Brienne	goat	10 Hz	barn
2020-03-10	11:14:01	FSt	FSt	Brienne	goat	10 Hz	barn
2020-03-10	11:14:02	FSt	FSt	Brienne	goat	10 Hz	barn
2020-03-10	11:14:03	FSt	FSt	Brienne	goat	10 Hz	barn
2020-03-10	11:14:04	FSt	FSt	Brienne	goat	10 Hz	barn
2020-03-10	11:14:05	FSt	FSt	Brienne	goat	10 Hz	barn
2020-03-10	11:14:06	FSt	FSt	Brienne	goat	10 Hz	barn
2020-03-10	11:14:07	FSt	FSt	Brienne	goat	10 Hz	barn
2020-03-10	11:14:08	FSt	FSt	Brienne	goat	10 Hz	barn
2020-03-10	11:14:09	FSt	FSt	Brienne	goat	10 Hz	barn
2020-03-10	11:14:10	FSt	FSt	Brienne	goat	10 Hz	barn
2020-03-10	11:14:11	FSt	FSt	Brienne	goat	10 Hz	barn
2020-03-10	11:14:12	FSt	FSt	Brienne	goat	10 Hz	barn
2020-03-10	11:14:13	FSt	FSt	Brienne	goat	10 Hz	barn
2020-03-10	11:14:14	FSt	FSt	Brienne	goat	10 Hz	barn
2020-03-10	11:14:15	FSt	FSt	Brienne	goat	10 Hz	barn
2020-03-10	11:14:16	FSt	FSt	Brienne	goat	10 Hz	barn
2020-03-10	11:14:17	FSt	FSt	Brienne	goat	10 Hz	barn
2020-03-10	11:14:18	FSt	FSt	Brienne	goat	10 Hz	barn
2020-03-10	11:14:19	FSt	FSt	Brienne	goat	10 Hz	barn
2020-03-10	11:14:20	FSt	FSt	Brienne	goat	10 Hz	barn
2020-03-10	11:14:21	FSt	FSt	Brienne	goat	10 Hz	barn
2020-03-10	11:14:22	FSt	FSt	Brienne	goat	10 Hz	barn
2020-03-10	11:14:23	FSt	FSt	Brienne	goat	10 Hz	barn
2020-03-10	11:14:24	FSt	FSt	Brienne	goat	10 Hz	barn
2020-03-10	11:14:25	FSt	FSt	Brienne	goat	10 Hz	barn
2020-03-10	11:14:26	FSt	FSt	Brienne	goat	10 Hz	barn
2020-03-10	11:14:27	FSt	FSt	Brienne	goat	10 Hz	barn
2020-03-10	11:14:28	FSt	FSt	Brienne	goat	10 Hz	barn
2020-03-10	11:14:29	FSt	FSt	Brienne	goat	10 Hz	barn
2020-03-10	11:14:30	FSt	FSt	Brienne	goat	10 Hz	barn
2020-03-10	11:14:31	FSt	FSt	Brienne	goat	10 Hz	barn
2020-03-10	11:14:32	FSt	FSt	Brienne	goat	10 Hz	barn
2020-03-10	11:14:33	FSt	FSt	Brienne	goat	10 Hz	barn
2020-03-10	11:14:34	FSt	FSt	Brienne	goat	10 Hz	barn
2020-03-10	11:14:35	FSt	FSt	Brienne	goat	10 Hz	barn
2020-03-10	11:14:36	FSt	FSt	Brienne	goat	10 Hz	barn
2020-03-10	11:14:37	FSt	FSt	Brienne	goat	10 Hz	barn
2020-03-10	11:14:38	FSt	FSt	Brienne	goat	10 Hz	barn
2020-03-10	11:14:39	FSt	FSt	Brienne	goat	10 Hz	barn
2020-03-10	11:14:40	FSt	FSt	Brienne	goat	10 Hz	barn
2020-03-10	11:14:41	FSt	FSt	Brienne	goat	10 Hz	barn
2020-03-10	11:14:42	FSt	FSt	Brienne	goat	10 Hz	barn
2020-03-10	11:14:43	N	FSt	Brienne	goat	10 Hz	barn
2020-03-10	11:14:44	N	FSt	Brienne	goat	10 Hz	barn
2020-03-10	11:14:45	N	FSt	Brienne	goat	10 Hz	barn
2020-03-10	11:14:46	N	FSt	Brienne	goat	10 Hz	barn
2020-03-10	11:14:47	N	FSt	Brienne	goat	10 Hz	barn
2020-03-10	11:14:48	N	FSt	Brienne	goat	10 Hz	barn
2020-03-10	11:14:49	N	FSt	Brienne	goat	10 Hz	barn
2020-03-10	11:14:50	N	FSt	Brienne	goat	10 Hz	barn
2020-03-10	11:14:51	FSt	FSt	Brienne	goat	10 Hz	barn
2020-03-10	11:14:52	FSt	FSt	Brienne	goat	10 Hz	barn
2020-03-10	11:14:53	FSt	FSt	Brienne	goat	10 Hz	barn
2020-03-10	11:14:54	FSt	FSt	Brienne	goat	10 Hz	barn
2020-03-10	11:14:55	FSt	FSt	Brienne	goat	10 Hz	barn
2020-03-10	11:14:56	FSt	FSt	Brienne	goat	10 Hz	barn
2020-03-10	11:14:57	FSt	FSt	Brienne	goat	10 Hz	barn
2020-03-10	11:14:58	FSt	FSt	Brienne	goat	10 Hz	barn
2020-03-10	11:14:59	FSt	FSt	Brienne	goat	10 Hz	barn
2020-03-10	11:15:00	FSt	FSt	Brienne	goat	10 Hz	barn
2020-03-10	11:15:01	FSt	FSt	Brienne	goat	10 Hz	barn
2020-03-10	11:15:02	N	FSt	Brienne	goat	10 Hz	barn
2020-03-10	11:15:03	N	FSt	Brienne	goat	10 Hz	barn
2020-03-10	11:15:04	N	FSt	Brienne	goat	10 Hz	barn
2020-03-10	11:15:05	N	FSt	Brienne	goat	10 Hz	barn
2020-03-10	11:15:06	N	FSt	Brienne	goat	10 Hz	barn
2020-03-10	11:15:07	N	FSt	Brienne	goat	10 Hz	barn
2020-03-10	11:15:08	N	FSt	Brienne	goat	10 Hz	barn
2020-03-10	11:15:09	N	FSt	Brienne	goat	10 Hz	barn
2020-03-10	11:15:10	N	FSt	Brienne	goat	10 Hz	barn
2020-03-10	11:15:11	FSt	FSt	Brienne	goat	10 Hz	barn
2020-03-10	11:15:12	FSt	FSt	Brienne	goat	10 Hz	barn
2020-03-10	11:15:13	FSt	FSt	Brienne	goat	10 Hz	barn
2020-03-10	11:15:14	FSt	FSt	Brienne	goat	10 Hz	barn
2020-03-10	11:15:15	FSt	FSt	Brienne	goat	10 Hz	barn
2020-03-10	11:15:16	FSt	FSt	Brienne	goat	10 Hz	barn
2020-03-10	11:15:17	FSt	FSt	Brienne	goat	10 Hz	barn
2020-03-10	11:15:18	FSt	FSt	Brienne	goat	10 Hz	barn
2020-03-10	11:15:19	FSt	FSt	Brienne	goat	10 Hz	barn
2020-03-10	11:15:20	FSt	FSt	Brienne	goat	10 Hz	barn
2020-03-10	11:15:21	FSt	FSt	Brienne	goat	10 Hz	barn
2020-03-10	11:15:22	FSt	FSt	Brienne	goat	10 Hz	barn
2020-03-10	11:15:23	FSt	FSt	Brienne	goat	10 Hz	barn
2020-03-10	11:15:24	FSt	FSt	Brienne	goat	10 Hz	barn
2020-03-10	11:15:25	N	FSt	Brienne	goat	10 Hz	barn
2020-03-10	11:15:26	N	FSt	Brienne	goat	10 Hz	barn
2020-03-10	11:15:27	N	FSt	Brienne	goat	10 Hz	barn
2020-03-10	11:15:28	N	FSt	Brienne	goat	10 Hz	barn
2020-03-10	11:15:29	N	FSt	Brienne	goat	10 Hz	barn
2020-03-10	11:15:30	N	FSt	Brienne	goat	10 Hz	barn
2020-03-10	11:15:31	N	FSt	Brienne	goat	10 Hz	barn
2020-03-10	11:15:32	N	FSt	Brienne	goat	10 Hz	barn
2020-03-10	11:15:33	N	FSt	Brienne	goat	10 Hz	barn
2020-03-10	11:15:34	N	FSt	Brienne	goat	10 Hz	barn
2020-03-10	11:15:35	N	FSt	Brienne	goat	10 Hz	barn
2020-03-10	11:15:36	N	FSt	Brienne	goat	10 Hz	barn
2020-03-10	11:15:37	N	FSt	Brienne	goat	10 Hz	barn
2020-03-10	11:15:38	N	FSt	Brienne	goat	10 Hz	barn
2020-03-10	11:15:39	N	FSt	Brienne	goat	10 Hz	barn
2020-03-10	11:15:40	N	FSt	Brienne	goat	10 Hz	barn
2020-03-10	11:15:41	N	FSt	Brienne	goat	10 Hz	barn
2020-03-10	11:15:42	FSt	FSt	Brienne	goat	10 Hz	barn
2020-03-10	11:15:43	FSt	FSt	Brienne	goat	10 Hz	barn
2020-03-10	11:15:44	FSt	FSt	Brienne	goat	10 Hz	barn
2020-03-10	11:15:45	FSt	FSt	Brienne	goat	10 Hz	barn
2020-03-10	11:15:46	FSt	FSt	Brienne	goat	10 Hz	barn
2020-03-10	11:15:47	FSt	FSt	Brienne	goat	10 Hz	barn
2020-03-10	11:15:48	FSt	FSt	Brienne	goat	10 Hz	barn
2020-03-10	11:15:49	FSt	FSt	Brienne	goat	10 Hz	barn
2020-03-10	11:15:50	FSt	FSt	Brienne	goat	10 Hz	barn
2020-03-10	11:15:51	FSt	FSt	Brienne	goat	10 Hz	barn
2020-03-10	11:15:52	FSt	FSt	Brienne	goat	10 Hz	barn
2020-03-10	11:15:53	FSt	FSt	Brienne	goat	10 Hz	barn
2020-03-10	11:15:54	FSt	FSt	Brienne	goat	10 Hz	barn
2020-03-10	11:15:55	FSt	FSt	Brienne	goat	10 Hz	barn
2020-03-10	11:15:56	FSt	FSt	Brienne	goat	10 Hz	barn
2020-03-10	11:15:57	FSt	FSt	Brienne	goat	10 Hz	barn
2020-03-10	11:15:58	FSt	FSt	Brienne	goat	10 Hz	barn
2020-03-10	11:15:59	FSt	FSt	Brienne	goat	10 Hz	barn
2020-03-10	11:16:00	FSt	FSt	Brienne	goat	10 Hz	barn
2020-03-10	11:16:01	FSt	FSt	Brienne	goat	10 Hz	barn
2020-03-10	11:16:02	FSt	FSt	Brienne	goat	10 Hz	barn
2020-03-10	11:16:03	FSt	FSt	Brienne	goat	10 Hz	barn
2020-03-10	11:16:04	FSt	FSt	Brienne	goat	10 Hz	barn
2020-03-10	11:16:05	FSt	FSt	Brienne	goat	10 Hz	barn
2020-03-10	11:16:06	FSt	FSt	Brienne	goat	10 Hz	barn
2020-03-10	11:16:07	FSt	FSt	Brienne	goat	10 Hz	barn
2020-03-10	11:16:08	FSt	FSt	Brienne	goat	10 Hz	barn
2020-03-10	11:16:09	FSt	FSt	Brienne	goat	10 Hz	barn
2020-03-10	11:16:10	FSt	FSt	Brienne	goat	10 Hz	barn
2020-03-10	11:16:11	FSt	FSt	Brienne	goat	10 Hz	barn
2020-03-10	11:16:12	FSt	FSt	Brienne	goat	10 Hz	barn
2020-03-10	11:16:13	FSt	FSt	Brienne	goat	10 Hz	barn
2020-03-10	11:16:14	FSt	FSt	Brienne	goat	10 Hz	barn
2020-03-10	11:16:15	FSt	FSt	Brienne	goat	10 Hz	barn
2020-03-10	11:16:16	FSt	FSt	Brienne	goat	10 Hz	barn
2020-03-10	11:16:17	N	FSt	Brienne	goat	10 Hz	barn
2020-03-10	11:16:18	N	FSt	Brienne	goat	10 Hz	barn
2020-03-10	11:16:19	N	FSt	Brienne	goat	10 Hz	barn
2020-03-10	11:16:20	N	FSt	Brienne	goat	10 Hz	barn
2020-03-10	11:16:21	N	FSt	Brienne	goat	10 Hz	barn
2020-03-10	11:16:22	N	FSt	Brienne	goat	10 Hz	barn
2020-03-10	11:16:23	N	FSt	Brienne	goat	10 Hz	barn
2020-03-10	11:16:24	N	FSt	Brienne	goat	10 Hz	barn
2020-03-10	11:16:25	N	FSt	Brienne	goat	10 Hz	barn
2020-03-10	11:16:26	N	FSt	Brienne	goat	10 Hz	barn
2020-03-10	11:16:27	N	FSt	Brienne	goat	10 Hz	barn
2020-03-10	11:16:28	N	FSt	Brienne	goat	10 Hz	barn
2020-03-10	11:16:29	FSt	FSt	Brienne	goat	10 Hz	barn
2020-03-10	11:16:30	FSt	FSt	Brienne	goat	10 Hz	barn
2020-03-10	11:16:31	FSt	FSt	Brienne	goat	10 Hz	barn
2020-03-10	11:16:32	FSt	FSt	Brienne	goat	10 Hz	barn
2020-03-10	11:16:33	FSt	FSt	Brienne	goat	10 Hz	barn
2020-03-10	11:16:34	FSt	FSt	Brienne	goat	10 Hz	barn
2020-03-10	11:16:35	FSt	FSt	Brienne	goat	10 Hz	barn
2020-03-10	11:16:36	FSt	FSt	Brienne	goat	10 Hz	barn
2020-03-10	11:16:37	FSt	FSt	Brienne	goat	10 Hz	barn
2020-03-10	11:16:38	FSt	FSt	Brienne	goat	10 Hz	barn
2020-03-10	11:16:39	FSt	FSt	Brienne	goat	10 Hz	barn
2020-03-10	11:16:40	FSt	FSt	Brienne	goat	10 Hz	barn
2020-03-10	11:16:41	FSt	FSt	Brienne	goat	10 Hz	barn
2020-03-10	11:16:42	FSt	FSt	Brienne	goat	10 Hz	barn
2020-03-10	11:16:43	FSt	FSt	Brienne	goat	10 Hz	barn
2020-03-10	11:16:44	FSt	FSt	Brienne	goat	10 Hz	barn
2020-03-10	11:16:45	FSt	FSt	Brienne	goat	10 Hz	barn
2020-03-10	11:16:46	FSt	FSt	Brienne	goat	10 Hz	barn
2020-03-10	11:16:47	N	FSt	Brienne	goat	10 Hz	barn
2020-03-10	11:16:48	N	FSt	Brienne	goat	10 Hz	barn
2020-03-10	11:16:49	N	FSt	Brienne	goat	10 Hz	barn
2020-03-10	11:16:50	N	FSt	Brienne	goat	10 Hz	barn
2020-03-10	11:16:51	N	FSt	Brienne	goat	10 Hz	barn
2020-03-10	11:16:52	N	FSt	Brienne	goat	10 Hz	barn
2020-03-10	11:16:53	FSt	FSt	Brienne	goat	10 Hz	barn
2020-03-10	11:16:54	FSt	FSt	Brienne	goat	10 Hz	barn
2020-03-10	11:16:55	FSt	FSt	Brienne	goat	10 Hz	barn
2020-03-10	11:16:56	FSt	FSt	Brienne	goat	10 Hz	barn
2020-03-10	11:16:57	FSt	FSt	Brienne	goat	10 Hz	barn
2020-03-10	11:16:58	FSt	FSt	Brienne	goat	10 Hz	barn
2020-03-10	11:16:59	FSt	FSt	Brienne	goat	10 Hz	barn
2020-03-10	11:17:00	FSt	FSt	Brienne	goat	10 Hz	barn
2020-03-10	11:17:01	FSt	FSt	Brienne	goat	10 Hz	barn
2020-03-10	11:17:02	FSt	FSt	Brienne	goat	10 Hz	barn
2020-03-10	11:17:03	FSt	FSt	Brienne	goat	10 Hz	barn
2020-03-10	11:17:04	FSt	FSt	Brienne	goat	10 Hz	barn
2020-03-10	11:17:05	FSt	FSt	Brienne	goat	10 Hz	barn
2020-03-10	11:17:06	N	FSt	Brienne	goat	10 Hz	barn
2020-03-10	11:17:07	N	FSt	Brienne	goat	10 Hz	barn
2020-03-10	11:17:08	N	FSt	Brienne	goat	10 Hz	barn
2020-03-10	11:17:09	N	FSt	Brienne	goat	10 Hz	barn
2020-03-10	11:17:10	N	FSt	Brienne	goat	10 Hz	barn
2020-03-10	11:17:11	N	FSt	Brienne	goat	10 Hz	barn
2020-03-10	11:17:12	N	FSt	Brienne	goat	10 Hz	barn
2020-03-10	11:17:13	N	FSt	Brienne	goat	10 Hz	barn
2020-03-10	11:17:14	N	FSt	Brienne	goat	10 Hz	barn
2020-03-10	11:17:15	N	FSt	Brienne	goat	10 Hz	barn
2020-03-10	11:17:16	N	FSt	Brienne	goat	10 Hz	barn
2020-03-10	11:17:17	N	FSt	Brienne	goat	10 Hz	barn
2020-03-10	11:17:18	N	FSt	Brienne	goat	10 Hz	barn
2020-03-10	11:17:19	N	FSt	Brienne	goat	10 Hz	barn
2020-03-10	11:17:20	N	FSt	Brienne	goat	10 Hz	barn
2020-03-10	11:17:21	N	FSt	Brienne	goat	10 Hz	barn
2020-03-10	11:17:22	N	FSt	Brienne	goat	10 Hz	barn
2020-03-10	11:17:23	N	FSt	Brienne	goat	10 Hz	barn
2020-03-10	11:17:24	N	FSt	Brienne	goat	10 Hz	barn
2020-03-10	11:17:25	N	FSt	Brienne	goat	10 Hz	barn
2020-03-10	11:17:26	N	FSt	Brienne	goat	10 Hz	barn
2020-03-10	11:17:27	FSt	FSt	Brienne	goat	10 Hz	barn
2020-03-10	11:17:28	FSt	FSt	Brienne	goat	10 Hz	barn
2020-03-10	11:17:29	FSt	FSt	Brienne	goat	10 Hz	barn
2020-03-10	11:17:30	FSt	FSt	Brienne	goat	10 Hz	barn
2020-03-10	11:17:31	FSt	FSt	Brienne	goat	10 Hz	barn
2020-03-10	11:17:32	FSt	FSt	Brienne	goat	10 Hz	barn
2020-03-10	11:17:33	FSt	FSt	Brienne	goat	10 Hz	barn
2020-03-10	11:17:34	FSt	FSt	Brienne	goat	10 Hz	barn
2020-03-10	11:17:35	FSt	FSt	Brienne	goat	10 Hz	barn
2020-03-10	11:17:36	FSt	FSt	Brienne	goat	10 Hz	barn
2020-03-10	11:17:37	FSt	FSt	Brienne	goat	10 Hz	barn
2020-03-10	11:17:38	FSt	FSt	Brienne	goat	10 Hz	barn
2020-03-10	11:17:39	FSt	FSt	Brienne	goat	10 Hz	barn
2020-03-10	11:17:40	FSt	FSt	Brienne	goat	10 Hz	barn
2020-03-10	11:17:41	FSt	FSt	Brienne	goat	10 Hz	barn
2020-03-10	11:17:42	FSt	FSt	Brienne	goat	10 Hz	barn
2020-03-10	11:17:43	FSt	FSt	Brienne	goat	10 Hz	barn
2020-03-10	11:17:44	FSt	FSt	Brienne	goat	10 Hz	barn
2020-03-10	11:17:45	FSt	FSt	Brienne	goat	10 Hz	barn
2020-03-10	11:17:46	FSt	FSt	Brienne	goat	10 Hz	barn
2020-03-10	11:17:47	FSt	FSt	Brienne	goat	10 Hz	barn
2020-03-10	11:17:48	FSt	FSt	Brienne	goat	10 Hz	barn
2020-03-10	11:17:49	FSt	FSt	Brienne	goat	10 Hz	barn
2020-03-10	11:17:50	FSt	FSt	Brienne	goat	10 Hz	barn
2020-03-10	11:17:51	FSt	FSt	Brienne	goat	10 Hz	barn
2020-03-10	11:17:52	FSt	FSt	Brienne	goat	10 Hz	barn
2020-03-10	11:17:53	FSt	FSt	Brienne	goat	10 Hz	barn
2020-03-10	11:17:54	FSt	FSt	Brienne	goat	10 Hz	barn
2020-03-10	11:17:55	FSt	FSt	Brienne	goat	10 Hz	barn
2020-03-10	11:17:56	FSt	FSt	Brienne	goat	10 Hz	barn
2020-03-10	11:17:57	FSt	FSt	Brienne	goat	10 Hz	barn
2020-03-10	11:17:58	N	FSt	Brienne	goat	10 Hz	barn
2020-03-10	11:17:59	N	FSt	Brienne	goat	10 Hz	barn
2020-03-10	11:18:00	N	FSt	Brienne	goat	10 Hz	barn
2020-03-10	11:18:01	FSt	FSt	Brienne	goat	10 Hz	barn
2020-03-10	11:18:02	FSt	FSt	Brienne	goat	10 Hz	barn
2020-03-10	11:18:03	FSt	FSt	Brienne	goat	10 Hz	barn
2020-03-10	11:18:04	FSt	FSt	Brienne	goat	10 Hz	barn
2020-03-10	11:18:05	FSt	FSt	Brienne	goat	10 Hz	barn
2020-03-10	11:18:06	FSt	FSt	Brienne	goat	10 Hz	barn
2020-03-10	11:18:07	FSt	FSt	Brienne	goat	10 Hz	barn
2020-03-10	11:18:08	FSt	FSt	Brienne	goat	10 Hz	barn
2020-03-10	11:18:09	FSt	FSt	Brienne	goat	10 Hz	barn
2020-03-10	11:18:10	FSt	FSt	Brienne	goat	10 Hz	barn
2020-03-10	11:18:11	FSt	FSt	Brienne	goat	10 Hz	barn
2020-03-10	11:18:12	FSt	FSt	Brienne	goat	10 Hz	barn
2020-03-10	11:18:13	FSt	FSt	Brienne	goat	10 Hz	barn
2020-03-10	11:18:14	FSt	FSt	Brienne	goat	10 Hz	barn
2020-03-10	11:18:15	FSt	FSt	Brienne	goat	10 Hz	barn
2020-03-10	11:18:16	FSt	FSt	Brienne	goat	10 Hz	barn
2020-03-10	11:18:17	FSt	FSt	Brienne	goat	10 Hz	barn
2020-03-10	11:18:18	FSt	FSt	Brienne	goat	10 Hz	barn
2020-03-10	11:18:19	FSt	FSt	Brienne	goat	10 Hz	barn
2020-03-10	11:18:20	FSt	FSt	Brienne	goat	10 Hz	barn
2020-03-10	11:18:21	FSt	FSt	Brienne	goat	10 Hz	barn
2020-03-10	11:18:22	FSt	FSt	Brienne	goat	10 Hz	barn
2020-03-10	11:18:23	FSt	FSt	Brienne	goat	10 Hz	barn
2020-03-10	11:18:24	FSt	FSt	Brienne	goat	10 Hz	barn
2020-03-10	11:18:25	FSt	FSt	Brienne	goat	10 Hz	barn
2020-03-10	11:18:26	FSt	FSt	Brienne	goat	10 Hz	barn
2020-03-10	11:18:27	FSt	FSt	Brienne	goat	10 Hz	barn
2020-03-10	11:18:28	FSt	FSt	Brienne	goat	10 Hz	barn
2020-03-10	11:18:29	FSt	FSt	Brienne	goat	10 Hz	barn
2020-03-10	11:18:30	FSt	FSt	Brienne	goat	10 Hz	barn
2020-03-10	11:18:31	FSt	FSt	Brienne	goat	10 Hz	barn
2020-03-10	11:18:32	FSt	FSt	Brienne	goat	10 Hz	barn
2020-03-10	11:18:33	FSt	FSt	Brienne	goat	10 Hz	barn
2020-03-10	11:18:34	FSt	FSt	Brienne	goat	10 Hz	barn
2020-03-10	11:18:35	FSt	FSt	Brienne	goat	10 Hz	barn
2020-03-10	11:18:36	FSt	FSt	Brienne	goat	10 Hz	barn
2020-03-10	11:18:37	FSt	FSt	Brienne	goat	10 Hz	barn
2020-03-10	11:18:38	FSt	FSt	Brienne	goat	10 Hz	barn
2020-03-10	11:18:39	FSt	FSt	Brienne	goat	10 Hz	barn
2020-03-10	11:18:40	FSt	FSt	Brienne	goat	10 Hz	barn
2020-03-10	11:18:41	FSt	FSt	Brienne	goat	10 Hz	barn
2020-03-10	11:18:42	FSt	FSt	Brienne	goat	10 Hz	barn
2020-03-10	11:18:43	FSt	FSt	Brienne	goat	10 Hz	barn
2020-03-10	11:18:44	FSt	FSt	Brienne	goat	10 Hz	barn
2020-03-10	11:18:45	FSt	FSt	Brienne	goat	10 Hz	barn
2020-03-10	11:18:46	FSt	FSt	Brienne	goat	10 Hz	barn
2020-03-10	11:18:47	FSt	FSt	Brienne	goat	10 Hz	barn
2020-03-10	11:18:48	FSt	FSt	Brienne	goat	10 Hz	barn
2020-03-10	11:18:49	FSt	FSt	Brienne	goat	10 Hz	barn
2020-03-10	11:18:50	FSt	FSt	Brienne	goat	10 Hz	barn
2020-03-10	11:18:51	FSt	FSt	Brienne	goat	10 Hz	barn
2020-03-10	11:18:52	FSt	FSt	Brienne	goat	10 Hz	barn
2020-03-10	11:18:53	FSt	FSt	Brienne	goat	10 Hz	barn
2020-03-10	11:18:54	FSt	FSt	Brienne	goat	10 Hz	barn
2020-03-10	11:18:55	FSt	FSt	Brienne	goat	10 Hz	barn
2020-03-10	11:18:56	FSt	FSt	Brienne	goat	10 Hz	barn
2020-03-10	11:18:57	FSt	FSt	Brienne	goat	10 Hz	barn
2020-03-10	11:18:58	FSt	FSt	Brienne	goat	10 Hz	barn
2020-03-10	11:18:59	FSt	FSt	Brienne	goat	10 Hz	barn
2020-03-10	11:19:00	FSt	FSt	Brienne	goat	10 Hz	barn
2020-03-10	11:19:01	FSt	FSt	Brienne	goat	10 Hz	barn
2020-03-10	11:19:02	FSt	FSt	Brienne	goat	10 Hz	barn
2020-03-10	11:19:03	FSt	FSt	Brienne	goat	10 Hz	barn
2020-03-10	11:19:04	FSt	FSt	Brienne	goat	10 Hz	barn
2020-03-10	11:19:05	FSt	FSt	Brienne	goat	10 Hz	barn
2020-03-10	11:19:06	FSt	FSt	Brienne	goat	10 Hz	barn
2020-03-10	11:19:07	FSt	FSt	Brienne	goat	10 Hz	barn
2020-03-10	11:19:08	FSt	FSt	Brienne	goat	10 Hz	barn
2020-03-10	11:19:09	FSt	FSt	Brienne	goat	10 Hz	barn
2020-03-10	11:19:10	FSt	FSt	Brienne	goat	10 Hz	barn
2020-03-10	11:19:11	FSt	FSt	Brienne	goat	10 Hz	barn
2020-03-10	11:19:12	FSt	FSt	Brienne	goat	10 Hz	barn
2020-03-10	11:19:13	FSt	FSt	Brienne	goat	10 Hz	barn
2020-03-10	11:19:14	FSt	FSt	Brienne	goat	10 Hz	barn
2020-03-10	11:19:15	FSt	FSt	Brienne	goat	10 Hz	barn
2020-03-10	11:19:16	FSt	FSt	Brienne	goat	10 Hz	barn
2020-03-10	11:19:17	FSt	FSt	Brienne	goat	10 Hz	barn
2020-03-10	11:19:18	FSt	FSt	Brienne	goat	10 Hz	barn
2020-03-10	11:19:19	FSt	FSt	Brienne	goat	10 Hz	barn
2020-03-10	11:19:20	FSt	FSt	Brienne	goat	10 Hz	barn
2020-03-10	11:19:21	FSt	FSt	Brienne	goat	10 Hz	barn
2020-03-10	11:19:22	FSt	FSt	Brienne	goat	10 Hz	barn
2020-03-10	11:19:23	FSt	FSt	Brienne	goat	10 Hz	barn
2020-03-10	11:19:24	FSt	FSt	Brienne	goat	10 Hz	barn
2020-03-10	11:19:25	FSt	FSt	Brienne	goat	10 Hz	barn
2020-03-10	11:19:26	FSt	FSt	Brienne	goat	10 Hz	barn
2020-03-10	11:19:27	FSt	FSt	Brienne	goat	10 Hz	barn
2020-03-10	11:19:28	FSt	FSt	Brienne	goat	10 Hz	barn
2020-03-10	11:19:29	FSt	FSt	Brienne	goat	10 Hz	barn
2020-03-10	11:19:30	FSt	FSt	Brienne	goat	10 Hz	barn
2020-03-10	11:19:31	FSt	FSt	Brienne	goat	10 Hz	barn
2020-03-10	11:19:32	FSt	FSt	Brienne	goat	10 Hz	barn
2020-03-10	11:19:33	FSt	FSt	Brienne	goat	10 Hz	barn
2020-03-10	11:19:34	FSt	FSt	Brienne	goat	10 Hz	barn
2020-03-10	11:19:35	FSt	FSt	Brienne	goat	10 Hz	barn
2020-03-10	11:19:36	FSt	FSt	Brienne	goat	10 Hz	barn
2020-03-10	11:19:37	FSt	FSt	Brienne	goat	10 Hz	barn
2020-03-10	11:19:38	FSt	FSt	Brienne	goat	10 Hz	barn
2020-03-10	11:19:39	FSt	FSt	Brienne	goat	10 Hz	barn
2020-03-10	11:19:40	FSt	FSt	Brienne	goat	10 Hz	barn
2020-03-10	11:19:41	FSt	FSt	Brienne	goat	10 Hz	barn
2020-03-10	11:19:42	FSt	FSt	Brienne	goat	10 Hz	barn
2020-03-10	11:19:43	FSt	FSt	Brienne	goat	10 Hz	barn
2020-03-10	11:19:44	FSt	FSt	Brienne	goat	10 Hz	barn
2020-03-10	11:19:45	FSt	FSt	Brienne	goat	10 Hz	barn
2020-03-10	11:19:46	FSt	FSt	Brienne	goat	10 Hz	barn
2020-03-10	11:19:47	FSt	FSt	Brienne	goat	10 Hz	barn
2020-03-10	11:19:48	FSt	FSt	Brienne	goat	10 Hz	barn
2020-03-10	11:19:49	FSt	FSt	Brienne	goat	10 Hz	barn
2020-03-10	11:19:50	FSt	FSt	Brienne	goat	10 Hz	barn
2020-03-10	11:19:51	FSt	FSt	Brienne	goat	10 Hz	barn
2020-03-10	11:19:52	FSt	FSt	Brienne	goat	10 Hz	barn
2020-03-10	11:19:53	FSt	FSt	Brienne	goat	10 Hz	barn
2020-03-10	11:19:54	FSt	FSt	Brienne	goat	10 Hz	barn
2020-03-10	11:19:55	FSt	FSt	Brienne	goat	10 Hz	barn
2020-03-10	11:19:56	FSt	FSt	Brienne	goat	10 Hz	barn
2020-03-10	11:19:57	FSt	FSt	Brienne	goat	10 Hz	barn
2020-03-10	11:19:58	FSt	FSt	Brienne	goat	10 Hz	barn
2020-03-10	11:19:59	FSt	FSt	Brienne	goat	10 Hz	barn
2020-03-10	11:20:00	FSt	FSt	Brienne	goat	10 Hz	barn
2020-03-10	11:20:01	FSt	FSt	Brienne	goat	10 Hz	barn
2020-03-10	11:20:02	FSt	FSt	Brienne	goat	10 Hz	barn
2020-03-10	11:20:03	FSt	FSt	Brienne	goat	10 Hz	barn
2020-03-10	11:20:04	FSt	FSt	Brienne	goat	10 Hz	barn
2020-03-10	11:20:05	FSt	FSt	Brienne	goat	10 Hz	barn
2020-03-10	11:20:06	FSt	FSt	Brienne	goat	10 Hz	barn
2020-03-10	11:20:07	FSt	FSt	Brienne	goat	10 Hz	barn
2020-03-10	11:20:08	FSt	FSt	Brienne	goat	10 Hz	barn
2020-03-10	11:20:09	FSt	FSt	Brienne	goat	10 Hz	barn
2020-03-10	11:20:10	FSt	FSt	Brienne	goat	10 Hz	barn
2020-03-10	11:20:11	FSt	FSt	Brienne	goat	10 Hz	barn
2020-03-10	11:20:12	FSt	FSt	Brienne	goat	10 Hz	barn
2020-03-10	11:20:13	FSt	FSt	Brienne	goat	10 Hz	barn
2020-03-10	11:20:14	FSt	FSt	Brienne	goat	10 Hz	barn
2020-03-10	11:20:15	FSt	FSt	Brienne	goat	10 Hz	barn
2020-03-10	11:20:16	FSt	FSt	Brienne	goat	10 Hz	barn
2020-03-10	11:20:17	FSt	FSt	Brienne	goat	10 Hz	barn
2020-03-10	11:20:18	FSt	FSt	Brienne	goat	10 Hz	barn
2020-03-10	11:20:19	FSt	FSt	Brienne	goat	10 Hz	barn
2020-03-10	11:20:20	FSt	FSt	Brienne	goat	10 Hz	barn
2020-03-10	11:20:21	FSt	FSt	Brienne	goat	10 Hz	barn
2020-03-10	11:20:22	FSt	FSt	Brienne	goat	10 Hz	barn
2020-03-10	11:20:23	FSt	FSt	Brienne	goat	10 Hz	barn
2020-03-10	11:20:24	FSt	FSt	Brienne	goat	10 Hz	barn
2020-03-10	11:20:25	FSt	FSt	Brienne	goat	10 Hz	barn
2020-03-10	11:20:26	FSt	FSt	Brienne	goat	10 Hz	barn
2020-03-10	11:20:27	FSt	FSt	Brienne	goat	10 Hz	barn
2020-03-10	11:20:28	FSt	FSt	Brienne	goat	10 Hz	barn
2020-03-10	11:20:29	FSt	FSt	Brienne	goat	10 Hz	barn
2020-03-10	11:20:30	FSt	FSt	Brienne	goat	10 Hz	barn
2020-03-10	11:20:31	FSt	FSt	Brienne	goat	10 Hz	barn
2020-03-10	11:20:32	FSt	FSt	Brienne	goat	10 Hz	barn
2020-03-10	11:20:33	FSt	FSt	Brienne	goat	10 Hz	barn
2020-03-10	11:20:34	FSt	FSt	Brienne	goat	10 Hz	barn
2020-03-10	11:20:35	FSt	FSt	Brienne	goat	10 Hz	barn
2020-03-10	11:20:36	FSt	FSt	Brienne	goat	10 Hz	barn
2020-03-10	11:20:37	FSt	FSt	Brienne	goat	10 Hz	barn
2020-03-10	11:20:38	FSt	FSt	Brienne	goat	10 Hz	barn
2020-03-10	11:20:39	FSt	FSt	Brienne	goat	10 Hz	barn
2020-03-10	11:20:40	FSt	FSt	Brienne	goat	10 Hz	barn
2020-03-10	11:20:41	FSt	FSt	Brienne	goat	10 Hz	barn
2020-03-10	11:20:42	FSt	FSt	Brienne	goat	10 Hz	barn
2020-03-10	11:20:43	FSt	FSt	Brienne	goat	10 Hz	barn
2020-03-10	11:20:44	FSt	FSt	Brienne	goat	10 Hz	barn
2020-03-10	11:20:45	FSt	FSt	Brienne	goat	10 Hz	barn
2020-03-10	11:20:46	FSt	FSt	Brienne	goat	10 Hz	barn
2020-03-10	11:20:47	FSt	FSt	Brienne	goat	10 Hz	barn
2020-03-10	11:20:48	FSt	FSt	Brienne	goat	10 Hz	barn
2020-03-10	11:20:49	FSt	FSt	Brienne	goat	10 Hz	barn
2020-03-10	11:20:50	FSt	FSt	Brienne	goat	10 Hz	barn
2020-03-10	11:20:51	FSt	FSt	Brienne	goat	10 Hz	barn
2020-03-10	11:20:52	FSt	FSt	Brienne	goat	10 Hz	barn
2020-03-10	11:20:53	FSt	FSt	Brienne	goat	10 Hz	barn
2020-03-10	11:20:54	FSt	FSt	Brienne	goat	10 Hz	barn
2020-03-10	11:20:55	FSt	FSt	Brienne	goat	10 Hz	barn
2020-03-10	11:20:56	FSt	FSt	Brienne	goat	10 Hz	barn
2020-03-10	11:20:57	FSt	FSt	Brienne	goat	10 Hz	barn
2020-03-10	11:20:58	FSt	FSt	Brienne	goat	10 Hz	barn
2020-03-10	11:20:59	FSt	FSt	Brienne	goat	10 Hz	barn
2020-03-10	11:21:00	FSt	FSt	Brienne	goat	10 Hz	barn
2020-03-10	11:21:01	FSt	FSt	Brienne	goat	10 Hz	barn
2020-03-10	11:21:02	FSt	FSt	Brienne	goat	10 Hz	barn
2020-03-10	11:21:03	FSt	FSt	Brienne	goat	10 Hz	barn
2020-03-10	11:21:04	FSt	FSt	Brienne	goat	10 Hz	barn
2020-03-10	11:21:05	FSt	FSt	Brienne	goat	10 Hz	barn
2020-03-10	11:21:06	FSt	FSt	Brienne	goat	10 Hz	barn
2020-03-10	11:21:07	FSt	FSt	Brienne	goat	10 Hz	barn
2020-03-10	11:21:08	FSt	FSt	Brienne	goat	10 Hz	barn
2020-03-10	11:21:09	FSt	FSt	Brienne	goat	10 Hz	barn
2020-03-10	11:21:10	FSt	FSt	Brienne	goat	10 Hz	barn
2020-03-10	11:21:11	FSt	FSt	Brienne	goat	10 Hz	barn
2020-03-10	11:21:12	FSt	FSt	Brienne	goat	10 Hz	barn
2020-03-10	11:21:13	FSt	FSt	Brienne	goat	10 Hz	barn
2020-03-10	11:21:14	FSt	FSt	Brienne	goat	10 Hz	barn
2020-03-10	11:21:15	FSt	FSt	Brienne	goat	10 Hz	barn
2020-03-10	11:21:16	FSt	FSt	Brienne	goat	10 Hz	barn
2020-03-10	11:21:17	FSt	FSt	Brienne	goat	10 Hz	barn
2020-03-10	11:21:18	FSt	FSt	Brienne	goat	10 Hz	barn
2020-03-10	11:21:19	FSt	FSt	Brienne	goat	10 Hz	barn
2020-03-10	11:21:20	FSt	FSt	Brienne	goat	10 Hz	barn
2020-03-10	11:21:21	FSt	FSt	Brienne	goat	10 Hz	barn
2020-03-10	11:21:22	FSt	FSt	Brienne	goat	10 Hz	barn
2020-03-10	11:21:23	FSt	FSt	Brienne	goat	10 Hz	barn
2020-03-10	11:21:24	FSt	FSt	Brienne	goat	10 Hz	barn
2020-03-10	11:21:25	FSt	FSt	Brienne	goat	10 Hz	barn
2020-03-10	11:21:26	FSt	FSt	Brienne	goat	10 Hz	barn
2020-03-10	11:21:27	FSt	FSt	Brienne	goat	10 Hz	barn
2020-03-10	11:21:28	FSt	FSt	Brienne	goat	10 Hz	barn
2020-03-10	11:21:29	FSt	FSt	Brienne	goat	10 Hz	barn
2020-03-10	11:21:30	FSt	FSt	Brienne	goat	10 Hz	barn
2020-03-10	11:21:31	FSt	FSt	Brienne	goat	10 Hz	barn
2020-03-10	11:21:32	FSt	FSt	Brienne	goat	10 Hz	barn
2020-03-10	11:21:33	FSt	FSt	Brienne	goat	10 Hz	barn
2020-03-10	11:21:34	FSt	FSt	Brienne	goat	10 Hz	barn
2020-03-10	11:21:35	FSt	FSt	Brienne	goat	10 Hz	barn
2020-03-10	11:21:36	FSt	FSt	Brienne	goat	10 Hz	barn
2020-03-10	11:21:37	FSt	FSt	Brienne	goat	10 Hz	barn
2020-03-10	11:21:38	FSt	FSt	Brienne	goat	10 Hz	barn
2020-03-10	11:21:39	FSt	FSt	Brienne	goat	10 Hz	barn
2020-03-10	11:21:40	FSt	FSt	Brienne	goat	10 Hz	barn
2020-03-10	11:21:41	FSt	FSt	Brienne	goat	10 Hz	barn
2020-03-10	11:21:42	FSt	FSt	Brienne	goat	10 Hz	barn
2020-03-10	11:21:43	FSt	FSt	Brienne	goat	10 Hz	barn
2020-03-10	11:21:44	FSt	FSt	Brienne	goat	10 Hz	barn
2020-03-10	11:21:45	FSt	FSt	Brienne	goat	10 Hz	barn
2020-03-10	11:21:46	FSt	FSt	Brienne	goat	10 Hz	barn
2020-03-10	11:21:47	FSt	FSt	Brienne	goat	10 Hz	barn
2020-03-10	11:21:48	FSt	FSt	Brienne	goat	10 Hz	barn
2020-03-10	11:21:49	FSt	FSt	Brienne	goat	10 Hz	barn
2020-03-10	11:21:50	FSt	FSt	Brienne	goat	10 Hz	barn
2020-03-10	11:21:51	FSt	FSt	Brienne	goat	10 Hz	barn
2020-03-10	11:21:52	FSt	FSt	Brienne	goat	10 Hz	barn
2020-03-10	11:21:53	FSt	FSt	Brienne	goat	10 Hz	barn
2020-03-10	11:21:54	FSt	FSt	Brienne	goat	10 Hz	barn
2020-03-10	11:21:55	FSt	FSt	Brienne	goat	10 Hz	barn
2020-03-10	11:21:56	FSt	FSt	Brienne	goat	10 Hz	barn
2020-03-10	11:21:57	FSt	FSt	Brienne	goat	10 Hz	barn
2020-03-10	11:21:58	FSt	FSt	Brienne	goat	10 Hz	barn
2020-03-10	11:21:59	FSt	FSt	Brienne	goat	10 Hz	barn
2020-03-10	11:22:00	FSt	FSt	Brienne	goat	10 Hz	barn
2020-03-10	11:22:01	FSt	FSt	Brienne	goat	10 Hz	barn
2020-03-10	11:22:02	N	FSt	Brienne	goat	10 Hz	barn
2020-03-10	11:22:03	N	FSt	Brienne	goat	10 Hz	barn
2020-03-10	11:22:04	N	FSt	Brienne	goat	10 Hz	barn
2020-03-10	11:22:05	FSt	FSt	Brienne	goat	10 Hz	barn
2020-03-10	11:22:06	FSt	FSt	Brienne	goat	10 Hz	barn
2020-03-10	11:22:07	FSt	FSt	Brienne	goat	10 Hz	barn
2020-03-10	11:22:08	FSt	FSt	Brienne	goat	10 Hz	barn
2020-03-10	11:22:09	FSt	FSt	Brienne	goat	10 Hz	barn
2020-03-10	11:22:10	FSt	FSt	Brienne	goat	10 Hz	barn
2020-03-10	11:22:11	FSt	FSt	Brienne	goat	10 Hz	barn
2020-03-10	11:22:12	FSt	FSt	Brienne	goat	10 Hz	barn
2020-03-10	11:22:13	FSt	FSt	Brienne	goat	10 Hz	barn
2020-03-10	11:22:14	FSt	FSt	Brienne	goat	10 Hz	barn
2020-03-10	11:22:15	FSt	FSt	Brienne	goat	10 Hz	barn
2020-03-10	11:22:16	FSt	FSt	Brienne	goat	10 Hz	barn
2020-03-10	11:22:17	FSt	FSt	Brienne	goat	10 Hz	barn
2020-03-10	11:22:18	FSt	FSt	Brienne	goat	10 Hz	barn
2020-03-10	11:22:19	FSt	FSt	Brienne	goat	10 Hz	barn
2020-03-10	11:22:20	FSt	FSt	Brienne	goat	10 Hz	barn
2020-03-10	11:22:21	FSt	FSt	Brienne	goat	10 Hz	barn
2020-03-10	11:22:22	FSt	FSt	Brienne	goat	10 Hz	barn
2020-03-10	11:22:23	FSt	FSt	Brienne	goat	10 Hz	barn
2020-03-10	11:22:24	FSt	FSt	Brienne	goat	10 Hz	barn
2020-03-10	11:22:25	FSt	FSt	Brienne	goat	10 Hz	barn
2020-03-10	11:22:26	FSt	FSt	Brienne	goat	10 Hz	barn
2020-03-10	11:22:27	FSt	FSt	Brienne	goat	10 Hz	barn
2020-03-10	11:22:28	FSt	FSt	Brienne	goat	10 Hz	barn
2020-03-10	11:22:29	FSt	FSt	Brienne	goat	10 Hz	barn
2020-03-10	11:22:30	FSt	FSt	Brienne	goat	10 Hz	barn
2020-03-10	11:22:31	FSt	FSt	Brienne	goat	10 Hz	barn
2020-03-10	11:22:32	FSt	FSt	Brienne	goat	10 Hz	barn
2020-03-10	11:22:33	FSt	FSt	Brienne	goat	10 Hz	barn
2020-03-10	11:22:34	FSt	FSt	Brienne	goat	10 Hz	barn
2020-03-10	11:22:35	FSt	FSt	Brienne	goat	10 Hz	barn
2020-03-10	11:22:36	FSt	FSt	Brienne	goat	10 Hz	barn
2020-03-10	11:22:37	FSt	FSt	Brienne	goat	10 Hz	barn
2020-03-10	11:22:38	FSt	FSt	Brienne	goat	10 Hz	barn
2020-03-10	11:22:39	FSt	FSt	Brienne	goat	10 Hz	barn
2020-03-10	11:22:40	FSt	FSt	Brienne	goat	10 Hz	barn
2020-03-10	11:22:41	FSt	FSt	Brienne	goat	10 Hz	barn
2020-03-10	11:22:42	FSt	FSt	Brienne	goat	10 Hz	barn
2020-03-10	11:22:43	FSt	FSt	Brienne	goat	10 Hz	barn
2020-03-10	11:22:44	FSt	FSt	Brienne	goat	10 Hz	barn
2020-03-10	11:22:45	FSt	FSt	Brienne	goat	10 Hz	barn
2020-03-10	11:22:46	FSt	FSt	Brienne	goat	10 Hz	barn
2020-03-10	11:22:47	FSt	FSt	Brienne	goat	10 Hz	barn
2020-03-10	11:22:48	FSt	FSt	Brienne	goat	10 Hz	barn
2020-03-10	11:22:49	FSt	FSt	Brienne	goat	10 Hz	barn
2020-03-10	11:22:50	FSt	FSt	Brienne	goat	10 Hz	barn
2020-03-10	11:22:51	FSt	FSt	Brienne	goat	10 Hz	barn
2020-03-10	11:22:52	FSt	FSt	Brienne	goat	10 Hz	barn
2020-03-10	11:22:53	FSt	FSt	Brienne	goat	10 Hz	barn
2020-03-10	11:22:54	FSt	FSt	Brienne	goat	10 Hz	barn
2020-03-10	11:22:55	FSt	FSt	Brienne	goat	10 Hz	barn
2020-03-10	11:22:56	FSt	FSt	Brienne	goat	10 Hz	barn
2020-03-10	11:22:57	FSt	FSt	Brienne	goat	10 Hz	barn
2020-03-10	11:22:58	FSt	FSt	Brienne	goat	10 Hz	barn
2020-03-10	11:22:59	FSt	FSt	Brienne	goat	10 Hz	barn
2020-03-10	11:23:00	FSt	FSt	Brienne	goat	10 Hz	barn
2020-03-10	11:23:01	FSt	FSt	Brienne	goat	10 Hz	barn
2020-03-10	11:23:02	FSt	FSt	Brienne	goat	10 Hz	barn
2020-03-10	11:23:03	FSt	FSt	Brienne	goat	10 Hz	barn
2020-03-10	11:23:04	FSt	FSt	Brienne	goat	10 Hz	barn
2020-03-10	11:23:05	FSt	FSt	Brienne	goat	10 Hz	barn
2020-03-10	11:23:06	FSt	FSt	Brienne	goat	10 Hz	barn
2020-03-10	11:23:07	FSt	FSt	Brienne	goat	10 Hz	barn
2020-03-10	11:23:08	FSt	FSt	Brienne	goat	10 Hz	barn
2020-03-10	11:23:09	FSt	FSt	Brienne	goat	10 Hz	barn
2020-03-10	11:23:10	FSt	FSt	Brienne	goat	10 Hz	barn
2020-03-10	11:23:11	FSt	FSt	Brienne	goat	10 Hz	barn
2020-03-10	11:23:12	FSt	FSt	Brienne	goat	10 Hz	barn
2020-03-10	11:23:13	FSt	FSt	Brienne	goat	10 Hz	barn
2020-03-10	11:23:14	FSt	FSt	Brienne	goat	10 Hz	barn
2020-03-10	11:23:15	FSt	FSt	Brienne	goat	10 Hz	barn
2020-03-10	11:23:16	FSt	FSt	Brienne	goat	10 Hz	barn
2020-03-10	11:23:17	FSt	FSt	Brienne	goat	10 Hz	barn
2020-03-10	11:23:18	FSt	FSt	Brienne	goat	10 Hz	barn
2020-03-10	11:23:19	FSt	FSt	Brienne	goat	10 Hz	barn
2020-03-10	11:23:20	FSt	FSt	Brienne	goat	10 Hz	barn
2020-03-10	11:23:21	FSt	FSt	Brienne	goat	10 Hz	barn
2020-03-10	11:23:22	FSt	FSt	Brienne	goat	10 Hz	barn
2020-03-10	11:23:23	FSt	FSt	Brienne	goat	10 Hz	barn
2020-03-10	11:23:24	FSt	FSt	Brienne	goat	10 Hz	barn
2020-03-10	11:23:25	FSt	FSt	Brienne	goat	10 Hz	barn
2020-03-10	11:23:26	FSt	FSt	Brienne	goat	10 Hz	barn
2020-03-10	11:23:27	FSt	FSt	Brienne	goat	10 Hz	barn
2020-03-10	11:23:28	FSt	FSt	Brienne	goat	10 Hz	barn
2020-03-10	11:23:29	FSt	FSt	Brienne	goat	10 Hz	barn
2020-03-10	11:23:30	FSt	FSt	Brienne	goat	10 Hz	barn
2020-03-10	11:23:31	FSt	FSt	Brienne	goat	10 Hz	barn
2020-03-10	11:23:32	FSt	FSt	Brienne	goat	10 Hz	barn
2020-03-10	11:23:33	FSt	FSt	Brienne	goat	10 Hz	barn
2020-03-10	11:23:34	FSt	FSt	Brienne	goat	10 Hz	barn
2020-03-10	11:23:35	FSt	FSt	Brienne	goat	10 Hz	barn
2020-03-10	11:23:36	FSt	FSt	Brienne	goat	10 Hz	barn
2020-03-10	11:23:37	FSt	FSt	Brienne	goat	10 Hz	barn
2020-03-10	11:23:38	FSt	FSt	Brienne	goat	10 Hz	barn
2020-03-10	11:23:39	FSt	FSt	Brienne	goat	10 Hz	barn
2020-03-10	11:23:40	FSt	FSt	Brienne	goat	10 Hz	barn
2020-03-10	11:23:41	FSt	FSt	Brienne	goat	10 Hz	barn
2020-03-10	11:23:42	FSt	FSt	Brienne	goat	10 Hz	barn
2020-03-10	11:23:43	FSt	FSt	Brienne	goat	10 Hz	barn
2020-03-10	11:23:44	FSt	FSt	Brienne	goat	10 Hz	barn
2020-03-10	11:23:45	FSt	FSt	Brienne	goat	10 Hz	barn
2020-03-10	11:23:46	FSt	FSt	Brienne	goat	10 Hz	barn
2020-03-10	11:23:47	FSt	FSt	Brienne	goat	10 Hz	barn
2020-03-10	11:23:48	FSt	FSt	Brienne	goat	10 Hz	barn
2020-03-10	11:23:49	FSt	FSt	Brienne	goat	10 Hz	barn
2020-03-10	11:23:50	FSt	FSt	Brienne	goat	10 Hz	barn
2020-03-10	11:23:51	FSt	FSt	Brienne	goat	10 Hz	barn
2020-03-10	11:23:52	FSt	FSt	Brienne	goat	10 Hz	barn
2020-03-10	11:23:53	FSt	FSt	Brienne	goat	10 Hz	barn
2020-03-10	11:23:54	FSt	FSt	Brienne	goat	10 Hz	barn
2020-03-10	11:23:55	FSt	FSt	Brienne	goat	10 Hz	barn
2020-03-10	11:23:56	FSt	FSt	Brienne	goat	10 Hz	barn
2020-03-10	11:23:57	FSt	FSt	Brienne	goat	10 Hz	barn
2020-03-10	11:23:58	FSt	FSt	Brienne	goat	10 Hz	barn
2020-03-10	11:23:59	FSt	FSt	Brienne	goat	10 Hz	barn
2020-03-10	11:24:00	FSt	FSt	Brienne	goat	10 Hz	barn
2020-03-10	11:24:01	FSt	FSt	Brienne	goat	10 Hz	barn
2020-03-10	11:24:02	FSt	FSt	Brienne	goat	10 Hz	barn
2020-03-10	11:24:03	FSt	FSt	Brienne	goat	10 Hz	barn
2020-03-10	11:24:04	FSt	FSt	Brienne	goat	10 Hz	barn
2020-03-10	11:24:05	FSt	FSt	Brienne	goat	10 Hz	barn
2020-03-10	11:24:06	FSt	FSt	Brienne	goat	10 Hz	barn
2020-03-10	11:24:07	FSt	FSt	Brienne	goat	10 Hz	barn
2020-03-10	11:24:08	FSt	FSt	Brienne	goat	10 Hz	barn
2020-03-10	11:24:09	FSt	FSt	Brienne	goat	10 Hz	barn
2020-03-10	11:24:10	FSt	FSt	Brienne	goat	10 Hz	barn
2020-03-10	11:24:11	FSt	FSt	Brienne	goat	10 Hz	barn
2020-03-10	11:24:12	FSt	FSt	Brienne	goat	10 Hz	barn
2020-03-10	11:24:13	FSt	FSt	Brienne	goat	10 Hz	barn
2020-03-10	11:24:14	FSt	FSt	Brienne	goat	10 Hz	barn
2020-03-10	11:24:15	FSt	FSt	Brienne	goat	10 Hz	barn
2020-03-10	11:24:16	FSt	FSt	Brienne	goat	10 Hz	barn
2020-03-10	11:24:17	FSt	FSt	Brienne	goat	10 Hz	barn
2020-03-10	11:24:18	FSt	FSt	Brienne	goat	10 Hz	barn
2020-03-10	11:24:19	FSt	FSt	Brienne	goat	10 Hz	barn
2020-03-10	11:24:20	FSt	FSt	Brienne	goat	10 Hz	barn
2020-03-10	11:24:21	FSt	FSt	Brienne	goat	10 Hz	barn
2020-03-10	11:24:22	FSt	FSt	Brienne	goat	10 Hz	barn
2020-03-10	11:24:23	FSt	FSt	Brienne	goat	10 Hz	barn
2020-03-10	11:24:24	FSt	FSt	Brienne	goat	10 Hz	barn
2020-03-10	11:24:25	FSt	FSt	Brienne	goat	10 Hz	barn
2020-03-10	11:24:26	FSt	FSt	Brienne	goat	10 Hz	barn
2020-03-10	11:24:27	FSt	FSt	Brienne	goat	10 Hz	barn
2020-03-10	11:24:28	FSt	FSt	Brienne	goat	10 Hz	barn
2020-03-10	11:24:29	FSt	FSt	Brienne	goat	10 Hz	barn
2020-03-10	11:24:30	FSt	FSt	Brienne	goat	10 Hz	barn
2020-03-10	11:24:31	FSt	FSt	Brienne	goat	10 Hz	barn
2020-03-10	11:24:32	FSt	FSt	Brienne	goat	10 Hz	barn
2020-03-10	11:24:33	FSt	FSt	Brienne	goat	10 Hz	barn
2020-03-10	11:24:34	N	FSt	Brienne	goat	10 Hz	barn
2020-03-10	11:24:35	N	FSt	Brienne	goat	10 Hz	barn
2020-03-10	11:24:36	N	FSt	Brienne	goat	10 Hz	barn
2020-03-10	11:24:37	FSt	FSt	Brienne	goat	10 Hz	barn
2020-03-10	11:24:38	FSt	FSt	Brienne	goat	10 Hz	barn
2020-03-10	11:24:39	FSt	FSt	Brienne	goat	10 Hz	barn
2020-03-10	11:24:40	FSt	FSt	Brienne	goat	10 Hz	barn
2020-03-10	11:24:41	FSt	FSt	Brienne	goat	10 Hz	barn
2020-03-10	11:24:42	FSt	FSt	Brienne	goat	10 Hz	barn
2020-03-10	11:24:43	FSt	FSt	Brienne	goat	10 Hz	barn
2020-03-10	11:24:44	FSt	FSt	Brienne	goat	10 Hz	barn
2020-03-10	11:24:45	FSt	FSt	Brienne	goat	10 Hz	barn
2020-03-10	11:24:46	FSt	FSt	Brienne	goat	10 Hz	barn
2020-03-10	11:24:47	FSt	FSt	Brienne	goat	10 Hz	barn
2020-03-10	11:24:48	FSt	FSt	Brienne	goat	10 Hz	barn
2020-03-10	11:24:49	FSt	FSt	Brienne	goat	10 Hz	barn
2020-03-10	11:24:50	FSt	FSt	Brienne	goat	10 Hz	barn
2020-03-10	11:24:51	FSt	FSt	Brienne	goat	10 Hz	barn
2020-03-10	11:24:52	FSt	FSt	Brienne	goat	10 Hz	barn
2020-03-10	11:24:53	FSt	FSt	Brienne	goat	10 Hz	barn
2020-03-10	11:24:54	FSt	FSt	Brienne	goat	10 Hz	barn
2020-03-10	11:24:55	FSt	FSt	Brienne	goat	10 Hz	barn
2020-03-10	11:24:56	FSt	FSt	Brienne	goat	10 Hz	barn
2020-03-10	11:24:57	FSt	FSt	Brienne	goat	10 Hz	barn
2020-03-10	11:24:58	FSt	FSt	Brienne	goat	10 Hz	barn
2020-03-10	11:24:59	FSt	FSt	Brienne	goat	10 Hz	barn
2020-03-10	11:25:00	FSt	FSt	Brienne	goat	10 Hz	barn
2020-03-10	11:25:01	FSt	FSt	Brienne	goat	10 Hz	barn
2020-03-10	11:25:02	FSt	FSt	Brienne	goat	10 Hz	barn
2020-03-10	11:25:03	FSt	FSt	Brienne	goat	10 Hz	barn
2020-03-10	11:25:04	FSt	FSt	Brienne	goat	10 Hz	barn
2020-03-10	11:25:05	FSt	FSt	Brienne	goat	10 Hz	barn
2020-03-10	11:25:06	FSt	FSt	Brienne	goat	10 Hz	barn
2020-03-10	11:25:07	FSt	FSt	Brienne	goat	10 Hz	barn
2020-03-10	11:25:08	FSt	FSt	Brienne	goat	10 Hz	barn
2020-03-10	11:25:09	FSt	FSt	Brienne	goat	10 Hz	barn
2020-03-10	11:25:10	FSt	FSt	Brienne	goat	10 Hz	barn
2020-03-10	11:25:11	FSt	FSt	Brienne	goat	10 Hz	barn
2020-03-10	11:25:12	FSt	FSt	Brienne	goat	10 Hz	barn
2020-03-10	11:25:13	FSt	FSt	Brienne	goat	10 Hz	barn
2020-03-10	11:25:14	FSt	FSt	Brienne	goat	10 Hz	barn
2020-03-10	11:25:15	FSt	FSt	Brienne	goat	10 Hz	barn
2020-03-10	11:25:16	FSt	FSt	Brienne	goat	10 Hz	barn
2020-03-10	11:25:17	FSt	FSt	Brienne	goat	10 Hz	barn
2020-03-10	11:25:18	FSt	FSt	Brienne	goat	10 Hz	barn
2020-03-10	11:25:19	FSt	FSt	Brienne	goat	10 Hz	barn
2020-03-10	11:25:20	FSt	FSt	Brienne	goat	10 Hz	barn
2020-03-10	11:25:21	FSt	FSt	Brienne	goat	10 Hz	barn
2020-03-10	11:25:22	FSt	FSt	Brienne	goat	10 Hz	barn
2020-03-10	11:25:23	FSt	FSt	Brienne	goat	10 Hz	barn
2020-03-10	11:25:24	FSt	FSt	Brienne	goat	10 Hz	barn
2020-03-10	11:25:25	FSt	FSt	Brienne	goat	10 Hz	barn
2020-03-10	11:25:26	FSt	FSt	Brienne	goat	10 Hz	barn
2020-03-10	11:25:27	FSt	FSt	Brienne	goat	10 Hz	barn
2020-03-10	11:25:28	FSt	FSt	Brienne	goat	10 Hz	barn
2020-03-10	11:25:29	FSt	FSt	Brienne	goat	10 Hz	barn
2020-03-10	11:25:30	FSt	FSt	Brienne	goat	10 Hz	barn
2020-03-10	11:25:31	FSt	FSt	Brienne	goat	10 Hz	barn
2020-03-10	11:25:32	FSt	FSt	Brienne	goat	10 Hz	barn
2020-03-10	11:25:33	FSt	FSt	Brienne	goat	10 Hz	barn
2020-03-10	11:25:34	FSt	FSt	Brienne	goat	10 Hz	barn
2020-03-10	11:25:35	FSt	FSt	Brienne	goat	10 Hz	barn
2020-03-10	11:25:36	FSt	FSt	Brienne	goat	10 Hz	barn
2020-03-10	11:25:37	FSt	FSt	Brienne	goat	10 Hz	barn
2020-03-10	11:25:38	FSt	FSt	Brienne	goat	10 Hz	barn
2020-03-10	11:25:39	FSt	FSt	Brienne	goat	10 Hz	barn
2020-03-10	11:25:40	FSt	FSt	Brienne	goat	10 Hz	barn
2020-03-10	11:25:41	FSt	FSt	Brienne	goat	10 Hz	barn
2020-03-10	11:25:42	FSt	FSt	Brienne	goat	10 Hz	barn
2020-03-10	11:25:43	FSt	FSt	Brienne	goat	10 Hz	barn
2020-03-10	11:25:44	FSt	FSt	Brienne	goat	10 Hz	barn
2020-03-10	11:25:45	FSt	FSt	Brienne	goat	10 Hz	barn
2020-03-10	11:25:46	FSt	FSt	Brienne	goat	10 Hz	barn
2020-03-10	11:25:47	FSt	FSt	Brienne	goat	10 Hz	barn
2020-03-10	11:25:48	FSt	FSt	Brienne	goat	10 Hz	barn
2020-03-10	11:25:49	FSt	FSt	Brienne	goat	10 Hz	barn
2020-03-10	11:25:50	FSt	FSt	Brienne	goat	10 Hz	barn
2020-03-10	11:25:51	FSt	FSt	Brienne	goat	10 Hz	barn
2020-03-10	11:25:52	FSt	FSt	Brienne	goat	10 Hz	barn
2020-03-10	11:25:53	FSt	FSt	Brienne	goat	10 Hz	barn
2020-03-10	11:25:54	FSt	FSt	Brienne	goat	10 Hz	barn
2020-03-10	11:25:55	FSt	FSt	Brienne	goat	10 Hz	barn
2020-03-10	11:25:56	FSt	FSt	Brienne	goat	10 Hz	barn
2020-03-10	11:25:57	FSt	FSt	Brienne	goat	10 Hz	barn
2020-03-10	11:25:58	FSt	FSt	Brienne	goat	10 Hz	barn
2020-03-10	11:25:59	FSt	FSt	Brienne	goat	10 Hz	barn
2020-03-10	11:26:00	FSt	FSt	Brienne	goat	10 Hz	barn
2020-03-10	11:26:01	FSt	FSt	Brienne	goat	10 Hz	barn
2020-03-10	11:26:02	FSt	FSt	Brienne	goat	10 Hz	barn
2020-03-10	11:26:03	FSt	FSt	Brienne	goat	10 Hz	barn
2020-03-10	11:26:04	FSt	FSt	Brienne	goat	10 Hz	barn
2020-03-10	11:26:05	FSt	FSt	Brienne	goat	10 Hz	barn
2020-03-10	11:26:06	FSt	FSt	Brienne	goat	10 Hz	barn
2020-03-10	11:26:07	FSt	FSt	Brienne	goat	10 Hz	barn
2020-03-10	11:26:08	FSt	FSt	Brienne	goat	10 Hz	barn
2020-03-10	11:26:09	FSt	FSt	Brienne	goat	10 Hz	barn
2020-03-10	11:26:10	FSt	FSt	Brienne	goat	10 Hz	barn
2020-03-10	11:26:11	FSt	FSt	Brienne	goat	10 Hz	barn
2020-03-10	11:26:12	FSt	FSt	Brienne	goat	10 Hz	barn
2020-03-10	11:26:13	FSt	FSt	Brienne	goat	10 Hz	barn
2020-03-10	11:26:14	FSt	FSt	Brienne	goat	10 Hz	barn
2020-03-10	11:26:15	FSt	FSt	Brienne	goat	10 Hz	barn
2020-03-10	11:26:16	FSt	FSt	Brienne	goat	10 Hz	barn
2020-03-10	11:26:17	FSt	FSt	Brienne	goat	10 Hz	barn
2020-03-10	11:26:18	FSt	FSt	Brienne	goat	10 Hz	barn
2020-03-10	11:26:19	FSt	FSt	Brienne	goat	10 Hz	barn
2020-03-10	11:26:20	FSt	FSt	Brienne	goat	10 Hz	barn
2020-03-10	11:26:21	FSt	FSt	Brienne	goat	10 Hz	barn
2020-03-10	11:26:22	FSt	FSt	Brienne	goat	10 Hz	barn
2020-03-10	11:26:23	FSt	FSt	Brienne	goat	10 Hz	barn
2020-03-10	11:26:24	FSt	FSt	Brienne	goat	10 Hz	barn
2020-03-10	11:26:25	FSt	FSt	Brienne	goat	10 Hz	barn
2020-03-10	11:26:26	FSt	FSt	Brienne	goat	10 Hz	barn
2020-03-10	11:26:27	FSt	FSt	Brienne	goat	10 Hz	barn
2020-03-10	11:26:28	FSt	FSt	Brienne	goat	10 Hz	barn
2020-03-10	11:26:29	FSt	FSt	Brienne	goat	10 Hz	barn
2020-03-10	11:26:30	FSt	FSt	Brienne	goat	10 Hz	barn
2020-03-10	11:26:31	FSt	FSt	Brienne	goat	10 Hz	barn
2020-03-10	11:26:32	FSt	FSt	Brienne	goat	10 Hz	barn
2020-03-10	11:26:33	FSt	FSt	Brienne	goat	10 Hz	barn
2020-03-10	11:26:34	FSt	FSt	Brienne	goat	10 Hz	barn
2020-03-10	11:26:35	FSt	FSt	Brienne	goat	10 Hz	barn
2020-03-10	11:26:36	FSt	FSt	Brienne	goat	10 Hz	barn
2020-03-10	11:26:37	FSt	FSt	Brienne	goat	10 Hz	barn
2020-03-10	11:26:38	FSt	FSt	Brienne	goat	10 Hz	barn
2020-03-10	11:26:39	FSt	FSt	Brienne	goat	10 Hz	barn
2020-03-10	11:26:40	FSt	FSt	Brienne	goat	10 Hz	barn
2020-03-10	11:26:41	FSt	FSt	Brienne	goat	10 Hz	barn
2020-03-10	11:26:42	FSt	FSt	Brienne	goat	10 Hz	barn
2020-03-10	11:26:43	FSt	FSt	Brienne	goat	10 Hz	barn
2020-03-10	11:26:44	FSt	FSt	Brienne	goat	10 Hz	barn
2020-03-10	11:26:45	FSt	FSt	Brienne	goat	10 Hz	barn
2020-03-10	11:26:46	FSt	FSt	Brienne	goat	10 Hz	barn
2020-03-10	11:26:47	FSt	FSt	Brienne	goat	10 Hz	barn
2020-03-10	11:26:48	FSt	FSt	Brienne	goat	10 Hz	barn
2020-03-10	11:26:49	FSt	FSt	Brienne	goat	10 Hz	barn
2020-03-10	11:26:50	FSt	FSt	Brienne	goat	10 Hz	barn
2020-03-10	11:26:51	FSt	FSt	Brienne	goat	10 Hz	barn
2020-03-10	11:26:52	FSt	FSt	Brienne	goat	10 Hz	barn
2020-03-10	11:26:53	FSt	FSt	Brienne	goat	10 Hz	barn
2020-03-10	11:26:54	FSt	FSt	Brienne	goat	10 Hz	barn
2020-03-10	11:26:55	FSt	FSt	Brienne	goat	10 Hz	barn
2020-03-10	11:26:56	FSt	FSt	Brienne	goat	10 Hz	barn
2020-03-10	11:26:57	FSt	FSt	Brienne	goat	10 Hz	barn
2020-03-10	11:26:58	FSt	FSt	Brienne	goat	10 Hz	barn
2020-03-10	11:26:59	FSt	FSt	Brienne	goat	10 Hz	barn
2020-03-10	11:27:00	FSt	FSt	Brienne	goat	10 Hz	barn
2020-03-10	11:27:01	FSt	FSt	Brienne	goat	10 Hz	barn
2020-03-10	11:27:02	FSt	FSt	Brienne	goat	10 Hz	barn
2020-03-10	11:27:03	FSt	FSt	Brienne	goat	10 Hz	barn
2020-03-10	11:27:04	FSt	FSt	Brienne	goat	10 Hz	barn
2020-03-10	11:27:05	FSt	FSt	Brienne	goat	10 Hz	barn
2020-03-10	11:27:06	FSt	FSt	Brienne	goat	10 Hz	barn
2020-03-10	11:27:07	FSt	FSt	Brienne	goat	10 Hz	barn
2020-03-10	11:27:08	FSt	FSt	Brienne	goat	10 Hz	barn
2020-03-10	11:27:09	FSt	FSt	Brienne	goat	10 Hz	barn
2020-03-10	11:27:10	FSt	FSt	Brienne	goat	10 Hz	barn
2020-03-10	11:27:11	FSt	FSt	Brienne	goat	10 Hz	barn
2020-03-10	11:27:12	FSt	FSt	Brienne	goat	10 Hz	barn
2020-03-10	11:27:13	FSt	FSt	Brienne	goat	10 Hz	barn
2020-03-10	11:27:14	FSt	FSt	Brienne	goat	10 Hz	barn
2020-03-10	11:27:15	FSt	FSt	Brienne	goat	10 Hz	barn
2020-03-10	11:27:16	FSt	FSt	Brienne	goat	10 Hz	barn
2020-03-10	11:27:17	FSt	FSt	Brienne	goat	10 Hz	barn
2020-03-10	11:27:18	FSt	FSt	Brienne	goat	10 Hz	barn
2020-03-10	11:27:19	FSt	FSt	Brienne	goat	10 Hz	barn
2020-03-10	11:27:20	FSt	FSt	Brienne	goat	10 Hz	barn
2020-03-10	11:27:21	FSt	FSt	Brienne	goat	10 Hz	barn
2020-03-10	11:27:22	FSt	FSt	Brienne	goat	10 Hz	barn
2020-03-10	11:27:23	FSt	FSt	Brienne	goat	10 Hz	barn
2020-03-10	11:27:24	FSt	FSt	Brienne	goat	10 Hz	barn
2020-03-10	11:27:25	FSt	FSt	Brienne	goat	10 Hz	barn
2020-03-10	11:27:26	FSt	FSt	Brienne	goat	10 Hz	barn
2020-03-10	11:27:27	FSt	FSt	Brienne	goat	10 Hz	barn
2020-03-10	11:27:28	FSt	FSt	Brienne	goat	10 Hz	barn
2020-03-10	11:27:29	FSt	FSt	Brienne	goat	10 Hz	barn
2020-03-10	11:27:30	FSt	FSt	Brienne	goat	10 Hz	barn
2020-03-10	11:27:31	FSt	FSt	Brienne	goat	10 Hz	barn
2020-03-10	11:27:32	FSt	FSt	Brienne	goat	10 Hz	barn
2020-03-10	11:27:33	FSt	FSt	Brienne	goat	10 Hz	barn
2020-03-10	11:27:34	FSt	FSt	Brienne	goat	10 Hz	barn
2020-03-10	11:27:35	FSt	FSt	Brienne	goat	10 Hz	barn
2020-03-10	11:27:36	FSt	FSt	Brienne	goat	10 Hz	barn
2020-03-10	11:27:37	FSt	FSt	Brienne	goat	10 Hz	barn
2020-03-10	11:27:38	FSt	FSt	Brienne	goat	10 Hz	barn
2020-03-10	11:27:39	FSt	FSt	Brienne	goat	10 Hz	barn
2020-03-10	11:27:40	FSt	FSt	Brienne	goat	10 Hz	barn
2020-03-10	11:27:41	FSt	FSt	Brienne	goat	10 Hz	barn
2020-03-10	11:27:42	FSt	FSt	Brienne	goat	10 Hz	barn
2020-03-10	11:27:43	FSt	FSt	Brienne	goat	10 Hz	barn
2020-03-10	11:27:44	FSt	FSt	Brienne	goat	10 Hz	barn
2020-03-10	11:27:45	FSt	FSt	Brienne	goat	10 Hz	barn
2020-03-10	11:27:46	FSt	FSt	Brienne	goat	10 Hz	barn
2020-03-10	11:27:47	FSt	FSt	Brienne	goat	10 Hz	barn
2020-03-10	11:27:48	FSt	FSt	Brienne	goat	10 Hz	barn
2020-03-10	11:27:49	FSt	FSt	Brienne	goat	10 Hz	barn
2020-03-10	11:27:50	FSt	FSt	Brienne	goat	10 Hz	barn
2020-03-10	11:27:51	FSt	FSt	Brienne	goat	10 Hz	barn
2020-03-10	11:27:52	FSt	FSt	Brienne	goat	10 Hz	barn
2020-03-10	11:27:53	FSt	FSt	Brienne	goat	10 Hz	barn
2020-03-10	11:27:54	FSt	FSt	Brienne	goat	10 Hz	barn
2020-03-10	11:27:55	FSt	FSt	Brienne	goat	10 Hz	barn
2020-03-10	11:27:56	FSt	FSt	Brienne	goat	10 Hz	barn
2020-03-10	11:27:57	FSt	FSt	Brienne	goat	10 Hz	barn
2020-03-10	11:27:58	FSt	FSt	Brienne	goat	10 Hz	barn
2020-03-10	11:27:59	FSt	FSt	Brienne	goat	10 Hz	barn
2020-03-10	11:28:00	FSt	FSt	Brienne	goat	10 Hz	barn
2020-03-10	11:28:01	FSt	FSt	Brienne	goat	10 Hz	barn
2020-03-10	11:28:02	FSt	FSt	Brienne	goat	10 Hz	barn
2020-03-10	11:28:03	FSt	FSt	Brienne	goat	10 Hz	barn
2020-03-10	11:28:04	FSt	FSt	Brienne	goat	10 Hz	barn
2020-03-10	11:28:05	FSt	FSt	Brienne	goat	10 Hz	barn
2020-03-10	11:28:06	FSt	FSt	Brienne	goat	10 Hz	barn
2020-03-10	11:28:07	FSt	FSt	Brienne	goat	10 Hz	barn
2020-03-10	11:28:08	FSt	FSt	Brienne	goat	10 Hz	barn
2020-03-10	11:28:09	FSt	FSt	Brienne	goat	10 Hz	barn
2020-03-10	11:28:10	FSt	FSt	Brienne	goat	10 Hz	barn
2020-03-10	11:28:11	FSt	FSt	Brienne	goat	10 Hz	barn
2020-03-10	11:28:12	FSt	FSt	Brienne	goat	10 Hz	barn
2020-03-10	11:28:13	FSt	FSt	Brienne	goat	10 Hz	barn
2020-03-10	11:28:14	FSt	FSt	Brienne	goat	10 Hz	barn
2020-03-10	11:28:15	FSt	FSt	Brienne	goat	10 Hz	barn
2020-03-10	11:28:16	FSt	FSt	Brienne	goat	10 Hz	barn
2020-03-10	11:28:17	FSt	FSt	Brienne	goat	10 Hz	barn
2020-03-10	11:28:18	FSt	FSt	Brienne	goat	10 Hz	barn
2020-03-10	11:28:19	FSt	FSt	Brienne	goat	10 Hz	barn
2020-03-10	11:28:20	FSt	FSt	Brienne	goat	10 Hz	barn
2020-03-10	11:28:21	FSt	FSt	Brienne	goat	10 Hz	barn
2020-03-10	11:28:22	FSt	FSt	Brienne	goat	10 Hz	barn
2020-03-10	11:28:23	FSt	FSt	Brienne	goat	10 Hz	barn
2020-03-10	11:28:24	FSt	FSt	Brienne	goat	10 Hz	barn
2020-03-10	11:28:25	FSt	FSt	Brienne	goat	10 Hz	barn
2020-03-10	11:28:26	FSt	FSt	Brienne	goat	10 Hz	barn
2020-03-10	11:28:27	FSt	FSt	Brienne	goat	10 Hz	barn
2020-03-10	11:28:28	FSt	FSt	Brienne	goat	10 Hz	barn
2020-03-10	11:28:29	FSt	FSt	Brienne	goat	10 Hz	barn
2020-03-10	11:28:30	FSt	FSt	Brienne	goat	10 Hz	barn
2020-03-10	11:28:31	FSt	FSt	Brienne	goat	10 Hz	barn
2020-03-10	11:28:32	FSt	FSt	Brienne	goat	10 Hz	barn
2020-03-10	11:28:33	FSt	FSt	Brienne	goat	10 Hz	barn
2020-03-10	11:28:34	FSt	FSt	Brienne	goat	10 Hz	barn
2020-03-10	11:28:35	FSt	FSt	Brienne	goat	10 Hz	barn
2020-03-10	11:28:36	FSt	FSt	Brienne	goat	10 Hz	barn
2020-03-10	11:28:37	FSt	FSt	Brienne	goat	10 Hz	barn
2020-03-10	11:28:38	FSt	FSt	Brienne	goat	10 Hz	barn
2020-03-10	11:28:39	FSt	FSt	Brienne	goat	10 Hz	barn
2020-03-10	11:28:40	FSt	FSt	Brienne	goat	10 Hz	barn
2020-03-10	11:28:41	FSt	FSt	Brienne	goat	10 Hz	barn
2020-03-10	11:28:42	FSt	FSt	Brienne	goat	10 Hz	barn
2020-03-10	11:28:43	FSt	FSt	Brienne	goat	10 Hz	barn
2020-03-10	11:28:44	FSt	FSt	Brienne	goat	10 Hz	barn
2020-03-10	11:28:45	FSt	FSt	Brienne	goat	10 Hz	barn
2020-03-10	11:28:46	FSt	FSt	Brienne	goat	10 Hz	barn
2020-03-10	11:28:47	FSt	FSt	Brienne	goat	10 Hz	barn
2020-03-10	11:28:48	FSt	FSt	Brienne	goat	10 Hz	barn
2020-03-10	11:28:49	FSt	FSt	Brienne	goat	10 Hz	barn
2020-03-10	11:28:50	FSt	FSt	Brienne	goat	10 Hz	barn
2020-03-10	11:28:51	FSt	FSt	Brienne	goat	10 Hz	barn
2020-03-10	11:28:52	FSt	FSt	Brienne	goat	10 Hz	barn
2020-03-10	11:28:53	FSt	FSt	Brienne	goat	10 Hz	barn
2020-03-10	11:28:54	FSt	FSt	Brienne	goat	10 Hz	barn
2020-03-10	11:28:55	FSt	FSt	Brienne	goat	10 Hz	barn
2020-03-10	11:28:56	FSt	FSt	Brienne	goat	10 Hz	barn
2020-03-10	11:28:57	FSt	FSt	Brienne	goat	10 Hz	barn
2020-03-10	11:28:58	FSt	FSt	Brienne	goat	10 Hz	barn
2020-03-10	11:28:59	FSt	FSt	Brienne	goat	10 Hz	barn
2020-03-10	11:29:00	FSt	FSt	Brienne	goat	10 Hz	barn
2020-03-10	11:29:01	FSt	FSt	Brienne	goat	10 Hz	barn
2020-03-10	11:29:02	FSt	FSt	Brienne	goat	10 Hz	barn
2020-03-10	11:29:03	FSt	FSt	Brienne	goat	10 Hz	barn
2020-03-10	11:29:04	FSt	FSt	Brienne	goat	10 Hz	barn
2020-03-10	11:29:05	FSt	FSt	Brienne	goat	10 Hz	barn
2020-03-10	11:29:06	FSt	FSt	Brienne	goat	10 Hz	barn
2020-03-10	11:29:07	FSt	FSt	Brienne	goat	10 Hz	barn
2020-03-10	11:29:08	FSt	FSt	Brienne	goat	10 Hz	barn
2020-03-10	11:29:09	FSt	FSt	Brienne	goat	10 Hz	barn
2020-03-10	11:29:10	FSt	FSt	Brienne	goat	10 Hz	barn
2020-03-10	11:29:11	FSt	FSt	Brienne	goat	10 Hz	barn
2020-03-10	11:29:12	FSt	FSt	Brienne	goat	10 Hz	barn
2020-03-10	11:29:13	FSt	FSt	Brienne	goat	10 Hz	barn
2020-03-10	11:29:14	FSt	FSt	Brienne	goat	10 Hz	barn
2020-03-10	11:29:15	FSt	FSt	Brienne	goat	10 Hz	barn
2020-03-10	11:29:16	FSt	FSt	Brienne	goat	10 Hz	barn
2020-03-10	11:29:17	FSt	FSt	Brienne	goat	10 Hz	barn
2020-03-10	11:29:18	FSt	FSt	Brienne	goat	10 Hz	barn
2020-03-10	11:29:19	FSt	FSt	Brienne	goat	10 Hz	barn
2020-03-10	11:29:20	FSt	FSt	Brienne	goat	10 Hz	barn
2020-03-10	11:29:21	FSt	FSt	Brienne	goat	10 Hz	barn
2020-03-10	11:29:22	FSt	FSt	Brienne	goat	10 Hz	barn
2020-03-10	11:29:23	FSt	FSt	Brienne	goat	10 Hz	barn
2020-03-10	11:29:24	FSt	FSt	Brienne	goat	10 Hz	barn
2020-03-10	11:29:25	FSt	FSt	Brienne	goat	10 Hz	barn
2020-03-10	11:29:26	FSt	FSt	Brienne	goat	10 Hz	barn
2020-03-10	11:29:27	FSt	FSt	Brienne	goat	10 Hz	barn
2020-03-10	11:29:28	FSt	FSt	Brienne	goat	10 Hz	barn
2020-03-10	11:29:29	FSt	FSt	Brienne	goat	10 Hz	barn
2020-03-10	11:29:30	FSt	FSt	Brienne	goat	10 Hz	barn
2020-03-10	11:29:31	FSt	FSt	Brienne	goat	10 Hz	barn
2020-03-10	11:29:32	FSt	FSt	Brienne	goat	10 Hz	barn
2020-03-10	11:29:33	FSt	FSt	Brienne	goat	10 Hz	barn
2020-03-10	11:29:34	FSt	FSt	Brienne	goat	10 Hz	barn
2020-03-10	11:29:35	FSt	FSt	Brienne	goat	10 Hz	barn
2020-03-10	11:29:36	FSt	FSt	Brienne	goat	10 Hz	barn
2020-03-10	11:29:37	N	FSt	Brienne	goat	10 Hz	barn
2020-03-10	11:29:38	N	FSt	Brienne	goat	10 Hz	barn
2020-03-10	11:29:39	N	FSt	Brienne	goat	10 Hz	barn
2020-03-10	11:29:40	FSt	FSt	Brienne	goat	10 Hz	barn
2020-03-10	11:29:41	FSt	FSt	Brienne	goat	10 Hz	barn
2020-03-10	11:29:42	FSt	FSt	Brienne	goat	10 Hz	barn
2020-03-10	11:29:43	FSt	FSt	Brienne	goat	10 Hz	barn
2020-03-10	11:29:44	FSt	FSt	Brienne	goat	10 Hz	barn
2020-03-10	11:29:45	FSt	FSt	Brienne	goat	10 Hz	barn
2020-03-10	11:29:46	FSt	FSt	Brienne	goat	10 Hz	barn
2020-03-10	11:29:47	FSt	FSt	Brienne	goat	10 Hz	barn
2020-03-10	11:29:48	FSt	FSt	Brienne	goat	10 Hz	barn
2020-03-10	11:29:49	FSt	FSt	Brienne	goat	10 Hz	barn
2020-03-10	11:29:50	FSt	FSt	Brienne	goat	10 Hz	barn
2020-03-10	11:29:51	FSt	FSt	Brienne	goat	10 Hz	barn
2020-03-10	11:29:52	FSt	FSt	Brienne	goat	10 Hz	barn
2020-03-10	11:29:53	FSt	FSt	Brienne	goat	10 Hz	barn
2020-03-10	11:29:54	FSt	FSt	Brienne	goat	10 Hz	barn
2020-03-10	11:29:55	FSt	FSt	Brienne	goat	10 Hz	barn
2020-03-10	11:29:56	FSt	FSt	Brienne	goat	10 Hz	barn
2020-03-10	11:29:57	FSt	FSt	Brienne	goat	10 Hz	barn
2020-03-10	11:29:58	FSt	FSt	Brienne	goat	10 Hz	barn
2020-03-10	11:29:59	FSt	FSt	Brienne	goat	10 Hz	barn
2020-03-10	11:30:00	FSt	FSt	Brienne	goat	10 Hz	barn
2020-03-10	11:30:01	FSt	FSt	Brienne	goat	10 Hz	barn
2020-03-10	11:30:02	FSt	FSt	Brienne	goat	10 Hz	barn
2020-03-10	11:30:03	FSt	FSt	Brienne	goat	10 Hz	barn
2020-03-10	11:30:04	FSt	FSt	Brienne	goat	10 Hz	barn
2020-03-10	11:30:05	FSt	FSt	Brienne	goat	10 Hz	barn
2020-03-10	11:30:06	FSt	FSt	Brienne	goat	10 Hz	barn
2020-03-10	11:30:07	FSt	FSt	Brienne	goat	10 Hz	barn
2020-03-10	11:30:08	FSt	FSt	Brienne	goat	10 Hz	barn
2020-03-10	11:30:09	FSt	FSt	Brienne	goat	10 Hz	barn
2020-03-10	11:30:10	FSt	FSt	Brienne	goat	10 Hz	barn
2020-03-10	11:30:11	FSt	FSt	Brienne	goat	10 Hz	barn
2020-03-10	11:30:12	FSt	FSt	Brienne	goat	10 Hz	barn
2020-03-10	11:30:13	FSt	FSt	Brienne	goat	10 Hz	barn
2020-03-10	11:30:14	FSt	FSt	Brienne	goat	10 Hz	barn
2020-03-10	11:30:15	FSt	FSt	Brienne	goat	10 Hz	barn
2020-03-10	11:30:16	FSt	FSt	Brienne	goat	10 Hz	barn
2020-03-10	11:30:17	FSt	FSt	Brienne	goat	10 Hz	barn
2020-03-10	11:30:18	FSt	FSt	Brienne	goat	10 Hz	barn
2020-03-10	11:30:19	FSt	FSt	Brienne	goat	10 Hz	barn
2020-03-10	11:30:20	FSt	FSt	Brienne	goat	10 Hz	barn
2020-03-10	11:30:21	FSt	FSt	Brienne	goat	10 Hz	barn
2020-03-10	11:30:22	FSt	FSt	Brienne	goat	10 Hz	barn
2020-03-10	11:30:23	FSt	FSt	Brienne	goat	10 Hz	barn
2020-03-10	11:30:24	FSt	FSt	Brienne	goat	10 Hz	barn
2020-03-10	11:30:25	FSt	FSt	Brienne	goat	10 Hz	barn
2020-03-10	11:30:26	FSt	FSt	Brienne	goat	10 Hz	barn
2020-03-10	11:30:27	FSt	FSt	Brienne	goat	10 Hz	barn
2020-03-10	11:30:28	FSt	FSt	Brienne	goat	10 Hz	barn
2020-03-10	11:30:29	FSt	FSt	Brienne	goat	10 Hz	barn
2020-03-10	11:30:30	FSt	FSt	Brienne	goat	10 Hz	barn
2020-03-10	11:30:31	FSt	FSt	Brienne	goat	10 Hz	barn
2020-03-10	11:30:32	FSt	FSt	Brienne	goat	10 Hz	barn
2020-03-10	11:30:33	FSt	FSt	Brienne	goat	10 Hz	barn
2020-03-10	11:30:34	FSt	FSt	Brienne	goat	10 Hz	barn
2020-03-10	11:30:35	FSt	FSt	Brienne	goat	10 Hz	barn
2020-03-10	11:30:36	FSt	FSt	Brienne	goat	10 Hz	barn
2020-03-10	11:30:37	FSt	FSt	Brienne	goat	10 Hz	barn
2020-03-10	11:30:38	FSt	FSt	Brienne	goat	10 Hz	barn
2020-03-10	11:30:39	FSt	FSt	Brienne	goat	10 Hz	barn
2020-03-10	11:30:40	FSt	FSt	Brienne	goat	10 Hz	barn
2020-03-10	11:30:41	FSt	FSt	Brienne	goat	10 Hz	barn
2020-03-10	11:30:42	FSt	FSt	Brienne	goat	10 Hz	barn
2020-03-10	11:30:43	FSt	FSt	Brienne	goat	10 Hz	barn
2020-03-10	11:30:44	FSt	FSt	Brienne	goat	10 Hz	barn
2020-03-10	11:30:45	FSt	FSt	Brienne	goat	10 Hz	barn
2020-03-10	11:30:46	FSt	FSt	Brienne	goat	10 Hz	barn
2020-03-10	11:30:47	FSt	FSt	Brienne	goat	10 Hz	barn
2020-03-10	11:30:48	FSt	FSt	Brienne	goat	10 Hz	barn
2020-03-10	11:30:49	FSt	FSt	Brienne	goat	10 Hz	barn
2020-03-10	11:30:50	FSt	FSt	Brienne	goat	10 Hz	barn
2020-03-10	11:30:51	FSt	FSt	Brienne	goat	10 Hz	barn
2020-03-10	11:30:52	FSt	FSt	Brienne	goat	10 Hz	barn
2020-03-10	11:30:53	FSt	FSt	Brienne	goat	10 Hz	barn
2020-03-10	11:30:54	FSt	FSt	Brienne	goat	10 Hz	barn
2020-03-10	11:30:55	FSt	FSt	Brienne	goat	10 Hz	barn
2020-03-10	11:30:56	FSt	FSt	Brienne	goat	10 Hz	barn
2020-03-10	11:30:57	FSt	FSt	Brienne	goat	10 Hz	barn
2020-03-10	11:30:58	FSt	FSt	Brienne	goat	10 Hz	barn
2020-03-10	11:30:59	FSt	FSt	Brienne	goat	10 Hz	barn
2020-03-10	11:31:00	FSt	FSt	Brienne	goat	10 Hz	barn
2020-03-10	11:31:01	FSt	FSt	Brienne	goat	10 Hz	barn
2020-03-10	11:31:02	FSt	FSt	Brienne	goat	10 Hz	barn
2020-03-10	11:31:03	FSt	FSt	Brienne	goat	10 Hz	barn
2020-03-10	11:31:04	FSt	FSt	Brienne	goat	10 Hz	barn
2020-03-10	11:31:05	FSt	FSt	Brienne	goat	10 Hz	barn
2020-03-10	11:31:06	FSt	FSt	Brienne	goat	10 Hz	barn
2020-03-10	11:31:07	FSt	FSt	Brienne	goat	10 Hz	barn
2020-03-10	11:31:08	FSt	FSt	Brienne	goat	10 Hz	barn
2020-03-10	11:31:09	FSt	FSt	Brienne	goat	10 Hz	barn
2020-03-10	11:31:10	FSt	FSt	Brienne	goat	10 Hz	barn
2020-03-10	11:31:11	FSt	FSt	Brienne	goat	10 Hz	barn
2020-03-10	11:31:12	FSt	FSt	Brienne	goat	10 Hz	barn
2020-03-10	11:31:13	FSt	FSt	Brienne	goat	10 Hz	barn
2020-03-10	11:31:14	FSt	FSt	Brienne	goat	10 Hz	barn
2020-03-10	11:31:15	FSt	FSt	Brienne	goat	10 Hz	barn
2020-03-10	11:31:16	FSt	FSt	Brienne	goat	10 Hz	barn
2020-03-10	11:31:17	FSt	FSt	Brienne	goat	10 Hz	barn
2020-03-10	11:31:18	FSt	FSt	Brienne	goat	10 Hz	barn
2020-03-10	11:31:19	FSt	FSt	Brienne	goat	10 Hz	barn
2020-03-10	11:31:20	FSt	FSt	Brienne	goat	10 Hz	barn
2020-03-10	11:31:21	FSt	FSt	Brienne	goat	10 Hz	barn
2020-03-10	11:31:22	FSt	FSt	Brienne	goat	10 Hz	barn
2020-03-10	11:31:23	FSt	FSt	Brienne	goat	10 Hz	barn
2020-03-10	11:31:24	FSt	FSt	Brienne	goat	10 Hz	barn
2020-03-10	11:31:25	FSt	FSt	Brienne	goat	10 Hz	barn
2020-03-10	11:31:26	FSt	FSt	Brienne	goat	10 Hz	barn
2020-03-10	11:31:27	FSt	FSt	Brienne	goat	10 Hz	barn
2020-03-10	11:31:28	FSt	FSt	Brienne	goat	10 Hz	barn
2020-03-10	11:31:29	FSt	FSt	Brienne	goat	10 Hz	barn
2020-03-10	11:31:30	FSt	FSt	Brienne	goat	10 Hz	barn
2020-03-10	11:31:31	FSt	FSt	Brienne	goat	10 Hz	barn
2020-03-10	11:31:32	FSt	FSt	Brienne	goat	10 Hz	barn
2020-03-10	11:31:33	FSt	FSt	Brienne	goat	10 Hz	barn
2020-03-10	11:31:34	FSt	FSt	Brienne	goat	10 Hz	barn
2020-03-10	11:31:35	FSt	FSt	Brienne	goat	10 Hz	barn
2020-03-10	11:31:36	FSt	FSt	Brienne	goat	10 Hz	barn
2020-03-10	11:31:37	FSt	FSt	Brienne	goat	10 Hz	barn
2020-03-10	11:31:38	FSt	FSt	Brienne	goat	10 Hz	barn
2020-03-10	11:31:39	FSt	FSt	Brienne	goat	10 Hz	barn
2020-03-10	11:31:40	FSt	FSt	Brienne	goat	10 Hz	barn
2020-03-10	11:31:41	FSt	FSt	Brienne	goat	10 Hz	barn
2020-03-10	11:31:42	FSt	FSt	Brienne	goat	10 Hz	barn
2020-03-10	11:31:43	FSt	FSt	Brienne	goat	10 Hz	barn
2020-03-10	11:31:44	FSt	FSt	Brienne	goat	10 Hz	barn
2020-03-10	11:31:45	FSt	FSt	Brienne	goat	10 Hz	barn
2020-03-10	11:31:46	FSt	FSt	Brienne	goat	10 Hz	barn
2020-03-10	11:31:47	FSt	FSt	Brienne	goat	10 Hz	barn
2020-03-10	11:31:48	FSt	FSt	Brienne	goat	10 Hz	barn
2020-03-10	11:31:49	FSt	FSt	Brienne	goat	10 Hz	barn
2020-03-10	11:31:50	FSt	FSt	Brienne	goat	10 Hz	barn
2020-03-10	11:31:51	FSt	FSt	Brienne	goat	10 Hz	barn
2020-03-10	11:31:52	FSt	FSt	Brienne	goat	10 Hz	barn
2020-03-10	11:31:53	FSt	FSt	Brienne	goat	10 Hz	barn
2020-03-10	11:31:54	FSt	FSt	Brienne	goat	10 Hz	barn
2020-03-10	11:31:55	FSt	FSt	Brienne	goat	10 Hz	barn
2020-03-10	11:31:56	FSt	FSt	Brienne	goat	10 Hz	barn
2020-03-10	11:31:57	FSt	FSt	Brienne	goat	10 Hz	barn
2020-03-10	11:31:58	FSt	FSt	Brienne	goat	10 Hz	barn
2020-03-10	11:31:59	FSt	FSt	Brienne	goat	10 Hz	barn
2020-03-10	11:32:00	FSt	FSt	Brienne	goat	10 Hz	barn
2020-03-10	11:32:01	FSt	FSt	Brienne	goat	10 Hz	barn
2020-03-10	11:32:02	FSt	FSt	Brienne	goat	10 Hz	barn
2020-03-10	11:32:03	FSt	FSt	Brienne	goat	10 Hz	barn
2020-03-10	11:32:04	FSt	FSt	Brienne	goat	10 Hz	barn
2020-03-10	11:32:05	FSt	FSt	Brienne	goat	10 Hz	barn
2020-03-10	11:32:06	FSt	FSt	Brienne	goat	10 Hz	barn
2020-03-10	11:32:07	FSt	FSt	Brienne	goat	10 Hz	barn
2020-03-10	11:32:08	FSt	FSt	Brienne	goat	10 Hz	barn
2020-03-10	11:32:09	FSt	FSt	Brienne	goat	10 Hz	barn
2020-03-10	11:32:10	FSt	FSt	Brienne	goat	10 Hz	barn
2020-03-10	11:32:11	FSt	FSt	Brienne	goat	10 Hz	barn
2020-03-10	11:32:12	FSt	FSt	Brienne	goat	10 Hz	barn
2020-03-10	11:32:13	FSt	FSt	Brienne	goat	10 Hz	barn
2020-03-10	11:32:14	FSt	FSt	Brienne	goat	10 Hz	barn
2020-03-10	11:32:15	FSt	FSt	Brienne	goat	10 Hz	barn
2020-03-10	11:32:16	FSt	FSt	Brienne	goat	10 Hz	barn
2020-03-10	11:32:17	FSt	FSt	Brienne	goat	10 Hz	barn
2020-03-10	11:32:18	FSt	FSt	Brienne	goat	10 Hz	barn
2020-03-10	11:32:19	FSt	FSt	Brienne	goat	10 Hz	barn
2020-03-10	11:32:20	FSt	FSt	Brienne	goat	10 Hz	barn
2020-03-10	11:32:21	FSt	FSt	Brienne	goat	10 Hz	barn
2020-03-10	11:32:22	FSt	FSt	Brienne	goat	10 Hz	barn
2020-03-10	11:32:23	FSt	FSt	Brienne	goat	10 Hz	barn
2020-03-10	11:32:24	FSt	FSt	Brienne	goat	10 Hz	barn
2020-03-10	11:32:25	FSt	FSt	Brienne	goat	10 Hz	barn
2020-03-10	11:32:26	FSt	FSt	Brienne	goat	10 Hz	barn
2020-03-10	11:32:27	FSt	FSt	Brienne	goat	10 Hz	barn
2020-03-10	11:32:28	FSt	FSt	Brienne	goat	10 Hz	barn
2020-03-10	11:32:29	FSt	FSt	Brienne	goat	10 Hz	barn
2020-03-10	11:32:30	FSt	FSt	Brienne	goat	10 Hz	barn
2020-03-10	11:32:31	FSt	FSt	Brienne	goat	10 Hz	barn
2020-03-10	11:32:32	FSt	FSt	Brienne	goat	10 Hz	barn
2020-03-10	11:32:33	FSt	FSt	Brienne	goat	10 Hz	barn
2020-03-10	11:32:34	FSt	FSt	Brienne	goat	10 Hz	barn
2020-03-10	11:32:35	FSt	FSt	Brienne	goat	10 Hz	barn
2020-03-10	11:32:36	FSt	FSt	Brienne	goat	10 Hz	barn
2020-03-10	11:32:37	FSt	FSt	Brienne	goat	10 Hz	barn
2020-03-10	11:32:38	FSt	FSt	Brienne	goat	10 Hz	barn
2020-03-10	11:32:39	FSt	FSt	Brienne	goat	10 Hz	barn
2020-03-10	11:32:40	FSt	FSt	Brienne	goat	10 Hz	barn
2020-03-10	11:32:41	FSt	FSt	Brienne	goat	10 Hz	barn
2020-03-10	11:32:42	FSt	FSt	Brienne	goat	10 Hz	barn
2020-03-10	11:32:43	FSt	FSt	Brienne	goat	10 Hz	barn
2020-03-10	11:32:44	FSt	FSt	Brienne	goat	10 Hz	barn
2020-03-10	11:32:45	FSt	FSt	Brienne	goat	10 Hz	barn
2020-03-10	11:32:46	FSt	FSt	Brienne	goat	10 Hz	barn
2020-03-10	11:32:47	FSt	FSt	Brienne	goat	10 Hz	barn
2020-03-10	11:32:48	FSt	FSt	Brienne	goat	10 Hz	barn
2020-03-10	11:32:49	FSt	FSt	Brienne	goat	10 Hz	barn
2020-03-10	11:32:50	FSt	FSt	Brienne	goat	10 Hz	barn
2020-03-10	11:32:51	FSt	FSt	Brienne	goat	10 Hz	barn
2020-03-10	11:32:52	FSt	FSt	Brienne	goat	10 Hz	barn
2020-03-10	11:32:53	FSt	FSt	Brienne	goat	10 Hz	barn
2020-03-10	11:32:54	FSt	FSt	Brienne	goat	10 Hz	barn
2020-03-10	11:32:55	FSt	FSt	Brienne	goat	10 Hz	barn
2020-03-10	11:32:56	FSt	FSt	Brienne	goat	10 Hz	barn
2020-03-10	11:32:57	FSt	FSt	Brienne	goat	10 Hz	barn
2020-03-10	11:32:58	FSt	FSt	Brienne	goat	10 Hz	barn
2020-03-10	11:32:59	FSt	FSt	Brienne	goat	10 Hz	barn
2020-03-10	11:33:00	FSt	FSt	Brienne	goat	10 Hz	barn
2020-03-10	11:33:01	FSt	FSt	Brienne	goat	10 Hz	barn
2020-03-10	11:33:02	FSt	FSt	Brienne	goat	10 Hz	barn
2020-03-10	11:33:03	FSt	FSt	Brienne	goat	10 Hz	barn
2020-03-10	11:33:04	FSt	FSt	Brienne	goat	10 Hz	barn
2020-03-10	11:33:05	FSt	FSt	Brienne	goat	10 Hz	barn
2020-03-10	11:33:06	FSt	FSt	Brienne	goat	10 Hz	barn
2020-03-10	11:33:07	FSt	FSt	Brienne	goat	10 Hz	barn
2020-03-10	11:33:08	FSt	FSt	Brienne	goat	10 Hz	barn
2020-03-10	11:33:09	FSt	FSt	Brienne	goat	10 Hz	barn
2020-03-10	11:33:10	FSt	FSt	Brienne	goat	10 Hz	barn
2020-03-10	11:33:11	FSt	FSt	Brienne	goat	10 Hz	barn
2020-03-10	11:33:12	FSt	FSt	Brienne	goat	10 Hz	barn
2020-03-10	11:33:13	FSt	FSt	Brienne	goat	10 Hz	barn
2020-03-10	11:33:14	N	FSt	Brienne	goat	10 Hz	barn
2020-03-10	11:33:15	N	FSt	Brienne	goat	10 Hz	barn
2020-03-10	11:33:16	N	FSt	Brienne	goat	10 Hz	barn
2020-03-10	11:33:17	N	FSt	Brienne	goat	10 Hz	barn
2020-03-10	11:33:18	N	FSt	Brienne	goat	10 Hz	barn
[truncated: 8,801 more rows]

## Sheet: goat_Brienne_20Hz
Date	Time	Original	Beo	Name	Spc	Frq	Cnd
2020-03-11	11:00:00	WK	N	Brienne	goat	20 Hz	barn
2020-03-11	11:00:01	WK	N	Brienne	goat	20 Hz	barn
2020-03-11	11:00:02	WK	N	Brienne	goat	20 Hz	barn
2020-03-11	11:00:03	WK	N	Brienne	goat	20 Hz	barn
2020-03-11	11:00:04	WK	N	Brienne	goat	20 Hz	barn
2020-03-11	11:00:05	WK	N	Brienne	goat	20 Hz	barn
2020-03-11	11:00:06	WK	N	Brienne	goat	20 Hz	barn
2020-03-11	11:00:07	WK	N	Brienne	goat	20 Hz	barn
2020-03-11	11:00:08	WK	N	Brienne	goat	20 Hz	barn
2020-03-11	11:00:09	WK	N	Brienne	goat	20 Hz	barn
2020-03-11	11:00:10	WK	N	Brienne	goat	20 Hz	barn
2020-03-11	11:00:11	WK	N	Brienne	goat	20 Hz	barn
2020-03-11	11:00:12	WK	N	Brienne	goat	20 Hz	barn
2020-03-11	11:00:13	WK	N	Brienne	goat	20 Hz	barn
2020-03-11	11:00:14	WK	N	Brienne	goat	20 Hz	barn
2020-03-11	11:00:15	WK	N	Brienne	goat	20 Hz	barn
2020-03-11	11:00:16	WK	N	Brienne	goat	20 Hz	barn
2020-03-11	11:00:17	WK	N	Brienne	goat	20 Hz	barn
2020-03-11	11:00:18	WK	N	Brienne	goat	20 Hz	barn
2020-03-11	11:00:19	WK	N	Brienne	goat	20 Hz	barn
2020-03-11	11:00:20	WK	N	Brienne	goat	20 Hz	barn
2020-03-11	11:00:21	WK	N	Brienne	goat	20 Hz	barn
2020-03-11	11:00:22	WK	N	Brienne	goat	20 Hz	barn
2020-03-11	11:00:23	WK	N	Brienne	goat	20 Hz	barn
2020-03-11	11:00:24	WK	N	Brienne	goat	20 Hz	barn
2020-03-11	11:00:25	WK	N	Brienne	goat	20 Hz	barn
2020-03-11	11:00:26	WK	N	Brienne	goat	20 Hz	barn
2020-03-11	11:00:27	WK	N	Brienne	goat	20 Hz	barn
2020-03-11	11:00:28	WK	N	Brienne	goat	20 Hz	barn
2020-03-11	11:00:29	WK	N	Brienne	goat	20 Hz	barn
2020-03-11	11:00:30	N	N	Brienne	goat	20 Hz	barn
2020-03-11	11:00:31	N	N	Brienne	goat	20 Hz	barn
2020-03-11	11:00:32	N	N	Brienne	goat	20 Hz	barn
2020-03-11	11:00:33	N	N	Brienne	goat	20 Hz	barn
2020-03-11	11:00:34	N	N	Brienne	goat	20 Hz	barn
2020-03-11	11:00:35	N	N	Brienne	goat	20 Hz	barn
2020-03-11	11:00:36	WK	N	Brienne	goat	20 Hz	barn
2020-03-11	11:00:37	WK	WK	Brienne	goat	20 Hz	barn
2020-03-11	11:00:38	WK	WK	Brienne	goat	20 Hz	barn
2020-03-11	11:00:39	WK	WK	Brienne	goat	20 Hz	barn
2020-03-11	11:00:40	WK	WK	Brienne	goat	20 Hz	barn
2020-03-11	11:00:41	WK	WK	Brienne	goat	20 Hz	barn
2020-03-11	11:00:42	WK	WK	Brienne	goat	20 Hz	barn
2020-03-11	11:00:43	WK	WK	Brienne	goat	20 Hz	barn
2020-03-11	11:00:44	WK	WK	Brienne	goat	20 Hz	barn
2020-03-11	11:00:45	WK	WK	Brienne	goat	20 Hz	barn
2020-03-11	11:00:46	WK	WK	Brienne	goat	20 Hz	barn
2020-03-11	11:00:47	WK	WK	Brienne	goat	20 Hz	barn
2020-03-11	11:00:48	WK	WK	Brienne	goat	20 Hz	barn
2020-03-11	11:00:49	WK	WK	Brienne	goat	20 Hz	barn
2020-03-11	11:00:50	WK	WK	Brienne	goat	20 Hz	barn
2020-03-11	11:00:51	WK	WK	Brienne	goat	20 Hz	barn
2020-03-11	11:00:52	WK	WK	Brienne	goat	20 Hz	barn
2020-03-11	11:00:53	WK	WK	Brienne	goat	20 Hz	barn
2020-03-11	11:00:54	WK	WK	Brienne	goat	20 Hz	barn
2020-03-11	11:00:55	WK	WK	Brienne	goat	20 Hz	barn
2020-03-11	11:00:56	WK	WK	Brienne	goat	20 Hz	barn
2020-03-11	11:00:57	WK	WK	Brienne	goat	20 Hz	barn
2020-03-11	11:00:58	WK	WK	Brienne	goat	20 Hz	barn
2020-03-11	11:00:59	WK	WK	Brienne	goat	20 Hz	barn
2020-03-11	11:01:00	WK	WK	Brienne	goat	20 Hz	barn
2020-03-11	11:01:01	WK	WK	Brienne	goat	20 Hz	barn
2020-03-11	11:01:02	WK	WK	Brienne	goat	20 Hz	barn
2020-03-11	11:01:03	WK	WK	Brienne	goat	20 Hz	barn
2020-03-11	11:01:04	WK	WK	Brienne	goat	20 Hz	barn
2020-03-11	11:01:05	WK	WK	Brienne	goat	20 Hz	barn
2020-03-11	11:01:06	WK	WK	Brienne	goat	20 Hz	barn
2020-03-11	11:01:07	WK	WK	Brienne	goat	20 Hz	barn
2020-03-11	11:01:08	WK	WK	Brienne	goat	20 Hz	barn
2020-03-11	11:01:09	WK	WK	Brienne	goat	20 Hz	barn
2020-03-11	11:01:10	WK	WK	Brienne	goat	20 Hz	barn
2020-03-11	11:01:11	WK	WK	Brienne	goat	20 Hz	barn
2020-03-11	11:01:12	WK	WK	Brienne	goat	20 Hz	barn
2020-03-11	11:01:13	WK	WK	Brienne	goat	20 Hz	barn
2020-03-11	11:01:14	WK	WK	Brienne	goat	20 Hz	barn
2020-03-11	11:01:15	WK	WK	Brienne	goat	20 Hz	barn
2020-03-11	11:01:16	WK	WK	Brienne	goat	20 Hz	barn
2020-03-11	11:01:17	WK	WK	Brienne	goat	20 Hz	barn
2020-03-11	11:01:18	WK	WK	Brienne	goat	20 Hz	barn
2020-03-11	11:01:19	WK	WK	Brienne	goat	20 Hz	barn
2020-03-11	11:01:20	WK	WK	Brienne	goat	20 Hz	barn
2020-03-11	11:01:21	WK	WK	Brienne	goat	20 Hz	barn
2020-03-11	11:01:22	WK	WK	Brienne	goat	20 Hz	barn
2020-03-11	11:01:23	WK	WK	Brienne	goat	20 Hz	barn
2020-03-11	11:01:24	WK	WK	Brienne	goat	20 Hz	barn
2020-03-11	11:01:25	WK	WK	Brienne	goat	20 Hz	barn
2020-03-11	11:01:26	WK	WK	Brienne	goat	20 Hz	barn
2020-03-11	11:01:27	WK	WK	Brienne	goat	20 Hz	barn
2020-03-11	11:01:28	WK	WK	Brienne	goat	20 Hz	barn
2020-03-11	11:01:29	WK	WK	Brienne	goat	20 Hz	barn
2020-03-11	11:01:30	WK	WK	Brienne	goat	20 Hz	barn
2020-03-11	11:01:31	WK	WK	Brienne	goat	20 Hz	barn
2020-03-11	11:01:32	WK	WK	Brienne	goat	20 Hz	barn
2020-03-11	11:01:33	WK	WK	Brienne	goat	20 Hz	barn
2020-03-11	11:01:34	WK	WK	Brienne	goat	20 Hz	barn
2020-03-11	11:01:35	WK	WK	Brienne	goat	20 Hz	barn
2020-03-11	11:01:36	WK	WK	Brienne	goat	20 Hz	barn
2020-03-11	11:01:37	WK	WK	Brienne	goat	20 Hz	barn
2020-03-11	11:01:38	WK	WK	Brienne	goat	20 Hz	barn
2020-03-11	11:01:39	N	WK	Brienne	goat	20 Hz	barn
2020-03-11	11:01:40	N	WK	Brienne	goat	20 Hz	barn
2020-03-11	11:01:41	N	WK	Brienne	goat	20 Hz	barn
2020-03-11	11:01:42	N	WK	Brienne	goat	20 Hz	barn
2020-03-11	11:01:43	N	WK	Brienne	goat	20 Hz	barn
2020-03-11	11:01:44	N	WK	Brienne	goat	20 Hz	barn
2020-03-11	11:01:45	N	WK	Brienne	goat	20 Hz	barn
2020-03-11	11:01:46	N	WK	Brienne	goat	20 Hz	barn
2020-03-11	11:01:47	N	WK	Brienne	goat	20 Hz	barn
2020-03-11	11:01:48	N	WK	Brienne	goat	20 Hz	barn
2020-03-11	11:01:49	WK	WK	Brienne	goat	20 Hz	barn
2020-03-11	11:01:50	WK	WK	Brienne	goat	20 Hz	barn
2020-03-11	11:01:51	WK	WK	Brienne	goat	20 Hz	barn
2020-03-11	11:01:52	WK	WK	Brienne	goat	20 Hz	barn
2020-03-11	11:01:53	WK	WK	Brienne	goat	20 Hz	barn
2020-03-11	11:01:54	WK	WK	Brienne	goat	20 Hz	barn
2020-03-11	11:01:55	WK	WK	Brienne	goat	20 Hz	barn
2020-03-11	11:01:56	WK	WK	Brienne	goat	20 Hz	barn
2020-03-11	11:01:57	WK	WK	Brienne	goat	20 Hz	barn
2020-03-11	11:01:58	WK	WK	Brienne	goat	20 Hz	barn
2020-03-11	11:01:59	WK	WK	Brienne	goat	20 Hz	barn
2020-03-11	11:02:00	WK	WK	Brienne	goat	20 Hz	barn
2020-03-11	11:02:01	WK	WK	Brienne	goat	20 Hz	barn
2020-03-11	11:02:02	WK	WK	Brienne	goat	20 Hz	barn
2020-03-11	11:02:03	WK	WK	Brienne	goat	20 Hz	barn
2020-03-11	11:02:04	WK	WK	Brienne	goat	20 Hz	barn
2020-03-11	11:02:05	WK	WK	Brienne	goat	20 Hz	barn
2020-03-11	11:02:06	WK	WK	Brienne	goat	20 Hz	barn
2020-03-11	11:02:07	WK	WK	Brienne	goat	20 Hz	barn
2020-03-11	11:02:08	WK	WK	Brienne	goat	20 Hz	barn
2020-03-11	11:02:09	WK	WK	Brienne	goat	20 Hz	barn
2020-03-11	11:02:10	WK	WK	Brienne	goat	20 Hz	barn
2020-03-11	11:02:11	WK	WK	Brienne	goat	20 Hz	barn
2020-03-11	11:02:12	WK	WK	Brienne	goat	20 Hz	barn
2020-03-11	11:02:13	WK	WK	Brienne	goat	20 Hz	barn
2020-03-11	11:02:14	WK	WK	Brienne	goat	20 Hz	barn
2020-03-11	11:02:15	WK	WK	Brienne	goat	20 Hz	barn
2020-03-11	11:02:16	WK	WK	Brienne	goat	20 Hz	barn
2020-03-11	11:02:17	WK	WK	Brienne	goat	20 Hz	barn
2020-03-11	11:02:18	WK	WK	Brienne	goat	20 Hz	barn
2020-03-11	11:02:19	WK	WK	Brienne	goat	20 Hz	barn
2020-03-11	11:02:20	WK	WK	Brienne	goat	20 Hz	barn
2020-03-11	11:02:21	WK	WK	Brienne	goat	20 Hz	barn
2020-03-11	11:02:22	WK	WK	Brienne	goat	20 Hz	barn
2020-03-11	11:02:23	WK	WK	Brienne	goat	20 Hz	barn
2020-03-11	11:02:24	WK	WK	Brienne	goat	20 Hz	barn
2020-03-11	11:02:25	WK	WK	Brienne	goat	20 Hz	barn
2020-03-11	11:02:26	WK	WK	Brienne	goat	20 Hz	barn
2020-03-11	11:02:27	WK	WK	Brienne	goat	20 Hz	barn
2020-03-11	11:02:28	WK	WK	Brienne	goat	20 Hz	barn
2020-03-11	11:02:29	WK	WK	Brienne	goat	20 Hz	barn
2020-03-11	11:02:30	WK	WK	Brienne	goat	20 Hz	barn
2020-03-11	11:02:31	WK	WK	Brienne	goat	20 Hz	barn
2020-03-11	11:02:32	WK	WK	Brienne	goat	20 Hz	barn
2020-03-11	11:02:33	WK	WK	Brienne	goat	20 Hz	barn
2020-03-11	11:02:34	N	WK	Brienne	goat	20 Hz	barn
2020-03-11	11:02:35	N	WK	Brienne	goat	20 Hz	barn
2020-03-11	11:02:36	N	WK	Brienne	goat	20 Hz	barn
2020-03-11	11:02:37	N	WK	Brienne	goat	20 Hz	barn
2020-03-11	11:02:38	N	WK	Brienne	goat	20 Hz	barn
2020-03-11	11:02:39	N	WK	Brienne	goat	20 Hz	barn
2020-03-11	11:02:40	N	WK	Brienne	goat	20 Hz	barn
2020-03-11	11:02:41	WK	WK	Brienne	goat	20 Hz	barn
2020-03-11	11:02:42	WK	WK	Brienne	goat	20 Hz	barn
2020-03-11	11:02:43	WK	WK	Brienne	goat	20 Hz	barn
2020-03-11	11:02:44	WK	WK	Brienne	goat	20 Hz	barn
2020-03-11	11:02:45	WK	WK	Brienne	goat	20 Hz	barn
2020-03-11	11:02:46	WK	WK	Brienne	goat	20 Hz	barn
2020-03-11	11:02:47	WK	WK	Brienne	goat	20 Hz	barn
2020-03-11	11:02:48	WK	WK	Brienne	goat	20 Hz	barn
2020-03-11	11:02:49	WK	WK	Brienne	goat	20 Hz	barn
2020-03-11	11:02:50	WK	WK	Brienne	goat	20 Hz	barn
2020-03-11	11:02:51	WK	WK	Brienne	goat	20 Hz	barn
2020-03-11	11:02:52	WK	WK	Brienne	goat	20 Hz	barn
2020-03-11	11:02:53	WK	WK	Brienne	goat	20 Hz	barn
2020-03-11	11:02:54	WK	WK	Brienne	goat	20 Hz	barn
2020-03-11	11:02:55	WK	WK	Brienne	goat	20 Hz	barn
2020-03-11	11:02:56	WK	WK	Brienne	goat	20 Hz	barn
2020-03-11	11:02:57	WK	WK	Brienne	goat	20 Hz	barn
2020-03-11	11:02:58	WK	WK	Brienne	goat	20 Hz	barn
2020-03-11	11:02:59	WK	WK	Brienne	goat	20 Hz	barn
2020-03-11	11:03:00	WK	WK	Brienne	goat	20 Hz	barn
2020-03-11	11:03:01	WK	WK	Brienne	goat	20 Hz	barn
2020-03-11	11:03:02	WK	WK	Brienne	goat	20 Hz	barn
2020-03-11	11:03:03	WK	WK	Brienne	goat	20 Hz	barn
2020-03-11	11:03:04	WK	WK	Brienne	goat	20 Hz	barn
2020-03-11	11:03:05	WK	WK	Brienne	goat	20 Hz	barn
2020-03-11	11:03:06	WK	WK	Brienne	goat	20 Hz	barn
2020-03-11	11:03:07	WK	WK	Brienne	goat	20 Hz	barn
2020-03-11	11:03:08	WK	WK	Brienne	goat	20 Hz	barn
2020-03-11	11:03:09	WK	WK	Brienne	goat	20 Hz	barn
2020-03-11	11:03:10	WK	WK	Brienne	goat	20 Hz	barn
2020-03-11	11:03:11	WK	WK	Brienne	goat	20 Hz	barn
2020-03-11	11:03:12	WK	WK	Brienne	goat	20 Hz	barn
2020-03-11	11:03:13	WK	WK	Brienne	goat	20 Hz	barn
2020-03-11	11:03:14	WK	WK	Brienne	goat	20 Hz	barn
2020-03-11	11:03:15	WK	WK	Brienne	goat	20 Hz	barn
2020-03-11	11:03:16	WK	WK	Brienne	goat	20 Hz	barn
2020-03-11	11:03:17	WK	WK	Brienne	goat	20 Hz	barn
2020-03-11	11:03:18	WK	WK	Brienne	goat	20 Hz	barn
2020-03-11	11:03:19	WK	WK	Brienne	goat	20 Hz	barn
2020-03-11	11:03:20	WK	WK	Brienne	goat	20 Hz	barn
2020-03-11	11:03:21	WK	WK	Brienne	goat	20 Hz	barn
2020-03-11	11:03:22	WK	WK	Brienne	goat	20 Hz	barn
2020-03-11	11:03:23	N	WK	Brienne	goat	20 Hz	barn
2020-03-11	11:03:24	N	WK	Brienne	goat	20 Hz	barn
2020-03-11	11:03:25	N	WK	Brienne	goat	20 Hz	barn
2020-03-11	11:03:26	N	WK	Brienne	goat	20 Hz	barn
2020-03-11	11:03:27	N	WK	Brienne	goat	20 Hz	barn
2020-03-11	11:03:28	N	WK	Brienne	goat	20 Hz	barn
2020-03-11	11:03:29	N	WK	Brienne	goat	20 Hz	barn
2020-03-11	11:03:30	N	WK	Brienne	goat	20 Hz	barn
2020-03-11	11:03:31	N	WK	Brienne	goat	20 Hz	barn
2020-03-11	11:03:32	N	WK	Brienne	goat	20 Hz	barn
2020-03-11	11:03:33	FSt	WK	Brienne	goat	20 Hz	barn
2020-03-11	11:03:34	FSt	WK	Brienne	goat	20 Hz	barn
2020-03-11	11:03:35	FSt	WK	Brienne	goat	20 Hz	barn
2020-03-11	11:03:36	FSt	WK	Brienne	goat	20 Hz	barn
2020-03-11	11:03:37	FSt	WK	Brienne	goat	20 Hz	barn
2020-03-11	11:03:38	FSt	WK	Brienne	goat	20 Hz	barn
2020-03-11	11:03:39	FSt	WK	Brienne	goat	20 Hz	barn
2020-03-11	11:03:40	FSt	WK	Brienne	goat	20 Hz	barn
2020-03-11	11:03:41	FSt	WK	Brienne	goat	20 Hz	barn
2020-03-11	11:03:42	FSt	WK	Brienne	goat	20 Hz	barn
2020-03-11	11:03:43	FSt	WK	Brienne	goat	20 Hz	barn
2020-03-11	11:03:44	FSt	WK	Brienne	goat	20 Hz	barn
2020-03-11	11:03:45	N	WK	Brienne	goat	20 Hz	barn
2020-03-11	11:03:46	N	WK	Brienne	goat	20 Hz	barn
2020-03-11	11:03:47	N	WK	Brienne	goat	20 Hz	barn
2020-03-11	11:03:48	N	WK	Brienne	goat	20 Hz	barn
2020-03-11	11:03:49	N	WK	Brienne	goat	20 Hz	barn
2020-03-11	11:03:50	N	WK	Brienne	goat	20 Hz	barn
2020-03-11	11:03:51	N	O	Brienne	goat	20 Hz	barn
2020-03-11	11:03:52	N	O	Brienne	goat	20 Hz	barn
2020-03-11	11:03:53	N	O	Brienne	goat	20 Hz	barn
2020-03-11	11:03:54	N	O	Brienne	goat	20 Hz	barn
2020-03-11	11:03:55	N	N	Brienne	goat	20 Hz	barn
2020-03-11	11:03:56	N	N	Brienne	goat	20 Hz	barn
2020-03-11	11:03:57	N	N	Brienne	goat	20 Hz	barn
2020-03-11	11:03:58	N	N	Brienne	goat	20 Hz	barn
2020-03-11	11:03:59	N	N	Brienne	goat	20 Hz	barn
2020-03-11	11:04:00	N	N	Brienne	goat	20 Hz	barn
2020-03-11	11:04:01	N	N	Brienne	goat	20 Hz	barn
2020-03-11	11:04:02	N	N	Brienne	goat	20 Hz	barn
2020-03-11	11:04:03	N	N	Brienne	goat	20 Hz	barn
2020-03-11	11:04:04	N	N	Brienne	goat	20 Hz	barn
2020-03-11	11:04:05	N	N	Brienne	goat	20 Hz	barn
2020-03-11	11:04:06	N	N	Brienne	goat	20 Hz	barn
2020-03-11	11:04:07	N	N	Brienne	goat	20 Hz	barn
2020-03-11	11:04:08	N	N	Brienne	goat	20 Hz	barn
2020-03-11	11:04:09	N	N	Brienne	goat	20 Hz	barn
2020-03-11	11:04:10	N	N	Brienne	goat	20 Hz	barn
2020-03-11	11:04:11	N	N	Brienne	goat	20 Hz	barn
2020-03-11	11:04:12	N	N	Brienne	goat	20 Hz	barn
2020-03-11	11:04:13	N	N	Brienne	goat	20 Hz	barn
2020-03-11	11:04:14	WK	N	Brienne	goat	20 Hz	barn
2020-03-11	11:04:15	WK	N	Brienne	goat	20 Hz	barn
2020-03-11	11:04:16	WK	N	Brienne	goat	20 Hz	barn
2020-03-11	11:04:17	WK	N	Brienne	goat	20 Hz	barn
2020-03-11	11:04:18	WK	N	Brienne	goat	20 Hz	barn
2020-03-11	11:04:19	WK	N	Brienne	goat	20 Hz	barn
2020-03-11	11:04:20	WK	N	Brienne	goat	20 Hz	barn
2020-03-11	11:04:21	WK	N	Brienne	goat	20 Hz	barn
2020-03-11	11:04:22	WK	N	Brienne	goat	20 Hz	barn
2020-03-11	11:04:23	WK	N	Brienne	goat	20 Hz	barn
2020-03-11	11:04:24	WK	N	Brienne	goat	20 Hz	barn
2020-03-11	11:04:25	WK	N	Brienne	goat	20 Hz	barn
2020-03-11	11:04:26	WK	N	Brienne	goat	20 Hz	barn
2020-03-11	11:04:27	WK	N	Brienne	goat	20 Hz	barn
2020-03-11	11:04:28	WK	N	Brienne	goat	20 Hz	barn
2020-03-11	11:04:29	WK	N	Brienne	goat	20 Hz	barn
2020-03-11	11:04:30	WK	N	Brienne	goat	20 Hz	barn
2020-03-11	11:04:31	WK	N	Brienne	goat	20 Hz	barn
2020-03-11	11:04:32	WK	N	Brienne	goat	20 Hz	barn
2020-03-11	11:04:33	WK	N	Brienne	goat	20 Hz	barn
2020-03-11	11:04:34	WK	N	Brienne	goat	20 Hz	barn
2020-03-11	11:04:35	WK	N	Brienne	goat	20 Hz	barn
2020-03-11	11:04:36	WK	N	Brienne	goat	20 Hz	barn
2020-03-11	11:04:37	WK	N	Brienne	goat	20 Hz	barn
2020-03-11	11:04:38	WK	N	Brienne	goat	20 Hz	barn
2020-03-11	11:04:39	WK	N	Brienne	goat	20 Hz	barn
2020-03-11	11:04:40	WK	WK	Brienne	goat	20 Hz	barn
2020-03-11	11:04:41	WK	WK	Brienne	goat	20 Hz	barn
2020-03-11	11:04:42	WK	WK	Brienne	goat	20 Hz	barn
2020-03-11	11:04:43	WK	WK	Brienne	goat	20 Hz	barn
2020-03-11	11:04:44	WK	WK	Brienne	goat	20 Hz	barn
2020-03-11	11:04:45	WK	WK	Brienne	goat	20 Hz	barn
2020-03-11	11:04:46	WK	WK	Brienne	goat	20 Hz	barn
2020-03-11	11:04:47	WK	WK	Brienne	goat	20 Hz	barn
2020-03-11	11:04:48	WK	WK	Brienne	goat	20 Hz	barn
2020-03-11	11:04:49	WK	WK	Brienne	goat	20 Hz	barn
2020-03-11	11:04:50	WK	WK	Brienne	goat	20 Hz	barn
2020-03-11	11:04:51	WK	WK	Brienne	goat	20 Hz	barn
2020-03-11	11:04:52	WK	WK	Brienne	goat	20 Hz	barn
2020-03-11	11:04:53	WK	WK	Brienne	goat	20 Hz	barn
2020-03-11	11:04:54	WK	WK	Brienne	goat	20 Hz	barn
2020-03-11	11:04:55	WK	WK	Brienne	goat	20 Hz	barn
2020-03-11	11:04:56	WK	WK	Brienne	goat	20 Hz	barn
2020-03-11	11:04:57	WK	WK	Brienne	goat	20 Hz	barn
2020-03-11	11:04:58	WK	WK	Brienne	goat	20 Hz	barn
2020-03-11	11:04:59	WK	WK	Brienne	goat	20 Hz	barn
2020-03-11	11:05:00	WK	WK	Brienne	goat	20 Hz	barn
2020-03-11	11:05:01	WK	WK	Brienne	goat	20 Hz	barn
2020-03-11	11:05:02	WK	WK	Brienne	goat	20 Hz	barn
2020-03-11	11:05:03	WK	WK	Brienne	goat	20 Hz	barn
2020-03-11	11:05:04	N	WK	Brienne	goat	20 Hz	barn
2020-03-11	11:05:05	N	WK	Brienne	goat	20 Hz	barn
2020-03-11	11:05:06	FSt	WK	Brienne	goat	20 Hz	barn
2020-03-11	11:05:07	FSt	WK	Brienne	goat	20 Hz	barn
2020-03-11	11:05:08	FSt	WK	Brienne	goat	20 Hz	barn
2020-03-11	11:05:09	FSt	WK	Brienne	goat	20 Hz	barn
2020-03-11	11:05:10	FSt	WK	Brienne	goat	20 Hz	barn
2020-03-11	11:05:11	FSt	WK	Brienne	goat	20 Hz	barn
2020-03-11	11:05:12	FSt	WK	Brienne	goat	20 Hz	barn
2020-03-11	11:05:13	FSt	N	Brienne	goat	20 Hz	barn
2020-03-11	11:05:14	FSt	N	Brienne	goat	20 Hz	barn
2020-03-11	11:05:15	N	N	Brienne	goat	20 Hz	barn
2020-03-11	11:05:16	N	N	Brienne	goat	20 Hz	barn
2020-03-11	11:05:17	N	N	Brienne	goat	20 Hz	barn
2020-03-11	11:05:18	N	N	Brienne	goat	20 Hz	barn
2020-03-11	11:05:19	N	N	Brienne	goat	20 Hz	barn
2020-03-11	11:05:20	N	N	Brienne	goat	20 Hz	barn
2020-03-11	11:05:21	N	N	Brienne	goat	20 Hz	barn
2020-03-11	11:05:22	N	N	Brienne	goat	20 Hz	barn
2020-03-11	11:05:23	N	N	Brienne	goat	20 Hz	barn
2020-03-11	11:05:24	FSt	N	Brienne	goat	20 Hz	barn
2020-03-11	11:05:25	FSt	N	Brienne	goat	20 Hz	barn
2020-03-11	11:05:26	FSt	N	Brienne	goat	20 Hz	barn
2020-03-11	11:05:27	FSt	N	Brienne	goat	20 Hz	barn
2020-03-11	11:05:28	FSt	N	Brienne	goat	20 Hz	barn
2020-03-11	11:05:29	FSt	N	Brienne	goat	20 Hz	barn
2020-03-11	11:05:30	N	N	Brienne	goat	20 Hz	barn
2020-03-11	11:05:31	N	N	Brienne	goat	20 Hz	barn
2020-03-11	11:05:32	N	N	Brienne	goat	20 Hz	barn
2020-03-11	11:05:33	N	N	Brienne	goat	20 Hz	barn
2020-03-11	11:05:34	N	N	Brienne	goat	20 Hz	barn
2020-03-11	11:05:35	N	N	Brienne	goat	20 Hz	barn
2020-03-11	11:05:36	N	O	Brienne	goat	20 Hz	barn
2020-03-11	11:05:37	N	O	Brienne	goat	20 Hz	barn
2020-03-11	11:05:38	N	O	Brienne	goat	20 Hz	barn
2020-03-11	11:05:39	N	O	Brienne	goat	20 Hz	barn
2020-03-11	11:05:40	N	O	Brienne	goat	20 Hz	barn
2020-03-11	11:05:41	N	N	Brienne	goat	20 Hz	barn
2020-03-11	11:05:42	N	N	Brienne	goat	20 Hz	barn
2020-03-11	11:05:43	N	N	Brienne	goat	20 Hz	barn
2020-03-11	11:05:44	N	N	Brienne	goat	20 Hz	barn
2020-03-11	11:05:45	N	N	Brienne	goat	20 Hz	barn
2020-03-11	11:05:46	N	N	Brienne	goat	20 Hz	barn
2020-03-11	11:05:47	N	N	Brienne	goat	20 Hz	barn
2020-03-11	11:05:48	N	N	Brienne	goat	20 Hz	barn
2020-03-11	11:05:49	N	N	Brienne	goat	20 Hz	barn
2020-03-11	11:05:50	N	N	Brienne	goat	20 Hz	barn
2020-03-11	11:05:51	N	N	Brienne	goat	20 Hz	barn
2020-03-11	11:05:52	N	N	Brienne	goat	20 Hz	barn
2020-03-11	11:05:53	N	N	Brienne	goat	20 Hz	barn
2020-03-11	11:05:54	N	N	Brienne	goat	20 Hz	barn
2020-03-11	11:05:55	N	N	Brienne	goat	20 Hz	barn
2020-03-11	11:05:56	N	N	Brienne	goat	20 Hz	barn
2020-03-11	11:05:57	N	N	Brienne	goat	20 Hz	barn
2020-03-11	11:05:58	N	N	Brienne	goat	20 Hz	barn
2020-03-11	11:05:59	N	N	Brienne	goat	20 Hz	barn
2020-03-11	11:06:00	N	N	Brienne	goat	20 Hz	barn
2020-03-11	11:06:01	N	N	Brienne	goat	20 Hz	barn
2020-03-11	11:06:02	N	N	Brienne	goat	20 Hz	barn
2020-03-11	11:06:03	N	N	Brienne	goat	20 Hz	barn
2020-03-11	11:06:04	N	N	Brienne	goat	20 Hz	barn
2020-03-11	11:06:05	N	N	Brienne	goat	20 Hz	barn
2020-03-11	11:06:06	N	N	Brienne	goat	20 Hz	barn
2020-03-11	11:06:07	N	N	Brienne	goat	20 Hz	barn
2020-03-11	11:06:08	N	N	Brienne	goat	20 Hz	barn
2020-03-11	11:06:09	N	N	Brienne	goat	20 Hz	barn
2020-03-11	11:06:10	N	N	Brienne	goat	20 Hz	barn
2020-03-11	11:06:11	N	N	Brienne	goat	20 Hz	barn
2020-03-11	11:06:12	N	N	Brienne	goat	20 Hz	barn
2020-03-11	11:06:13	N	O	Brienne	goat	20 Hz	barn
2020-03-11	11:06:14	N	O	Brienne	goat	20 Hz	barn
2020-03-11	11:06:15	N	O	Brienne	goat	20 Hz	barn
2020-03-11	11:06:16	FSt	O	Brienne	goat	20 Hz	barn
2020-03-11	11:06:17	FSt	O	Brienne	goat	20 Hz	barn
2020-03-11	11:06:18	FSt	O	Brienne	goat	20 Hz	barn
2020-03-11	11:06:19	FSt	O	Brienne	goat	20 Hz	barn
2020-03-11	11:06:20	FSt	O	Brienne	goat	20 Hz	barn
2020-03-11	11:06:21	FSt	O	Brienne	goat	20 Hz	barn
2020-03-11	11:06:22	FSt	O	Brienne	goat	20 Hz	barn
2020-03-11	11:06:23	FSt	O	Brienne	goat	20 Hz	barn
2020-03-11	11:06:24	FSt	O	Brienne	goat	20 Hz	barn
2020-03-11	11:06:25	N	O	Brienne	goat	20 Hz	barn
2020-03-11	11:06:26	N	O	Brienne	goat	20 Hz	barn
2020-03-11	11:06:27	FSt	O	Brienne	goat	20 Hz	barn
2020-03-11	11:06:28	FSt	N	Brienne	goat	20 Hz	barn
2020-03-11	11:06:29	FSt	N	Brienne	goat	20 Hz	barn
2020-03-11	11:06:30	FSt	N	Brienne	goat	20 Hz	barn
2020-03-11	11:06:31	FSt	N	Brienne	goat	20 Hz	barn
2020-03-11	11:06:32	FSt	N	Brienne	goat	20 Hz	barn
2020-03-11	11:06:33	FSt	O	Brienne	goat	20 Hz	barn
2020-03-11	11:06:34	N	O	Brienne	goat	20 Hz	barn
2020-03-11	11:06:35	N	N	Brienne	goat	20 Hz	barn
2020-03-11	11:06:36	N	N	Brienne	goat	20 Hz	barn
2020-03-11	11:06:37	N	N	Brienne	goat	20 Hz	barn
2020-03-11	11:06:38	N	N	Brienne	goat	20 Hz	barn
2020-03-11	11:06:39	N	N	Brienne	goat	20 Hz	barn
2020-03-11	11:06:40	N	N	Brienne	goat	20 Hz	barn
2020-03-11	11:06:41	N	N	Brienne	goat	20 Hz	barn
2020-03-11	11:06:42	N	N	Brienne	goat	20 Hz	barn
2020-03-11	11:06:43	N	N	Brienne	goat	20 Hz	barn
2020-03-11	11:06:44	N	N	Brienne	goat	20 Hz	barn
2020-03-11	11:06:45	N	N	Brienne	goat	20 Hz	barn
2020-03-11	11:06:46	N	N	Brienne	goat	20 Hz	barn
2020-03-11	11:06:47	N	N	Brienne	goat	20 Hz	barn
2020-03-11	11:06:48	N	N	Brienne	goat	20 Hz	barn
2020-03-11	11:06:49	N	N	Brienne	goat	20 Hz	barn
2020-03-11	11:06:50	N	N	Brienne	goat	20 Hz	barn
2020-03-11	11:06:51	N	N	Brienne	goat	20 Hz	barn
2020-03-11	11:06:52	N	N	Brienne	goat	20 Hz	barn
2020-03-11	11:06:53	N	N	Brienne	goat	20 Hz	barn
2020-03-11	11:06:54	N	N	Brienne	goat	20 Hz	barn
2020-03-11	11:06:55	N	N	Brienne	goat	20 Hz	barn
2020-03-11	11:06:56	N	N	Brienne	goat	20 Hz	barn
2020-03-11	11:06:57	N	N	Brienne	goat	20 Hz	barn
2020-03-11	11:06:58	N	N	Brienne	goat	20 Hz	barn
2020-03-11	11:06:59	N	N	Brienne	goat	20 Hz	barn
2020-03-11	11:07:00	N	N	Brienne	goat	20 Hz	barn
2020-03-11	11:07:01	N	N	Brienne	goat	20 Hz	barn
2020-03-11	11:07:02	N	N	Brienne	goat	20 Hz	barn
2020-03-11	11:07:03	N	N	Brienne	goat	20 Hz	barn
2020-03-11	11:07:04	N	N	Brienne	goat	20 Hz	barn
2020-03-11	11:07:05	N	N	Brienne	goat	20 Hz	barn
2020-03-11	11:07:06	N	N	Brienne	goat	20 Hz	barn
2020-03-11	11:07:07	N	N	Brienne	goat	20 Hz	barn
2020-03-11	11:07:08	N	N	Brienne	goat	20 Hz	barn
2020-03-11	11:07:09	N	N	Brienne	goat	20 Hz	barn
2020-03-11	11:07:10	N	N	Brienne	goat	20 Hz	barn
2020-03-11	11:07:11	N	N	Brienne	goat	20 Hz	barn
2020-03-11	11:07:12	N	N	Brienne	goat	20 Hz	barn
2020-03-11	11:07:13	N	N	Brienne	goat	20 Hz	barn
2020-03-11	11:07:14	N	N	Brienne	goat	20 Hz	barn
2020-03-11	11:07:15	N	N	Brienne	goat	20 Hz	barn
2020-03-11	11:07:16	N	N	Brienne	goat	20 Hz	barn
2020-03-11	11:07:17	N	N	Brienne	goat	20 Hz	barn
2020-03-11	11:07:18	N	N	Brienne	goat	20 Hz	barn
2020-03-11	11:07:19	N	N	Brienne	goat	20 Hz	barn
2020-03-11	11:07:20	N	N	Brienne	goat	20 Hz	barn
2020-03-11	11:07:21	N	N	Brienne	goat	20 Hz	barn
2020-03-11	11:07:22	N	N	Brienne	goat	20 Hz	barn
2020-03-11	11:07:23	N	N	Brienne	goat	20 Hz	barn
2020-03-11	11:07:24	N	N	Brienne	goat	20 Hz	barn
2020-03-11	11:07:25	N	N	Brienne	goat	20 Hz	barn
2020-03-11	11:07:26	N	N	Brienne	goat	20 Hz	barn
2020-03-11	11:07:27	N	N	Brienne	goat	20 Hz	barn
2020-03-11	11:07:28	N	N	Brienne	goat	20 Hz	barn
2020-03-11	11:07:29	N	N	Brienne	goat	20 Hz	barn
2020-03-11	11:07:30	N	N	Brienne	goat	20 Hz	barn
2020-03-11	11:07:31	N	N	Brienne	goat	20 Hz	barn
2020-03-11	11:07:32	N	N	Brienne	goat	20 Hz	barn
2020-03-11	11:07:33	N	N	Brienne	goat	20 Hz	barn
2020-03-11	11:07:34	N	N	Brienne	goat	20 Hz	barn
2020-03-11	11:07:35	N	N	Brienne	goat	20 Hz	barn
2020-03-11	11:07:36	N	N	Brienne	goat	20 Hz	barn
2020-03-11	11:07:37	N	N	Brienne	goat	20 Hz	barn
2020-03-11	11:07:38	N	N	Brienne	goat	20 Hz	barn
2020-03-11	11:07:39	N	N	Brienne	goat	20 Hz	barn
2020-03-11	11:07:40	N	N	Brienne	goat	20 Hz	barn
2020-03-11	11:07:41	N	N	Brienne	goat	20 Hz	barn
2020-03-11	11:07:42	N	N	Brienne	goat	20 Hz	barn
2020-03-11	11:07:43	N	N	Brienne	goat	20 Hz	barn
2020-03-11	11:07:44	N	N	Brienne	goat	20 Hz	barn
2020-03-11	11:07:45	N	N	Brienne	goat	20 Hz	barn
2020-03-11	11:07:46	N	N	Brienne	goat	20 Hz	barn
2020-03-11	11:07:47	N	N	Brienne	goat	20 Hz	barn
2020-03-11	11:07:48	N	N	Brienne	goat	20 Hz	barn
2020-03-11	11:07:49	N	N	Brienne	goat	20 Hz	barn
2020-03-11	11:07:50	N	N	Brienne	goat	20 Hz	barn
2020-03-11	11:07:51	N	N	Brienne	goat	20 Hz	barn
2020-03-11	11:07:52	N	N	Brienne	goat	20 Hz	barn
2020-03-11	11:07:53	N	N	Brienne	goat	20 Hz	barn
2020-03-11	11:07:54	N	N	Brienne	goat	20 Hz	barn
2020-03-11	11:07:55	N	N	Brienne	goat	20 Hz	barn
2020-03-11	11:07:56	N	N	Brienne	goat	20 Hz	barn
2020-03-11	11:07:57	N	N	Brienne	goat	20 Hz	barn
2020-03-11	11:07:58	N	N	Brienne	goat	20 Hz	barn
2020-03-11	11:07:59	N	N	Brienne	goat	20 Hz	barn
2020-03-11	11:08:00	N	N	Brienne	goat	20 Hz	barn
2020-03-11	11:08:01	N	N	Brienne	goat	20 Hz	barn
2020-03-11	11:08:02	N	N	Brienne	goat	20 Hz	barn
2020-03-11	11:08:03	N	N	Brienne	goat	20 Hz	barn
2020-03-11	11:08:04	N	N	Brienne	goat	20 Hz	barn
2020-03-11	11:08:05	N	N	Brienne	goat	20 Hz	barn
2020-03-11	11:08:06	N	N	Brienne	goat	20 Hz	barn
2020-03-11	11:08:07	N	N	Brienne	goat	20 Hz	barn
2020-03-11	11:08:08	N	N	Brienne	goat	20 Hz	barn
2020-03-11	11:08:09	N	N	Brienne	goat	20 Hz	barn
2020-03-11	11:08:10	N	N	Brienne	goat	20 Hz	barn
2020-03-11	11:08:11	N	N	Brienne	goat	20 Hz	barn
2020-03-11	11:08:12	N	N	Brienne	goat	20 Hz	barn
2020-03-11	11:08:13	N	N	Brienne	goat	20 Hz	barn
2020-03-11	11:08:14	N	N	Brienne	goat	20 Hz	barn
2020-03-11	11:08:15	N	N	Brienne	goat	20 Hz	barn
2020-03-11	11:08:16	N	N	Brienne	goat	20 Hz	barn
2020-03-11	11:08:17	N	N	Brienne	goat	20 Hz	barn
2020-03-11	11:08:18	N	N	Brienne	goat	20 Hz	barn
2020-03-11	11:08:19	N	N	Brienne	goat	20 Hz	barn
2020-03-11	11:08:20	N	N	Brienne	goat	20 Hz	barn
2020-03-11	11:08:21	N	N	Brienne	goat	20 Hz	barn
2020-03-11	11:08:22	N	N	Brienne	goat	20 Hz	barn
2020-03-11	11:08:23	N	N	Brienne	goat	20 Hz	barn
2020-03-11	11:08:24	N	N	Brienne	goat	20 Hz	barn
2020-03-11	11:08:25	N	N	Brienne	goat	20 Hz	barn
2020-03-11	11:08:26	N	N	Brienne	goat	20 Hz	barn
2020-03-11	11:08:27	N	N	Brienne	goat	20 Hz	barn
2020-03-11	11:08:28	N	N	Brienne	goat	20 Hz	barn
2020-03-11	11:08:29	N	N	Brienne	goat	20 Hz	barn
2020-03-11	11:08:30	N	N	Brienne	goat	20 Hz	barn
2020-03-11	11:08:31	N	N	Brienne	goat	20 Hz	barn
2020-03-11	11:08:32	N	N	Brienne	goat	20 Hz	barn
2020-03-11	11:08:33	N	N	Brienne	goat	20 Hz	barn
2020-03-11	11:08:34	N	N	Brienne	goat	20 Hz	barn
2020-03-11	11:08:35	N	N	Brienne	goat	20 Hz	barn
2020-03-11	11:08:36	N	N	Brienne	goat	20 Hz	barn
2020-03-11	11:08:37	N	N	Brienne	goat	20 Hz	barn
2020-03-11	11:08:38	N	N	Brienne	goat	20 Hz	barn
2020-03-11	11:08:39	N	FSt	Brienne	goat	20 Hz	barn
2020-03-11	11:08:40	N	FSt	Brienne	goat	20 Hz	barn
2020-03-11	11:08:41	N	FSt	Brienne	goat	20 Hz	barn
2020-03-11	11:08:42	FSt	FSt	Brienne	goat	20 Hz	barn
2020-03-11	11:08:43	FSt	FSt	Brienne	goat	20 Hz	barn
2020-03-11	11:08:44	FSt	FSt	Brienne	goat	20 Hz	barn
2020-03-11	11:08:45	FSt	FSt	Brienne	goat	20 Hz	barn
2020-03-11	11:08:46	FSt	FSt	Brienne	goat	20 Hz	barn
2020-03-11	11:08:47	FSt	FSt	Brienne	goat	20 Hz	barn
2020-03-11	11:08:48	FSt	FSt	Brienne	goat	20 Hz	barn
2020-03-11	11:08:49	FSt	FSt	Brienne	goat	20 Hz	barn
2020-03-11	11:08:50	FSt	FSt	Brienne	goat	20 Hz	barn
2020-03-11	11:08:51	FSt	FSt	Brienne	goat	20 Hz	barn
2020-03-11	11:08:52	FSt	FSt	Brienne	goat	20 Hz	barn
2020-03-11	11:08:53	FSt	FSt	Brienne	goat	20 Hz	barn
2020-03-11	11:08:54	FSt	FSt	Brienne	goat	20 Hz	barn
2020-03-11	11:08:55	FSt	FSt	Brienne	goat	20 Hz	barn
2020-03-11	11:08:56	FSt	FSt	Brienne	goat	20 Hz	barn
2020-03-11	11:08:57	FSt	FSt	Brienne	goat	20 Hz	barn
2020-03-11	11:08:58	FSt	FSt	Brienne	goat	20 Hz	barn
2020-03-11	11:08:59	FSt	FSt	Brienne	goat	20 Hz	barn
2020-03-11	11:09:00	FSt	FSt	Brienne	goat	20 Hz	barn
2020-03-11	11:09:01	FSt	FSt	Brienne	goat	20 Hz	barn
2020-03-11	11:09:02	FSt	FSt	Brienne	goat	20 Hz	barn
2020-03-11	11:09:03	FSt	FSt	Brienne	goat	20 Hz	barn
2020-03-11	11:09:04	FSt	FSt	Brienne	goat	20 Hz	barn
2020-03-11	11:09:05	FSt	FSt	Brienne	goat	20 Hz	barn
2020-03-11	11:09:06	FSt	FSt	Brienne	goat	20 Hz	barn
2020-03-11	11:09:07	FSt	FSt	Brienne	goat	20 Hz	barn
2020-03-11	11:09:08	FSt	FSt	Brienne	goat	20 Hz	barn
2020-03-11	11:09:09	FSt	FSt	Brienne	goat	20 Hz	barn
2020-03-11	11:09:10	FSt	FSt	Brienne	goat	20 Hz	barn
2020-03-11	11:09:11	FSt	FSt	Brienne	goat	20 Hz	barn
2020-03-11	11:09:12	FSt	FSt	Brienne	goat	20 Hz	barn
2020-03-11	11:09:13	FSt	FSt	Brienne	goat	20 Hz	barn
2020-03-11	11:09:14	FSt	FSt	Brienne	goat	20 Hz	barn
2020-03-11	11:09:15	FSt	FSt	Brienne	goat	20 Hz	barn
2020-03-11	11:09:16	FSt	FSt	Brienne	goat	20 Hz	barn
2020-03-11	11:09:17	FSt	FSt	Brienne	goat	20 Hz	barn
2020-03-11	11:09:18	FSt	FSt	Brienne	goat	20 Hz	barn
2020-03-11	11:09:19	FSt	FSt	Brienne	goat	20 Hz	barn
2020-03-11	11:09:20	FSt	FSt	Brienne	goat	20 Hz	barn
2020-03-11	11:09:21	FSt	FSt	Brienne	goat	20 Hz	barn
2020-03-11	11:09:22	FSt	FSt	Brienne	goat	20 Hz	barn
2020-03-11	11:09:23	FSt	FSt	Brienne	goat	20 Hz	barn
2020-03-11	11:09:24	FSt	FSt	Brienne	goat	20 Hz	barn
2020-03-11	11:09:25	FSt	FSt	Brienne	goat	20 Hz	barn
2020-03-11	11:09:26	FSt	FSt	Brienne	goat	20 Hz	barn
2020-03-11	11:09:27	FSt	FSt	Brienne	goat	20 Hz	barn
2020-03-11	11:09:28	FSt	FSt	Brienne	goat	20 Hz	barn
2020-03-11	11:09:29	FSt	FSt	Brienne	goat	20 Hz	barn
2020-03-11	11:09:30	FSt	FSt	Brienne	goat	20 Hz	barn
2020-03-11	11:09:31	FSt	FSt	Brienne	goat	20 Hz	barn
2020-03-11	11:09:32	FSt	FSt	Brienne	goat	20 Hz	barn
2020-03-11	11:09:33	FSt	FSt	Brienne	goat	20 Hz	barn
2020-03-11	11:09:34	FSt	FSt	Brienne	goat	20 Hz	barn
2020-03-11	11:09:35	FSt	FSt	Brienne	goat	20 Hz	barn
2020-03-11	11:09:36	FSt	FSt	Brienne	goat	20 Hz	barn
2020-03-11	11:09:37	FSt	FSt	Brienne	goat	20 Hz	barn
2020-03-11	11:09:38	FSt	FSt	Brienne	goat	20 Hz	barn
2020-03-11	11:09:39	FSt	FSt	Brienne	goat	20 Hz	barn
2020-03-11	11:09:40	FSt	FSt	Brienne	goat	20 Hz	barn
2020-03-11	11:09:41	FSt	FSt	Brienne	goat	20 Hz	barn
2020-03-11	11:09:42	FSt	FSt	Brienne	goat	20 Hz	barn
2020-03-11	11:09:43	FSt	FSt	Brienne	goat	20 Hz	barn
2020-03-11	11:09:44	FSt	FSt	Brienne	goat	20 Hz	barn
2020-03-11	11:09:45	FSt	FSt	Brienne	goat	20 Hz	barn
2020-03-11	11:09:46	FSt	FSt	Brienne	goat	20 Hz	barn
2020-03-11	11:09:47	FSt	FSt	Brienne	goat	20 Hz	barn
2020-03-11	11:09:48	FSt	FSt	Brienne	goat	20 Hz	barn
2020-03-11	11:09:49	FSt	FSt	Brienne	goat	20 Hz	barn
2020-03-11	11:09:50	FSt	FSt	Brienne	goat	20 Hz	barn
2020-03-11	11:09:51	FSt	FSt	Brienne	goat	20 Hz	barn
2020-03-11	11:09:52	FSt	FSt	Brienne	goat	20 Hz	barn
2020-03-11	11:09:53	FSt	FSt	Brienne	goat	20 Hz	barn
2020-03-11	11:09:54	FSt	FSt	Brienne	goat	20 Hz	barn
2020-03-11	11:09:55	FSt	FSt	Brienne	goat	20 Hz	barn
2020-03-11	11:09:56	FSt	FSt	Brienne	goat	20 Hz	barn
2020-03-11	11:09:57	FSt	FSt	Brienne	goat	20 Hz	barn
2020-03-11	11:09:58	FSt	FSt	Brienne	goat	20 Hz	barn
2020-03-11	11:09:59	FSt	FSt	Brienne	goat	20 Hz	barn
2020-03-11	11:10:00	FSt	FSt	Brienne	goat	20 Hz	barn
2020-03-11	11:10:01	FSt	FSt	Brienne	goat	20 Hz	barn
2020-03-11	11:10:02	FSt	FSt	Brienne	goat	20 Hz	barn
2020-03-11	11:10:03	FSt	FSt	Brienne	goat	20 Hz	barn
2020-03-11	11:10:04	N	FSt	Brienne	goat	20 Hz	barn
2020-03-11	11:10:05	N	FSt	Brienne	goat	20 Hz	barn
2020-03-11	11:10:06	N	FSt	Brienne	goat	20 Hz	barn
2020-03-11	11:10:07	FSt	FSt	Brienne	goat	20 Hz	barn
2020-03-11	11:10:08	FSt	FSt	Brienne	goat	20 Hz	barn
2020-03-11	11:10:09	FSt	FSt	Brienne	goat	20 Hz	barn
2020-03-11	11:10:10	FSt	FSt	Brienne	goat	20 Hz	barn
2020-03-11	11:10:11	FSt	FSt	Brienne	goat	20 Hz	barn
2020-03-11	11:10:12	FSt	FSt	Brienne	goat	20 Hz	barn
2020-03-11	11:10:13	FSt	FSt	Brienne	goat	20 Hz	barn
2020-03-11	11:10:14	FSt	FSt	Brienne	goat	20 Hz	barn
2020-03-11	11:10:15	FSt	FSt	Brienne	goat	20 Hz	barn
2020-03-11	11:10:16	FSt	FSt	Brienne	goat	20 Hz	barn
2020-03-11	11:10:17	FSt	FSt	Brienne	goat	20 Hz	barn
2020-03-11	11:10:18	FSt	FSt	Brienne	goat	20 Hz	barn
2020-03-11	11:10:19	FSt	FSt	Brienne	goat	20 Hz	barn
2020-03-11	11:10:20	FSt	FSt	Brienne	goat	20 Hz	barn
2020-03-11	11:10:21	FSt	FSt	Brienne	goat	20 Hz	barn
2020-03-11	11:10:22	FSt	FSt	Brienne	goat	20 Hz	barn
2020-03-11	11:10:23	FSt	FSt	Brienne	goat	20 Hz	barn
2020-03-11	11:10:24	FSt	FSt	Brienne	goat	20 Hz	barn
2020-03-11	11:10:25	FSt	FSt	Brienne	goat	20 Hz	barn
2020-03-11	11:10:26	FSt	FSt	Brienne	goat	20 Hz	barn
2020-03-11	11:10:27	FSt	FSt	Brienne	goat	20 Hz	barn
2020-03-11	11:10:28	FSt	FSt	Brienne	goat	20 Hz	barn
2020-03-11	11:10:29	FSt	FSt	Brienne	goat	20 Hz	barn
2020-03-11	11:10:30	FSt	FSt	Brienne	goat	20 Hz	barn
2020-03-11	11:10:31	FSt	FSt	Brienne	goat	20 Hz	barn
2020-03-11	11:10:32	FSt	FSt	Brienne	goat	20 Hz	barn
2020-03-11	11:10:33	FSt	FSt	Brienne	goat	20 Hz	barn
2020-03-11	11:10:34	FSt	FSt	Brienne	goat	20 Hz	barn
2020-03-11	11:10:35	FSt	FSt	Brienne	goat	20 Hz	barn
2020-03-11	11:10:36	FSt	FSt	Brienne	goat	20 Hz	barn
2020-03-11	11:10:37	FSt	FSt	Brienne	goat	20 Hz	barn
2020-03-11	11:10:38	FSt	FSt	Brienne	goat	20 Hz	barn
2020-03-11	11:10:39	FSt	FSt	Brienne	goat	20 Hz	barn
2020-03-11	11:10:40	FSt	FSt	Brienne	goat	20 Hz	barn
2020-03-11	11:10:41	FSt	FSt	Brienne	goat	20 Hz	barn
2020-03-11	11:10:42	FSt	FSt	Brienne	goat	20 Hz	barn
2020-03-11	11:10:43	FSt	FSt	Brienne	goat	20 Hz	barn
2020-03-11	11:10:44	FSt	FSt	Brienne	goat	20 Hz	barn
2020-03-11	11:10:45	FSt	FSt	Brienne	goat	20 Hz	barn
2020-03-11	11:10:46	FSt	FSt	Brienne	goat	20 Hz	barn
2020-03-11	11:10:47	FSt	FSt	Brienne	goat	20 Hz	barn
2020-03-11	11:10:48	FSt	FSt	Brienne	goat	20 Hz	barn
2020-03-11	11:10:49	FSt	FSt	Brienne	goat	20 Hz	barn
2020-03-11	11:10:50	FSt	FSt	Brienne	goat	20 Hz	barn
2020-03-11	11:10:51	FSt	FSt	Brienne	goat	20 Hz	barn
2020-03-11	11:10:52	FSt	FSt	Brienne	goat	20 Hz	barn
2020-03-11	11:10:53	FSt	FSt	Brienne	goat	20 Hz	barn
2020-03-11	11:10:54	FSt	FSt	Brienne	goat	20 Hz	barn
2020-03-11	11:10:55	FSt	FSt	Brienne	goat	20 Hz	barn
2020-03-11	11:10:56	FSt	FSt	Brienne	goat	20 Hz	barn
2020-03-11	11:10:57	FSt	FSt	Brienne	goat	20 Hz	barn
2020-03-11	11:10:58	FSt	FSt	Brienne	goat	20 Hz	barn
2020-03-11	11:10:59	FSt	FSt	Brienne	goat	20 Hz	barn
2020-03-11	11:11:00	FSt	FSt	Brienne	goat	20 Hz	barn
2020-03-11	11:11:01	FSt	FSt	Brienne	goat	20 Hz	barn
2020-03-11	11:11:02	FSt	FSt	Brienne	goat	20 Hz	barn
2020-03-11	11:11:03	FSt	FSt	Brienne	goat	20 Hz	barn
2020-03-11	11:11:04	FSt	FSt	Brienne	goat	20 Hz	barn
2020-03-11	11:11:05	FSt	FSt	Brienne	goat	20 Hz	barn
2020-03-11	11:11:06	FSt	FSt	Brienne	goat	20 Hz	barn
2020-03-11	11:11:07	N	FSt	Brienne	goat	20 Hz	barn
2020-03-11	11:11:08	N	FSt	Brienne	goat	20 Hz	barn
2020-03-11	11:11:09	FSt	FSt	Brienne	goat	20 Hz	barn
2020-03-11	11:11:10	FSt	FSt	Brienne	goat	20 Hz	barn
2020-03-11	11:11:11	FSt	FSt	Brienne	goat	20 Hz	barn
2020-03-11	11:11:12	FSt	FSt	Brienne	goat	20 Hz	barn
2020-03-11	11:11:13	FSt	FSt	Brienne	goat	20 Hz	barn
2020-03-11	11:11:14	FSt	FSt	Brienne	goat	20 Hz	barn
2020-03-11	11:11:15	FSt	FSt	Brienne	goat	20 Hz	barn
2020-03-11	11:11:16	FSt	FSt	Brienne	goat	20 Hz	barn
2020-03-11	11:11:17	FSt	FSt	Brienne	goat	20 Hz	barn
2020-03-11	11:11:18	FSt	FSt	Brienne	goat	20 Hz	barn
2020-03-11	11:11:19	FSt	FSt	Brienne	goat	20 Hz	barn
2020-03-11	11:11:20	FSt	FSt	Brienne	goat	20 Hz	barn
2020-03-11	11:11:21	FSt	FSt	Brienne	goat	20 Hz	barn
2020-03-11	11:11:22	FSt	FSt	Brienne	goat	20 Hz	barn
2020-03-11	11:11:23	FSt	FSt	Brienne	goat	20 Hz	barn
2020-03-11	11:11:24	FSt	FSt	Brienne	goat	20 Hz	barn
2020-03-11	11:11:25	FSt	FSt	Brienne	goat	20 Hz	barn
2020-03-11	11:11:26	FSt	FSt	Brienne	goat	20 Hz	barn
2020-03-11	11:11:27	FSt	FSt	Brienne	goat	20 Hz	barn
2020-03-11	11:11:28	FSt	FSt	Brienne	goat	20 Hz	barn
2020-03-11	11:11:29	FSt	FSt	Brienne	goat	20 Hz	barn
2020-03-11	11:11:30	FSt	FSt	Brienne	goat	20 Hz	barn
2020-03-11	11:11:31	FSt	FSt	Brienne	goat	20 Hz	barn
2020-03-11	11:11:32	FSt	FSt	Brienne	goat	20 Hz	barn
2020-03-11	11:11:33	FSt	FSt	Brienne	goat	20 Hz	barn
2020-03-11	11:11:34	FSt	FSt	Brienne	goat	20 Hz	barn
2020-03-11	11:11:35	FSt	FSt	Brienne	goat	20 Hz	barn
2020-03-11	11:11:36	FSt	FSt	Brienne	goat	20 Hz	barn
2020-03-11	11:11:37	FSt	FSt	Brienne	goat	20 Hz	barn
2020-03-11	11:11:38	FSt	FSt	Brienne	goat	20 Hz	barn
2020-03-11	11:11:39	FSt	FSt	Brienne	goat	20 Hz	barn
2020-03-11	11:11:40	FSt	FSt	Brienne	goat	20 Hz	barn
2020-03-11	11:11:41	FSt	FSt	Brienne	goat	20 Hz	barn
2020-03-11	11:11:42	FSt	FSt	Brienne	goat	20 Hz	barn
2020-03-11	11:11:43	FSt	FSt	Brienne	goat	20 Hz	barn
2020-03-11	11:11:44	FSt	FSt	Brienne	goat	20 Hz	barn
2020-03-11	11:11:45	FSt	FSt	Brienne	goat	20 Hz	barn
2020-03-11	11:11:46	FSt	FSt	Brienne	goat	20 Hz	barn
2020-03-11	11:11:47	FSt	FSt	Brienne	goat	20 Hz	barn
2020-03-11	11:11:48	FSt	FSt	Brienne	goat	20 Hz	barn
2020-03-11	11:11:49	FSt	FSt	Brienne	goat	20 Hz	barn
2020-03-11	11:11:50	FSt	FSt	Brienne	goat	20 Hz	barn
2020-03-11	11:11:51	FSt	FSt	Brienne	goat	20 Hz	barn
2020-03-11	11:11:52	FSt	FSt	Brienne	goat	20 Hz	barn
2020-03-11	11:11:53	FSt	FSt	Brienne	goat	20 Hz	barn
2020-03-11	11:11:54	FSt	FSt	Brienne	goat	20 Hz	barn
2020-03-11	11:11:55	FSt	FSt	Brienne	goat	20 Hz	barn
2020-03-11	11:11:56	FSt	FSt	Brienne	goat	20 Hz	barn
2020-03-11	11:11:57	FSt	FSt	Brienne	goat	20 Hz	barn
2020-03-11	11:11:58	FSt	FSt	Brienne	goat	20 Hz	barn
2020-03-11	11:11:59	FSt	FSt	Brienne	goat	20 Hz	barn
2020-03-11	11:12:00	FSt	FSt	Brienne	goat	20 Hz	barn
2020-03-11	11:12:01	FSt	FSt	Brienne	goat	20 Hz	barn
2020-03-11	11:12:02	FSt	FSt	Brienne	goat	20 Hz	barn
2020-03-11	11:12:03	FSt	FSt	Brienne	goat	20 Hz	barn
2020-03-11	11:12:04	FSt	FSt	Brienne	goat	20 Hz	barn
2020-03-11	11:12:05	FSt	FSt	Brienne	goat	20 Hz	barn
2020-03-11	11:12:06	FSt	FSt	Brienne	goat	20 Hz	barn
2020-03-11	11:12:07	FSt	FSt	Brienne	goat	20 Hz	barn
2020-03-11	11:12:08	FSt	N	Brienne	goat	20 Hz	barn
2020-03-11	11:12:09	FSt	N	Brienne	goat	20 Hz	barn
2020-03-11	11:12:10	FSt	N	Brienne	goat	20 Hz	barn
2020-03-11	11:12:11	FSt	N	Brienne	goat	20 Hz	barn
2020-03-11	11:12:12	FSt	N	Brienne	goat	20 Hz	barn
2020-03-11	11:12:13	FSt	N	Brienne	goat	20 Hz	barn
2020-03-11	11:12:14	FSt	N	Brienne	goat	20 Hz	barn
2020-03-11	11:12:15	FSt	N	Brienne	goat	20 Hz	barn
2020-03-11	11:12:16	FSt	N	Brienne	goat	20 Hz	barn
2020-03-11	11:12:17	FSt	N	Brienne	goat	20 Hz	barn
2020-03-11	11:12:18	N	N	Brienne	goat	20 Hz	barn
2020-03-11	11:12:19	N	FSt	Brienne	goat	20 Hz	barn
2020-03-11	11:12:20	N	FSt	Brienne	goat	20 Hz	barn
2020-03-11	11:12:21	FSt	FSt	Brienne	goat	20 Hz	barn
2020-03-11	11:12:22	FSt	FSt	Brienne	goat	20 Hz	barn
2020-03-11	11:12:23	FSt	FSt	Brienne	goat	20 Hz	barn
2020-03-11	11:12:24	FSt	FSt	Brienne	goat	20 Hz	barn
2020-03-11	11:12:25	FSt	FSt	Brienne	goat	20 Hz	barn
2020-03-11	11:12:26	FSt	FSt	Brienne	goat	20 Hz	barn
2020-03-11	11:12:27	FSt	FSt	Brienne	goat	20 Hz	barn
2020-03-11	11:12:28	N	FSt	Brienne	goat	20 Hz	barn
2020-03-11	11:12:29	N	FSt	Brienne	goat	20 Hz	barn
2020-03-11	11:12:30	FSt	FSt	Brienne	goat	20 Hz	barn
2020-03-11	11:12:31	FSt	FSt	Brienne	goat	20 Hz	barn
2020-03-11	11:12:32	FSt	FSt	Brienne	goat	20 Hz	barn
2020-03-11	11:12:33	FSt	FSt	Brienne	goat	20 Hz	barn
2020-03-11	11:12:34	FSt	FSt	Brienne	goat	20 Hz	barn
2020-03-11	11:12:35	FSt	FSt	Brienne	goat	20 Hz	barn
2020-03-11	11:12:36	FSt	FSt	Brienne	goat	20 Hz	barn
2020-03-11	11:12:37	FSt	FSt	Brienne	goat	20 Hz	barn
2020-03-11	11:12:38	FSt	FSt	Brienne	goat	20 Hz	barn
2020-03-11	11:12:39	FSt	FSt	Brienne	goat	20 Hz	barn
2020-03-11	11:12:40	FSt	FSt	Brienne	goat	20 Hz	barn
2020-03-11	11:12:41	FSt	FSt	Brienne	goat	20 Hz	barn
2020-03-11	11:12:42	FSt	FSt	Brienne	goat	20 Hz	barn
2020-03-11	11:12:43	FSt	FSt	Brienne	goat	20 Hz	barn
2020-03-11	11:12:44	FSt	FSt	Brienne	goat	20 Hz	barn
2020-03-11	11:12:45	FSt	FSt	Brienne	goat	20 Hz	barn
2020-03-11	11:12:46	FSt	FSt	Brienne	goat	20 Hz	barn
2020-03-11	11:12:47	FSt	FSt	Brienne	goat	20 Hz	barn
2020-03-11	11:12:48	FSt	FSt	Brienne	goat	20 Hz	barn
2020-03-11	11:12:49	FSt	FSt	Brienne	goat	20 Hz	barn
2020-03-11	11:12:50	FSt	FSt	Brienne	goat	20 Hz	barn
2020-03-11	11:12:51	FSt	FSt	Brienne	goat	20 Hz	barn
2020-03-11	11:12:52	FSt	FSt	Brienne	goat	20 Hz	barn
2020-03-11	11:12:53	FSt	FSt	Brienne	goat	20 Hz	barn
2020-03-11	11:12:54	FSt	FSt	Brienne	goat	20 Hz	barn
2020-03-11	11:12:55	N	FSt	Brienne	goat	20 Hz	barn
2020-03-11	11:12:56	FSt	FSt	Brienne	goat	20 Hz	barn
2020-03-11	11:12:57	FSt	FSt	Brienne	goat	20 Hz	barn
2020-03-11	11:12:58	FSt	FSt	Brienne	goat	20 Hz	barn
2020-03-11	11:12:59	FSt	FSt	Brienne	goat	20 Hz	barn
2020-03-11	11:13:00	FSt	FSt	Brienne	goat	20 Hz	barn
2020-03-11	11:13:01	FSt	FSt	Brienne	goat	20 Hz	barn
2020-03-11	11:13:02	FSt	FSt	Brienne	goat	20 Hz	barn
2020-03-11	11:13:03	FSt	FSt	Brienne	goat	20 Hz	barn
2020-03-11	11:13:04	FSt	FSt	Brienne	goat	20 Hz	barn
2020-03-11	11:13:05	FSt	FSt	Brienne	goat	20 Hz	barn
2020-03-11	11:13:06	FSt	FSt	Brienne	goat	20 Hz	barn
2020-03-11	11:13:07	FSt	FSt	Brienne	goat	20 Hz	barn
2020-03-11	11:13:08	FSt	FSt	Brienne	goat	20 Hz	barn
2020-03-11	11:13:09	FSt	FSt	Brienne	goat	20 Hz	barn
2020-03-11	11:13:10	FSt	FSt	Brienne	goat	20 Hz	barn
2020-03-11	11:13:11	FSt	FSt	Brienne	goat	20 Hz	barn
2020-03-11	11:13:12	FSt	FSt	Brienne	goat	20 Hz	barn
2020-03-11	11:13:13	FSt	FSt	Brienne	goat	20 Hz	barn
2020-03-11	11:13:14	FSt	FSt	Brienne	goat	20 Hz	barn
2020-03-11	11:13:15	FSt	FSt	Brienne	goat	20 Hz	barn
2020-03-11	11:13:16	FSt	FSt	Brienne	goat	20 Hz	barn
2020-03-11	11:13:17	FSt	FSt	Brienne	goat	20 Hz	barn
2020-03-11	11:13:18	FSt	FSt	Brienne	goat	20 Hz	barn
2020-03-11	11:13:19	FSt	FSt	Brienne	goat	20 Hz	barn
2020-03-11	11:13:20	FSt	FSt	Brienne	goat	20 Hz	barn
2020-03-11	11:13:21	FSt	FSt	Brienne	goat	20 Hz	barn
2020-03-11	11:13:22	FSt	FSt	Brienne	goat	20 Hz	barn
2020-03-11	11:13:23	FSt	FSt	Brienne	goat	20 Hz	barn
2020-03-11	11:13:24	FSt	FSt	Brienne	goat	20 Hz	barn
2020-03-11	11:13:25	FSt	FSt	Brienne	goat	20 Hz	barn
2020-03-11	11:13:26	FSt	FSt	Brienne	goat	20 Hz	barn
2020-03-11	11:13:27	FSt	FSt	Brienne	goat	20 Hz	barn
2020-03-11	11:13:28	FSt	FSt	Brienne	goat	20 Hz	barn
2020-03-11	11:13:29	FSt	FSt	Brienne	goat	20 Hz	barn
2020-03-11	11:13:30	FSt	FSt	Brienne	goat	20 Hz	barn
2020-03-11	11:13:31	FSt	FSt	Brienne	goat	20 Hz	barn
2020-03-11	11:13:32	FSt	FSt	Brienne	goat	20 Hz	barn
2020-03-11	11:13:33	FSt	FSt	Brienne	goat	20 Hz	barn
2020-03-11	11:13:34	FSt	FSt	Brienne	goat	20 Hz	barn
2020-03-11	11:13:35	FSt	FSt	Brienne	goat	20 Hz	barn
2020-03-11	11:13:36	FSt	FSt	Brienne	goat	20 Hz	barn
2020-03-11	11:13:37	FSt	FSt	Brienne	goat	20 Hz	barn
2020-03-11	11:13:38	FSt	N	Brienne	goat	20 Hz	barn
2020-03-11	11:13:39	FSt	N	Brienne	goat	20 Hz	barn
2020-03-11	11:13:40	FSt	N	Brienne	goat	20 Hz	barn
2020-03-11	11:13:41	FSt	N	Brienne	goat	20 Hz	barn
2020-03-11	11:13:42	FSt	N	Brienne	goat	20 Hz	barn
2020-03-11	11:13:43	FSt	N	Brienne	goat	20 Hz	barn
2020-03-11	11:13:44	FSt	N	Brienne	goat	20 Hz	barn
2020-03-11	11:13:45	FSt	N	Brienne	goat	20 Hz	barn
2020-03-11	11:13:46	N	N	Brienne	goat	20 Hz	barn
2020-03-11	11:13:47	N	N	Brienne	goat	20 Hz	barn
2020-03-11	11:13:48	N	N	Brienne	goat	20 Hz	barn
2020-03-11	11:13:49	N	N	Brienne	goat	20 Hz	barn
2020-03-11	11:13:50	N	N	Brienne	goat	20 Hz	barn
2020-03-11	11:13:51	N	N	Brienne	goat	20 Hz	barn
2020-03-11	11:13:52	N	N	Brienne	goat	20 Hz	barn
2020-03-11	11:13:53	N	N	Brienne	goat	20 Hz	barn
2020-03-11	11:13:54	N	N	Brienne	goat	20 Hz	barn
2020-03-11	11:13:55	N	N	Brienne	goat	20 Hz	barn
2020-03-11	11:13:56	N	N	Brienne	goat	20 Hz	barn
2020-03-11	11:13:57	N	N	Brienne	goat	20 Hz	barn
2020-03-11	11:13:58	N	N	Brienne	goat	20 Hz	barn
2020-03-11	11:13:59	N	N	Brienne	goat	20 Hz	barn
2020-03-11	11:14:00	N	N	Brienne	goat	20 Hz	barn
2020-03-11	11:14:01	N	N	Brienne	goat	20 Hz	barn
2020-03-11	11:14:02	N	N	Brienne	goat	20 Hz	barn
2020-03-11	11:14:03	N	N	Brienne	goat	20 Hz	barn
2020-03-11	11:14:04	N	N	Brienne	goat	20 Hz	barn
2020-03-11	11:14:05	N	N	Brienne	goat	20 Hz	barn
2020-03-11	11:14:06	N	N	Brienne	goat	20 Hz	barn
2020-03-11	11:14:07	N	N	Brienne	goat	20 Hz	barn
2020-03-11	11:14:08	N	N	Brienne	goat	20 Hz	barn
2020-03-11	11:14:09	N	N	Brienne	goat	20 Hz	barn
2020-03-11	11:14:10	N	N	Brienne	goat	20 Hz	barn
2020-03-11	11:14:11	N	N	Brienne	goat	20 Hz	barn
2020-03-11	11:14:12	N	N	Brienne	goat	20 Hz	barn
2020-03-11	11:14:13	N	N	Brienne	goat	20 Hz	barn
2020-03-11	11:14:14	N	N	Brienne	goat	20 Hz	barn
2020-03-11	11:14:15	N	N	Brienne	goat	20 Hz	barn
2020-03-11	11:14:16	N	N	Brienne	goat	20 Hz	barn
2020-03-11	11:14:17	N	N	Brienne	goat	20 Hz	barn
2020-03-11	11:14:18	N	N	Brienne	goat	20 Hz	barn
2020-03-11	11:14:19	N	N	Brienne	goat	20 Hz	barn
2020-03-11	11:14:20	N	N	Brienne	goat	20 Hz	barn
2020-03-11	11:14:21	N	N	Brienne	goat	20 Hz	barn
2020-03-11	11:14:22	N	N	Brienne	goat	20 Hz	barn
2020-03-11	11:14:23	N	N	Brienne	goat	20 Hz	barn
2020-03-11	11:14:24	N	N	Brienne	goat	20 Hz	barn
2020-03-11	11:14:25	N	N	Brienne	goat	20 Hz	barn
2020-03-11	11:14:26	N	N	Brienne	goat	20 Hz	barn
2020-03-11	11:14:27	N	N	Brienne	goat	20 Hz	barn
2020-03-11	11:14:28	N	N	Brienne	goat	20 Hz	barn
2020-03-11	11:14:29	N	N	Brienne	goat	20 Hz	barn
2020-03-11	11:14:30	N	N	Brienne	goat	20 Hz	barn
2020-03-11	11:14:31	N	N	Brienne	goat	20 Hz	barn
2020-03-11	11:14:32	N	N	Brienne	goat	20 Hz	barn
2020-03-11	11:14:33	N	N	Brienne	goat	20 Hz	barn
2020-03-11	11:14:34	N	N	Brienne	goat	20 Hz	barn
2020-03-11	11:14:35	N	N	Brienne	goat	20 Hz	barn
2020-03-11	11:14:36	N	N	Brienne	goat	20 Hz	barn
2020-03-11	11:14:37	N	N	Brienne	goat	20 Hz	barn
2020-03-11	11:14:38	N	N	Brienne	goat	20 Hz	barn
2020-03-11	11:14:39	N	N	Brienne	goat	20 Hz	barn
2020-03-11	11:14:40	N	N	Brienne	goat	20 Hz	barn
2020-03-11	11:14:41	N	FSt	Brienne	goat	20 Hz	barn
2020-03-11	11:14:42	FSt	FSt	Brienne	goat	20 Hz	barn
2020-03-11	11:14:43	FSt	FSt	Brienne	goat	20 Hz	barn
2020-03-11	11:14:44	FSt	FSt	Brienne	goat	20 Hz	barn
2020-03-11	11:14:45	FSt	FSt	Brienne	goat	20 Hz	barn
2020-03-11	11:14:46	FSt	FSt	Brienne	goat	20 Hz	barn
2020-03-11	11:14:47	FSt	FSt	Brienne	goat	20 Hz	barn
2020-03-11	11:14:48	FSt	FSt	Brienne	goat	20 Hz	barn
2020-03-11	11:14:49	FSt	FSt	Brienne	goat	20 Hz	barn
2020-03-11	11:14:50	FSt	FSt	Brienne	goat	20 Hz	barn
2020-03-11	11:14:51	FSt	FSt	Brienne	goat	20 Hz	barn
2020-03-11	11:14:52	FSt	FSt	Brienne	goat	20 Hz	barn
2020-03-11	11:14:53	FSt	FSt	Brienne	goat	20 Hz	barn
2020-03-11	11:14:54	FSt	FSt	Brienne	goat	20 Hz	barn
2020-03-11	11:14:55	FSt	FSt	Brienne	goat	20 Hz	barn
2020-03-11	11:14:56	FSt	FSt	Brienne	goat	20 Hz	barn
2020-03-11	11:14:57	FSt	FSt	Brienne	goat	20 Hz	barn
2020-03-11	11:14:58	FSt	FSt	Brienne	goat	20 Hz	barn
2020-03-11	11:14:59	N	FSt	Brienne	goat	20 Hz	barn
2020-03-11	11:15:00	N	FSt	Brienne	goat	20 Hz	barn
2020-03-11	11:15:01	FSt	FSt	Brienne	goat	20 Hz	barn
2020-03-11	11:15:02	FSt	FSt	Brienne	goat	20 Hz	barn
2020-03-11	11:15:03	FSt	FSt	Brienne	goat	20 Hz	barn
2020-03-11	11:15:04	FSt	FSt	Brienne	goat	20 Hz	barn
2020-03-11	11:15:05	FSt	FSt	Brienne	goat	20 Hz	barn
2020-03-11	11:15:06	FSt	FSt	Brienne	goat	20 Hz	barn
2020-03-11	11:15:07	FSt	FSt	Brienne	goat	20 Hz	barn
2020-03-11	11:15:08	FSt	FSt	Brienne	goat	20 Hz	barn
2020-03-11	11:15:09	FSt	FSt	Brienne	goat	20 Hz	barn
2020-03-11	11:15:10	FSt	N	Brienne	goat	20 Hz	barn
2020-03-11	11:15:11	N	N	Brienne	goat	20 Hz	barn
2020-03-11	11:15:12	N	N	Brienne	goat	20 Hz	barn
2020-03-11	11:15:13	FSt	N	Brienne	goat	20 Hz	barn
2020-03-11	11:15:14	FSt	N	Brienne	goat	20 Hz	barn
2020-03-11	11:15:15	FSt	N	Brienne	goat	20 Hz	barn
2020-03-11	11:15:16	FSt	N	Brienne	goat	20 Hz	barn
2020-03-11	11:15:17	FSt	N	Brienne	goat	20 Hz	barn
2020-03-11	11:15:18	FSt	N	Brienne	goat	20 Hz	barn
2020-03-11	11:15:19	FSt	N	Brienne	goat	20 Hz	barn
2020-03-11	11:15:20	FSt	N	Brienne	goat	20 Hz	barn
2020-03-11	11:15:21	FSt	N	Brienne	goat	20 Hz	barn
2020-03-11	11:15:22	N	N	Brienne	goat	20 Hz	barn
2020-03-11	11:15:23	N	N	Brienne	goat	20 Hz	barn
2020-03-11	11:15:24	N	N	Brienne	goat	20 Hz	barn
2020-03-11	11:15:25	N	N	Brienne	goat	20 Hz	barn
2020-03-11	11:15:26	N	N	Brienne	goat	20 Hz	barn
2020-03-11	11:15:27	N	N	Brienne	goat	20 Hz	barn
2020-03-11	11:15:28	N	N	Brienne	goat	20 Hz	barn
2020-03-11	11:15:29	N	N	Brienne	goat	20 Hz	barn
2020-03-11	11:15:30	N	N	Brienne	goat	20 Hz	barn
2020-03-11	11:15:31	N	FSt	Brienne	goat	20 Hz	barn
2020-03-11	11:15:32	FSt	FSt	Brienne	goat	20 Hz	barn
2020-03-11	11:15:33	FSt	FSt	Brienne	goat	20 Hz	barn
2020-03-11	11:15:34	FSt	FSt	Brienne	goat	20 Hz	barn
2020-03-11	11:15:35	FSt	FSt	Brienne	goat	20 Hz	barn
2020-03-11	11:15:36	FSt	FSt	Brienne	goat	20 Hz	barn
2020-03-11	11:15:37	FSt	FSt	Brienne	goat	20 Hz	barn
2020-03-11	11:15:38	FSt	FSt	Brienne	goat	20 Hz	barn
2020-03-11	11:15:39	FSt	FSt	Brienne	goat	20 Hz	barn
2020-03-11	11:15:40	FSt	FSt	Brienne	goat	20 Hz	barn
2020-03-11	11:15:41	FSt	FSt	Brienne	goat	20 Hz	barn
2020-03-11	11:15:42	FSt	FSt	Brienne	goat	20 Hz	barn
2020-03-11	11:15:43	FSt	FSt	Brienne	goat	20 Hz	barn
2020-03-11	11:15:44	FSt	FSt	Brienne	goat	20 Hz	barn
2020-03-11	11:15:45	FSt	FSt	Brienne	goat	20 Hz	barn
2020-03-11	11:15:46	FSt	FSt	Brienne	goat	20 Hz	barn
2020-03-11	11:15:47	FSt	FSt	Brienne	goat	20 Hz	barn
2020-03-11	11:15:48	FSt	FSt	Brienne	goat	20 Hz	barn
2020-03-11	11:15:49	FSt	FSt	Brienne	goat	20 Hz	barn
2020-03-11	11:15:50	FSt	FSt	Brienne	goat	20 Hz	barn
2020-03-11	11:15:51	FSt	FSt	Brienne	goat	20 Hz	barn
2020-03-11	11:15:52	FSt	FSt	Brienne	goat	20 Hz	barn
2020-03-11	11:15:53	FSt	FSt	Brienne	goat	20 Hz	barn
2020-03-11	11:15:54	FSt	FSt	Brienne	goat	20 Hz	barn
2020-03-11	11:15:55	FSt	FSt	Brienne	goat	20 Hz	barn
2020-03-11	11:15:56	FSt	FSt	Brienne	goat	20 Hz	barn
2020-03-11	11:15:57	FSt	FSt	Brienne	goat	20 Hz	barn
2020-03-11	11:15:58	FSt	FSt	Brienne	goat	20 Hz	barn
2020-03-11	11:15:59	FSt	FSt	Brienne	goat	20 Hz	barn
2020-03-11	11:16:00	FSt	FSt	Brienne	goat	20 Hz	barn
2020-03-11	11:16:01	FSt	FSt	Brienne	goat	20 Hz	barn
2020-03-11	11:16:02	FSt	FSt	Brienne	goat	20 Hz	barn
2020-03-11	11:16:03	FSt	FSt	Brienne	goat	20 Hz	barn
2020-03-11	11:16:04	FSt	FSt	Brienne	goat	20 Hz	barn
2020-03-11	11:16:05	FSt	FSt	Brienne	goat	20 Hz	barn
2020-03-11	11:16:06	FSt	FSt	Brienne	goat	20 Hz	barn
2020-03-11	11:16:07	FSt	FSt	Brienne	goat	20 Hz	barn
2020-03-11	11:16:08	FSt	FSt	Brienne	goat	20 Hz	barn
2020-03-11	11:16:09	FSt	FSt	Brienne	goat	20 Hz	barn
2020-03-11	11:16:10	FSt	FSt	Brienne	goat	20 Hz	barn
2020-03-11	11:16:11	FSt	FSt	Brienne	goat	20 Hz	barn
2020-03-11	11:16:12	FSt	FSt	Brienne	goat	20 Hz	barn
2020-03-11	11:16:13	FSt	FSt	Brienne	goat	20 Hz	barn
2020-03-11	11:16:14	FSt	FSt	Brienne	goat	20 Hz	barn
2020-03-11	11:16:15	FSt	FSt	Brienne	goat	20 Hz	barn
2020-03-11	11:16:16	FSt	FSt	Brienne	goat	20 Hz	barn
2020-03-11	11:16:17	FSt	FSt	Brienne	goat	20 Hz	barn
2020-03-11	11:16:18	FSt	FSt	Brienne	goat	20 Hz	barn
2020-03-11	11:16:19	N	FSt	Brienne	goat	20 Hz	barn
2020-03-11	11:16:20	N	FSt	Brienne	goat	20 Hz	barn
2020-03-11	11:16:21	FSt	FSt	Brienne	goat	20 Hz	barn
2020-03-11	11:16:22	FSt	FSt	Brienne	goat	20 Hz	barn
2020-03-11	11:16:23	FSt	FSt	Brienne	goat	20 Hz	barn
2020-03-11	11:16:24	FSt	FSt	Brienne	goat	20 Hz	barn
2020-03-11	11:16:25	FSt	FSt	Brienne	goat	20 Hz	barn
2020-03-11	11:16:26	FSt	FSt	Brienne	goat	20 Hz	barn
2020-03-11	11:16:27	FSt	FSt	Brienne	goat	20 Hz	barn
2020-03-11	11:16:28	FSt	FSt	Brienne	goat	20 Hz	barn
2020-03-11	11:16:29	FSt	FSt	Brienne	goat	20 Hz	barn
2020-03-11	11:16:30	FSt	FSt	Brienne	goat	20 Hz	barn
2020-03-11	11:16:31	FSt	FSt	Brienne	goat	20 Hz	barn
2020-03-11	11:16:32	FSt	FSt	Brienne	goat	20 Hz	barn
2020-03-11	11:16:33	FSt	FSt	Brienne	goat	20 Hz	barn
2020-03-11	11:16:34	FSt	FSt	Brienne	goat	20 Hz	barn
2020-03-11	11:16:35	FSt	FSt	Brienne	goat	20 Hz	barn
2020-03-11	11:16:36	FSt	FSt	Brienne	goat	20 Hz	barn
2020-03-11	11:16:37	FSt	FSt	Brienne	goat	20 Hz	barn
2020-03-11	11:16:38	FSt	FSt	Brienne	goat	20 Hz	barn
2020-03-11	11:16:39	FSt	FSt	Brienne	goat	20 Hz	barn
2020-03-11	11:16:40	FSt	FSt	Brienne	goat	20 Hz	barn
2020-03-11	11:16:41	FSt	FSt	Brienne	goat	20 Hz	barn
2020-03-11	11:16:42	FSt	FSt	Brienne	goat	20 Hz	barn
2020-03-11	11:16:43	FSt	FSt	Brienne	goat	20 Hz	barn
2020-03-11	11:16:44	FSt	FSt	Brienne	goat	20 Hz	barn
2020-03-11	11:16:45	FSt	FSt	Brienne	goat	20 Hz	barn
2020-03-11	11:16:46	FSt	FSt	Brienne	goat	20 Hz	barn
2020-03-11	11:16:47	FSt	FSt	Brienne	goat	20 Hz	barn
2020-03-11	11:16:48	FSt	FSt	Brienne	goat	20 Hz	barn
2020-03-11	11:16:49	FSt	FSt	Brienne	goat	20 Hz	barn
2020-03-11	11:16:50	FSt	FSt	Brienne	goat	20 Hz	barn
2020-03-11	11:16:51	FSt	FSt	Brienne	goat	20 Hz	barn
2020-03-11	11:16:52	FSt	FSt	Brienne	goat	20 Hz	barn
2020-03-11	11:16:53	FSt	FSt	Brienne	goat	20 Hz	barn
2020-03-11	11:16:54	FSt	FSt	Brienne	goat	20 Hz	barn
2020-03-11	11:16:55	FSt	FSt	Brienne	goat	20 Hz	barn
2020-03-11	11:16:56	FSt	FSt	Brienne	goat	20 Hz	barn
2020-03-11	11:16:57	FSt	FSt	Brienne	goat	20 Hz	barn
2020-03-11	11:16:58	FSt	FSt	Brienne	goat	20 Hz	barn
2020-03-11	11:16:59	FSt	FSt	Brienne	goat	20 Hz	barn
2020-03-11	11:17:00	FSt	FSt	Brienne	goat	20 Hz	barn
2020-03-11	11:17:01	FSt	FSt	Brienne	goat	20 Hz	barn
2020-03-11	11:17:02	FSt	FSt	Brienne	goat	20 Hz	barn
2020-03-11	11:17:03	FSt	FSt	Brienne	goat	20 Hz	barn
2020-03-11	11:17:04	FSt	FSt	Brienne	goat	20 Hz	barn
2020-03-11	11:17:05	FSt	FSt	Brienne	goat	20 Hz	barn
2020-03-11	11:17:06	FSt	FSt	Brienne	goat	20 Hz	barn
2020-03-11	11:17:07	FSt	FSt	Brienne	goat	20 Hz	barn
2020-03-11	11:17:08	FSt	FSt	Brienne	goat	20 Hz	barn
2020-03-11	11:17:09	FSt	FSt	Brienne	goat	20 Hz	barn
2020-03-11	11:17:10	FSt	FSt	Brienne	goat	20 Hz	barn
2020-03-11	11:17:11	FSt	FSt	Brienne	goat	20 Hz	barn
2020-03-11	11:17:12	FSt	FSt	Brienne	goat	20 Hz	barn
2020-03-11	11:17:13	FSt	FSt	Brienne	goat	20 Hz	barn
2020-03-11	11:17:14	FSt	FSt	Brienne	goat	20 Hz	barn
2020-03-11	11:17:15	FSt	FSt	Brienne	goat	20 Hz	barn
2020-03-11	11:17:16	FSt	FSt	Brienne	goat	20 Hz	barn
2020-03-11	11:17:17	FSt	FSt	Brienne	goat	20 Hz	barn
2020-03-11	11:17:18	FSt	FSt	Brienne	goat	20 Hz	barn
2020-03-11	11:17:19	FSt	FSt	Brienne	goat	20 Hz	barn
2020-03-11	11:17:20	FSt	FSt	Brienne	goat	20 Hz	barn
2020-03-11	11:17:21	FSt	FSt	Brienne	goat	20 Hz	barn
2020-03-11	11:17:22	FSt	FSt	Brienne	goat	20 Hz	barn
2020-03-11	11:17:23	FSt	FSt	Brienne	goat	20 Hz	barn
2020-03-11	11:17:24	FSt	FSt	Brienne	goat	20 Hz	barn
2020-03-11	11:17:25	FSt	FSt	Brienne	goat	20 Hz	barn
2020-03-11	11:17:26	FSt	FSt	Brienne	goat	20 Hz	barn
2020-03-11	11:17:27	FSt	FSt	Brienne	goat	20 Hz	barn
2020-03-11	11:17:28	FSt	FSt	Brienne	goat	20 Hz	barn
2020-03-11	11:17:29	FSt	FSt	Brienne	goat	20 Hz	barn
2020-03-11	11:17:30	FSt	FSt	Brienne	goat	20 Hz	barn
2020-03-11	11:17:31	FSt	FSt	Brienne	goat	20 Hz	barn
2020-03-11	11:17:32	FSt	FSt	Brienne	goat	20 Hz	barn
2020-03-11	11:17:33	FSt	FSt	Brienne	goat	20 Hz	barn
2020-03-11	11:17:34	FSt	FSt	Brienne	goat	20 Hz	barn
2020-03-11	11:17:35	FSt	FSt	Brienne	goat	20 Hz	barn
2020-03-11	11:17:36	FSt	FSt	Brienne	goat	20 Hz	barn
2020-03-11	11:17:37	FSt	FSt	Brienne	goat	20 Hz	barn
2020-03-11	11:17:38	FSt	FSt	Brienne	goat	20 Hz	barn
2020-03-11	11:17:39	FSt	FSt	Brienne	goat	20 Hz	barn
2020-03-11	11:17:40	FSt	FSt	Brienne	goat	20 Hz	barn
2020-03-11	11:17:41	FSt	FSt	Brienne	goat	20 Hz	barn
2020-03-11	11:17:42	FSt	FSt	Brienne	goat	20 Hz	barn
2020-03-11	11:17:43	FSt	FSt	Brienne	goat	20 Hz	barn
2020-03-11	11:17:44	FSt	FSt	Brienne	goat	20 Hz	barn
2020-03-11	11:17:45	FSt	FSt	Brienne	goat	20 Hz	barn
2020-03-11	11:17:46	FSt	FSt	Brienne	goat	20 Hz	barn
2020-03-11	11:17:47	FSt	FSt	Brienne	goat	20 Hz	barn
2020-03-11	11:17:48	FSt	FSt	Brienne	goat	20 Hz	barn
2020-03-11	11:17:49	FSt	FSt	Brienne	goat	20 Hz	barn
2020-03-11	11:17:50	FSt	FSt	Brienne	goat	20 Hz	barn
2020-03-11	11:17:51	FSt	FSt	Brienne	goat	20 Hz	barn
2020-03-11	11:17:52	FSt	FSt	Brienne	goat	20 Hz	barn
2020-03-11	11:17:53	FSt	FSt	Brienne	goat	20 Hz	barn
2020-03-11	11:17:54	FSt	FSt	Brienne	goat	20 Hz	barn
2020-03-11	11:17:55	FSt	FSt	Brienne	goat	20 Hz	barn
2020-03-11	11:17:56	FSt	FSt	Brienne	goat	20 Hz	barn
2020-03-11	11:17:57	FSt	FSt	Brienne	goat	20 Hz	barn
2020-03-11	11:17:58	FSt	FSt	Brienne	goat	20 Hz	barn
2020-03-11	11:17:59	FSt	FSt	Brienne	goat	20 Hz	barn
2020-03-11	11:18:00	FSt	FSt	Brienne	goat	20 Hz	barn
2020-03-11	11:18:01	FSt	FSt	Brienne	goat	20 Hz	barn
2020-03-11	11:18:02	FSt	FSt	Brienne	goat	20 Hz	barn
2020-03-11	11:18:03	FSt	FSt	Brienne	goat	20 Hz	barn
2020-03-11	11:18:04	FSt	FSt	Brienne	goat	20 Hz	barn
2020-03-11	11:18:05	FSt	FSt	Brienne	goat	20 Hz	barn
2020-03-11	11:18:06	FSt	FSt	Brienne	goat	20 Hz	barn
2020-03-11	11:18:07	FSt	FSt	Brienne	goat	20 Hz	barn
2020-03-11	11:18:08	FSt	FSt	Brienne	goat	20 Hz	barn
2020-03-11	11:18:09	FSt	FSt	Brienne	goat	20 Hz	barn
2020-03-11	11:18:10	FSt	FSt	Brienne	goat	20 Hz	barn
2020-03-11	11:18:11	FSt	FSt	Brienne	goat	20 Hz	barn
2020-03-11	11:18:12	FSt	FSt	Brienne	goat	20 Hz	barn
2020-03-11	11:18:13	FSt	FSt	Brienne	goat	20 Hz	barn
2020-03-11	11:18:14	FSt	FSt	Brienne	goat	20 Hz	barn
2020-03-11	11:18:15	FSt	FSt	Brienne	goat	20 Hz	barn
2020-03-11	11:18:16	FSt	FSt	Brienne	goat	20 Hz	barn
2020-03-11	11:18:17	FSt	FSt	Brienne	goat	20 Hz	barn
2020-03-11	11:18:18	FSt	FSt	Brienne	goat	20 Hz	barn
2020-03-11	11:18:19	FSt	FSt	Brienne	goat	20 Hz	barn
2020-03-11	11:18:20	FSt	FSt	Brienne	goat	20 Hz	barn
2020-03-11	11:18:21	FSt	FSt	Brienne	goat	20 Hz	barn
2020-03-11	11:18:22	FSt	FSt	Brienne	goat	20 Hz	barn
2020-03-11	11:18:23	FSt	FSt	Brienne	goat	20 Hz	barn
2020-03-11	11:18:24	FSt	FSt	Brienne	goat	20 Hz	barn
2020-03-11	11:18:25	FSt	FSt	Brienne	goat	20 Hz	barn
2020-03-11	11:18:26	FSt	FSt	Brienne	goat	20 Hz	barn
2020-03-11	11:18:27	FSt	FSt	Brienne	goat	20 Hz	barn
2020-03-11	11:18:28	FSt	FSt	Brienne	goat	20 Hz	barn
2020-03-11	11:18:29	FSt	FSt	Brienne	goat	20 Hz	barn
2020-03-11	11:18:30	FSt	N	Brienne	goat	20 Hz	barn
2020-03-11	11:18:31	N	O	Brienne	goat	20 Hz	barn
2020-03-11	11:18:32	N	O	Brienne	goat	20 Hz	barn
2020-03-11	11:18:33	N	O	Brienne	goat	20 Hz	barn
2020-03-11	11:18:34	N	O	Brienne	goat	20 Hz	barn
2020-03-11	11:18:35	FSt	N	Brienne	goat	20 Hz	barn
2020-03-11	11:18:36	FSt	N	Brienne	goat	20 Hz	barn
2020-03-11	11:18:37	FSt	N	Brienne	goat	20 Hz	barn
2020-03-11	11:18:38	FSt	N	Brienne	goat	20 Hz	barn
2020-03-11	11:18:39	N	N	Brienne	goat	20 Hz	barn
2020-03-11	11:18:40	FSt	N	Brienne	goat	20 Hz	barn
2020-03-11	11:18:41	FSt	N	Brienne	goat	20 Hz	barn
2020-03-11	11:18:42	FSt	N	Brienne	goat	20 Hz	barn
2020-03-11	11:18:43	FSt	N	Brienne	goat	20 Hz	barn
2020-03-11	11:18:44	FSt	N	Brienne	goat	20 Hz	barn
2020-03-11	11:18:45	FSt	N	Brienne	goat	20 Hz	barn
2020-03-11	11:18:46	N	N	Brienne	goat	20 Hz	barn
2020-03-11	11:18:47	N	N	Brienne	goat	20 Hz	barn
2020-03-11	11:18:48	N	N	Brienne	goat	20 Hz	barn
2020-03-11	11:18:49	N	N	Brienne	goat	20 Hz	barn
2020-03-11	11:18:50	N	FSt	Brienne	goat	20 Hz	barn
2020-03-11	11:18:51	N	FSt	Brienne	goat	20 Hz	barn
2020-03-11	11:18:52	N	FSt	Brienne	goat	20 Hz	barn
2020-03-11	11:18:53	N	FSt	Brienne	goat	20 Hz	barn
2020-03-11	11:18:54	N	FSt	Brienne	goat	20 Hz	barn
2020-03-11	11:18:55	N	FSt	Brienne	goat	20 Hz	barn
2020-03-11	11:18:56	N	FSt	Brienne	goat	20 Hz	barn
2020-03-11	11:18:57	N	FSt	Brienne	goat	20 Hz	barn
2020-03-11	11:18:58	N	FSt	Brienne	goat	20 Hz	barn
2020-03-11	11:18:59	N	FSt	Brienne	goat	20 Hz	barn
2020-03-11	11:19:00	FSt	FSt	Brienne	goat	20 Hz	barn
2020-03-11	11:19:01	FSt	FSt	Brienne	goat	20 Hz	barn
2020-03-11	11:19:02	FSt	FSt	Brienne	goat	20 Hz	barn
2020-03-11	11:19:03	FSt	FSt	Brienne	goat	20 Hz	barn
2020-03-11	11:19:04	FSt	FSt	Brienne	goat	20 Hz	barn
2020-03-11	11:19:05	FSt	FSt	Brienne	goat	20 Hz	barn
2020-03-11	11:19:06	FSt	FSt	Brienne	goat	20 Hz	barn
2020-03-11	11:19:07	FSt	FSt	Brienne	goat	20 Hz	barn
2020-03-11	11:19:08	FSt	FSt	Brienne	goat	20 Hz	barn
2020-03-11	11:19:09	FSt	FSt	Brienne	goat	20 Hz	barn
2020-03-11	11:19:10	FSt	FSt	Brienne	goat	20 Hz	barn
2020-03-11	11:19:11	FSt	FSt	Brienne	goat	20 Hz	barn
2020-03-11	11:19:12	FSt	FSt	Brienne	goat	20 Hz	barn
2020-03-11	11:19:13	FSt	FSt	Brienne	goat	20 Hz	barn
2020-03-11	11:19:14	FSt	FSt	Brienne	goat	20 Hz	barn
2020-03-11	11:19:15	FSt	FSt	Brienne	goat	20 Hz	barn
2020-03-11	11:19:16	FSt	FSt	Brienne	goat	20 Hz	barn
2020-03-11	11:19:17	FSt	FSt	Brienne	goat	20 Hz	barn
2020-03-11	11:19:18	FSt	FSt	Brienne	goat	20 Hz	barn
2020-03-11	11:19:19	FSt	FSt	Brienne	goat	20 Hz	barn
2020-03-11	11:19:20	FSt	FSt	Brienne	goat	20 Hz	barn
2020-03-11	11:19:21	FSt	FSt	Brienne	goat	20 Hz	barn
2020-03-11	11:19:22	FSt	FSt	Brienne	goat	20 Hz	barn
2020-03-11	11:19:23	FSt	FSt	Brienne	goat	20 Hz	barn
2020-03-11	11:19:24	FSt	FSt	Brienne	goat	20 Hz	barn
2020-03-11	11:19:25	FSt	FSt	Brienne	goat	20 Hz	barn
2020-03-11	11:19:26	FSt	FSt	Brienne	goat	20 Hz	barn
2020-03-11	11:19:27	FSt	FSt	Brienne	goat	20 Hz	barn
2020-03-11	11:19:28	FSt	FSt	Brienne	goat	20 Hz	barn
2020-03-11	11:19:29	FSt	FSt	Brienne	goat	20 Hz	barn
2020-03-11	11:19:30	FSt	FSt	Brienne	goat	20 Hz	barn
2020-03-11	11:19:31	FSt	FSt	Brienne	goat	20 Hz	barn
2020-03-11	11:19:32	FSt	FSt	Brienne	goat	20 Hz	barn
2020-03-11	11:19:33	FSt	FSt	Brienne	goat	20 Hz	barn
2020-03-11	11:19:34	FSt	FSt	Brienne	goat	20 Hz	barn
2020-03-11	11:19:35	FSt	FSt	Brienne	goat	20 Hz	barn
2020-03-11	11:19:36	FSt	FSt	Brienne	goat	20 Hz	barn
2020-03-11	11:19:37	FSt	FSt	Brienne	goat	20 Hz	barn
2020-03-11	11:19:38	FSt	FSt	Brienne	goat	20 Hz	barn
2020-03-11	11:19:39	FSt	FSt	Brienne	goat	20 Hz	barn
2020-03-11	11:19:40	FSt	FSt	Brienne	goat	20 Hz	barn
2020-03-11	11:19:41	FSt	FSt	Brienne	goat	20 Hz	barn
2020-03-11	11:19:42	FSt	FSt	Brienne	goat	20 Hz	barn
2020-03-11	11:19:43	FSt	FSt	Brienne	goat	20 Hz	barn
2020-03-11	11:19:44	FSt	FSt	Brienne	goat	20 Hz	barn
2020-03-11	11:19:45	FSt	FSt	Brienne	goat	20 Hz	barn
2020-03-11	11:19:46	FSt	FSt	Brienne	goat	20 Hz	barn
2020-03-11	11:19:47	FSt	FSt	Brienne	goat	20 Hz	barn
2020-03-11	11:19:48	FSt	FSt	Brienne	goat	20 Hz	barn
2020-03-11	11:19:49	FSt	FSt	Brienne	goat	20 Hz	barn
2020-03-11	11:19:50	FSt	FSt	Brienne	goat	20 Hz	barn
2020-03-11	11:19:51	FSt	FSt	Brienne	goat	20 Hz	barn
2020-03-11	11:19:52	FSt	FSt	Brienne	goat	20 Hz	barn
2020-03-11	11:19:53	FSt	FSt	Brienne	goat	20 Hz	barn
2020-03-11	11:19:54	FSt	FSt	Brienne	goat	20 Hz	barn
2020-03-11	11:19:55	FSt	FSt	Brienne	goat	20 Hz	barn
2020-03-11	11:19:56	FSt	FSt	Brienne	goat	20 Hz	barn
2020-03-11	11:19:57	FSt	FSt	Brienne	goat	20 Hz	barn
2020-03-11	11:19:58	FSt	FSt	Brienne	goat	20 Hz	barn
2020-03-11	11:19:59	FSt	FSt	Brienne	goat	20 Hz	barn
2020-03-11	11:20:00	FSt	FSt	Brienne	goat	20 Hz	barn
2020-03-11	11:20:01	FSt	FSt	Brienne	goat	20 Hz	barn
2020-03-11	11:20:02	FSt	FSt	Brienne	goat	20 Hz	barn
2020-03-11	11:20:03	FSt	FSt	Brienne	goat	20 Hz	barn
2020-03-11	11:20:04	FSt	FSt	Brienne	goat	20 Hz	barn
2020-03-11	11:20:05	FSt	FSt	Brienne	goat	20 Hz	barn
2020-03-11	11:20:06	FSt	FSt	Brienne	goat	20 Hz	barn
2020-03-11	11:20:07	FSt	FSt	Brienne	goat	20 Hz	barn
2020-03-11	11:20:08	FSt	FSt	Brienne	goat	20 Hz	barn
2020-03-11	11:20:09	FSt	FSt	Brienne	goat	20 Hz	barn
2020-03-11	11:20:10	FSt	FSt	Brienne	goat	20 Hz	barn
2020-03-11	11:20:11	FSt	FSt	Brienne	goat	20 Hz	barn
2020-03-11	11:20:12	FSt	FSt	Brienne	goat	20 Hz	barn
2020-03-11	11:20:13	FSt	FSt	Brienne	goat	20 Hz	barn
2020-03-11	11:20:14	FSt	FSt	Brienne	goat	20 Hz	barn
2020-03-11	11:20:15	N	FSt	Brienne	goat	20 Hz	barn
2020-03-11	11:20:16	N	FSt	Brienne	goat	20 Hz	barn
2020-03-11	11:20:17	N	FSt	Brienne	goat	20 Hz	barn
2020-03-11	11:20:18	N	FSt	Brienne	goat	20 Hz	barn
2020-03-11	11:20:19	FSt	FSt	Brienne	goat	20 Hz	barn
2020-03-11	11:20:20	FSt	FSt	Brienne	goat	20 Hz	barn
2020-03-11	11:20:21	FSt	FSt	Brienne	goat	20 Hz	barn
2020-03-11	11:20:22	FSt	FSt	Brienne	goat	20 Hz	barn
2020-03-11	11:20:23	FSt	FSt	Brienne	goat	20 Hz	barn
2020-03-11	11:20:24	FSt	FSt	Brienne	goat	20 Hz	barn
2020-03-11	11:20:25	FSt	FSt	Brienne	goat	20 Hz	barn
2020-03-11	11:20:26	N	FSt	Brienne	goat	20 Hz	barn
2020-03-11	11:20:27	N	FSt	Brienne	goat	20 Hz	barn
2020-03-11	11:20:28	N	FSt	Brienne	goat	20 Hz	barn
2020-03-11	11:20:29	N	FSt	Brienne	goat	20 Hz	barn
2020-03-11	11:20:30	N	FSt	Brienne	goat	20 Hz	barn
2020-03-11	11:20:31	N	FSt	Brienne	goat	20 Hz	barn
2020-03-11	11:20:32	N	FSt	Brienne	goat	20 Hz	barn
2020-03-11	11:20:33	N	FSt	Brienne	goat	20 Hz	barn
2020-03-11	11:20:34	N	FSt	Brienne	goat	20 Hz	barn
2020-03-11	11:20:35	N	FSt	Brienne	goat	20 Hz	barn
2020-03-11	11:20:36	N	FSt	Brienne	goat	20 Hz	barn
2020-03-11	11:20:37	N	FSt	Brienne	goat	20 Hz	barn
2020-03-11	11:20:38	N	FSt	Brienne	goat	20 Hz	barn
2020-03-11	11:20:39	N	FSt	Brienne	goat	20 Hz	barn
2020-03-11	11:20:40	N	FSt	Brienne	goat	20 Hz	barn
2020-03-11	11:20:41	N	FSt	Brienne	goat	20 Hz	barn
2020-03-11	11:20:42	N	FSt	Brienne	goat	20 Hz	barn
2020-03-11	11:20:43	N	FSt	Brienne	goat	20 Hz	barn
2020-03-11	11:20:44	N	FSt	Brienne	goat	20 Hz	barn
2020-03-11	11:20:45	N	FSt	Brienne	goat	20 Hz	barn
2020-03-11	11:20:46	N	FSt	Brienne	goat	20 Hz	barn
2020-03-11	11:20:47	N	FSt	Brienne	goat	20 Hz	barn
2020-03-11	11:20:48	N	FSt	Brienne	goat	20 Hz	barn
2020-03-11	11:20:49	N	FSt	Brienne	goat	20 Hz	barn
2020-03-11	11:20:50	N	FSt	Brienne	goat	20 Hz	barn
2020-03-11	11:20:51	N	FSt	Brienne	goat	20 Hz	barn
2020-03-11	11:20:52	N	FSt	Brienne	goat	20 Hz	barn
2020-03-11	11:20:53	N	FSt	Brienne	goat	20 Hz	barn
2020-03-11	11:20:54	N	FSt	Brienne	goat	20 Hz	barn
2020-03-11	11:20:55	N	FSt	Brienne	goat	20 Hz	barn
2020-03-11	11:20:56	N	FSt	Brienne	goat	20 Hz	barn
2020-03-11	11:20:57	N	FSt	Brienne	goat	20 Hz	barn
2020-03-11	11:20:58	N	FSt	Brienne	goat	20 Hz	barn
2020-03-11	11:20:59	N	FSt	Brienne	goat	20 Hz	barn
2020-03-11	11:21:00	N	FSt	Brienne	goat	20 Hz	barn
2020-03-11	11:21:01	N	FSt	Brienne	goat	20 Hz	barn
2020-03-11	11:21:02	N	FSt	Brienne	goat	20 Hz	barn
2020-03-11	11:21:03	N	FSt	Brienne	goat	20 Hz	barn
2020-03-11	11:21:04	N	FSt	Brienne	goat	20 Hz	barn
2020-03-11	11:21:05	N	FSt	Brienne	goat	20 Hz	barn
2020-03-11	11:21:06	N	FSt	Brienne	goat	20 Hz	barn
2020-03-11	11:21:07	N	FSt	Brienne	goat	20 Hz	barn
2020-03-11	11:21:08	N	FSt	Brienne	goat	20 Hz	barn
2020-03-11	11:21:09	N	FSt	Brienne	goat	20 Hz	barn
2020-03-11	11:21:10	N	FSt	Brienne	goat	20 Hz	barn
2020-03-11	11:21:11	N	FSt	Brienne	goat	20 Hz	barn
2020-03-11	11:21:12	N	FSt	Brienne	goat	20 Hz	barn
2020-03-11	11:21:13	FSt	FSt	Brienne	goat	20 Hz	barn
2020-03-11	11:21:14	FSt	FSt	Brienne	goat	20 Hz	barn
2020-03-11	11:21:15	FSt	FSt	Brienne	goat	20 Hz	barn
2020-03-11	11:21:16	FSt	FSt	Brienne	goat	20 Hz	barn
2020-03-11	11:21:17	FSt	FSt	Brienne	goat	20 Hz	barn
2020-03-11	11:21:18	FSt	FSt	Brienne	goat	20 Hz	barn
2020-03-11	11:21:19	FSt	FSt	Brienne	goat	20 Hz	barn
2020-03-11	11:21:20	FSt	FSt	Brienne	goat	20 Hz	barn
2020-03-11	11:21:21	FSt	FSt	Brienne	goat	20 Hz	barn
2020-03-11	11:21:22	FSt	FSt	Brienne	goat	20 Hz	barn
2020-03-11	11:21:23	FSt	FSt	Brienne	goat	20 Hz	barn
2020-03-11	11:21:24	FSt	FSt	Brienne	goat	20 Hz	barn
2020-03-11	11:21:25	FSt	FSt	Brienne	goat	20 Hz	barn
2020-03-11	11:21:26	FSt	FSt	Brienne	goat	20 Hz	barn
2020-03-11	11:21:27	FSt	FSt	Brienne	goat	20 Hz	barn
2020-03-11	11:21:28	FSt	FSt	Brienne	goat	20 Hz	barn
2020-03-11	11:21:29	FSt	FSt	Brienne	goat	20 Hz	barn
2020-03-11	11:21:30	FSt	FSt	Brienne	goat	20 Hz	barn
2020-03-11	11:21:31	FSt	FSt	Brienne	goat	20 Hz	barn
2020-03-11	11:21:32	FSt	FSt	Brienne	goat	20 Hz	barn
2020-03-11	11:21:33	FSt	FSt	Brienne	goat	20 Hz	barn
2020-03-11	11:21:34	FSt	FSt	Brienne	goat	20 Hz	barn
2020-03-11	11:21:35	FSt	FSt	Brienne	goat	20 Hz	barn
2020-03-11	11:21:36	FSt	FSt	Brienne	goat	20 Hz	barn
2020-03-11	11:21:37	FSt	FSt	Brienne	goat	20 Hz	barn
2020-03-11	11:21:38	FSt	FSt	Brienne	goat	20 Hz	barn
2020-03-11	11:21:39	FSt	FSt	Brienne	goat	20 Hz	barn
2020-03-11	11:21:40	FSt	FSt	Brienne	goat	20 Hz	barn
2020-03-11	11:21:41	FSt	FSt	Brienne	goat	20 Hz	barn
2020-03-11	11:21:42	FSt	FSt	Brienne	goat	20 Hz	barn
2020-03-11	11:21:43	FSt	FSt	Brienne	goat	20 Hz	barn
2020-03-11	11:21:44	FSt	FSt	Brienne	goat	20 Hz	barn
2020-03-11	11:21:45	FSt	FSt	Brienne	goat	20 Hz	barn
2020-03-11	11:21:46	FSt	FSt	Brienne	goat	20 Hz	barn
2020-03-11	11:21:47	FSt	FSt	Brienne	goat	20 Hz	barn
2020-03-11	11:21:48	FSt	FSt	Brienne	goat	20 Hz	barn
2020-03-11	11:21:49	FSt	FSt	Brienne	goat	20 Hz	barn
2020-03-11	11:21:50	FSt	FSt	Brienne	goat	20 Hz	barn
2020-03-11	11:21:51	FSt	FSt	Brienne	goat	20 Hz	barn
2020-03-11	11:21:52	FSt	FSt	Brienne	goat	20 Hz	barn
2020-03-11	11:21:53	FSt	FSt	Brienne	goat	20 Hz	barn
2020-03-11	11:21:54	FSt	FSt	Brienne	goat	20 Hz	barn
2020-03-11	11:21:55	FSt	FSt	Brienne	goat	20 Hz	barn
2020-03-11	11:21:56	FSt	FSt	Brienne	goat	20 Hz	barn
2020-03-11	11:21:57	FSt	FSt	Brienne	goat	20 Hz	barn
2020-03-11	11:21:58	FSt	FSt	Brienne	goat	20 Hz	barn
2020-03-11	11:21:59	FSt	FSt	Brienne	goat	20 Hz	barn
2020-03-11	11:22:00	FSt	FSt	Brienne	goat	20 Hz	barn
2020-03-11	11:22:01	FSt	FSt	Brienne	goat	20 Hz	barn
2020-03-11	11:22:02	FSt	FSt	Brienne	goat	20 Hz	barn
2020-03-11	11:22:03	FSt	FSt	Brienne	goat	20 Hz	barn
2020-03-11	11:22:04	FSt	FSt	Brienne	goat	20 Hz	barn
2020-03-11	11:22:05	FSt	FSt	Brienne	goat	20 Hz	barn
2020-03-11	11:22:06	FSt	FSt	Brienne	goat	20 Hz	barn
2020-03-11	11:22:07	FSt	FSt	Brienne	goat	20 Hz	barn
2020-03-11	11:22:08	FSt	FSt	Brienne	goat	20 Hz	barn
2020-03-11	11:22:09	FSt	FSt	Brienne	goat	20 Hz	barn
2020-03-11	11:22:10	FSt	FSt	Brienne	goat	20 Hz	barn
2020-03-11	11:22:11	FSt	FSt	Brienne	goat	20 Hz	barn
2020-03-11	11:22:12	FSt	FSt	Brienne	goat	20 Hz	barn
2020-03-11	11:22:13	FSt	FSt	Brienne	goat	20 Hz	barn
2020-03-11	11:22:14	FSt	FSt	Brienne	goat	20 Hz	barn
2020-03-11	11:22:15	FSt	FSt	Brienne	goat	20 Hz	barn
2020-03-11	11:22:16	FSt	FSt	Brienne	goat	20 Hz	barn
2020-03-11	11:22:17	FSt	FSt	Brienne	goat	20 Hz	barn
2020-03-11	11:22:18	FSt	FSt	Brienne	goat	20 Hz	barn
2020-03-11	11:22:19	FSt	FSt	Brienne	goat	20 Hz	barn
2020-03-11	11:22:20	FSt	FSt	Brienne	goat	20 Hz	barn
2020-03-11	11:22:21	FSt	FSt	Brienne	goat	20 Hz	barn
2020-03-11	11:22:22	FSt	FSt	Brienne	goat	20 Hz	barn
2020-03-11	11:22:23	FSt	FSt	Brienne	goat	20 Hz	barn
2020-03-11	11:22:24	FSt	FSt	Brienne	goat	20 Hz	barn
2020-03-11	11:22:25	FSt	FSt	Brienne	goat	20 Hz	barn
2020-03-11	11:22:26	FSt	FSt	Brienne	goat	20 Hz	barn
2020-03-11	11:22:27	FSt	FSt	Brienne	goat	20 Hz	barn
2020-03-11	11:22:28	FSt	FSt	Brienne	goat	20 Hz	barn
2020-03-11	11:22:29	FSt	FSt	Brienne	goat	20 Hz	barn
2020-03-11	11:22:30	FSt	FSt	Brienne	goat	20 Hz	barn
2020-03-11	11:22:31	FSt	FSt	Brienne	goat	20 Hz	barn
2020-03-11	11:22:32	FSt	FSt	Brienne	goat	20 Hz	barn
2020-03-11	11:22:33	FSt	FSt	Brienne	goat	20 Hz	barn
2020-03-11	11:22:34	FSt	FSt	Brienne	goat	20 Hz	barn
2020-03-11	11:22:35	FSt	FSt	Brienne	goat	20 Hz	barn
2020-03-11	11:22:36	FSt	FSt	Brienne	goat	20 Hz	barn
2020-03-11	11:22:37	FSt	FSt	Brienne	goat	20 Hz	barn
2020-03-11	11:22:38	FSt	FSt	Brienne	goat	20 Hz	barn
2020-03-11	11:22:39	FSt	FSt	Brienne	goat	20 Hz	barn
2020-03-11	11:22:40	FSt	FSt	Brienne	goat	20 Hz	barn
2020-03-11	11:22:41	FSt	FSt	Brienne	goat	20 Hz	barn
2020-03-11	11:22:42	FSt	FSt	Brienne	goat	20 Hz	barn
2020-03-11	11:22:43	FSt	FSt	Brienne	goat	20 Hz	barn
2020-03-11	11:22:44	FSt	FSt	Brienne	goat	20 Hz	barn
2020-03-11	11:22:45	FSt	FSt	Brienne	goat	20 Hz	barn
2020-03-11	11:22:46	FSt	FSt	Brienne	goat	20 Hz	barn
2020-03-11	11:22:47	FSt	FSt	Brienne	goat	20 Hz	barn
2020-03-11	11:22:48	FSt	FSt	Brienne	goat	20 Hz	barn
2020-03-11	11:22:49	FSt	FSt	Brienne	goat	20 Hz	barn
2020-03-11	11:22:50	FSt	FSt	Brienne	goat	20 Hz	barn
2020-03-11	11:22:51	FSt	FSt	Brienne	goat	20 Hz	barn
2020-03-11	11:22:52	FSt	FSt	Brienne	goat	20 Hz	barn
2020-03-11	11:22:53	FSt	FSt	Brienne	goat	20 Hz	barn
2020-03-11	11:22:54	FSt	FSt	Brienne	goat	20 Hz	barn
2020-03-11	11:22:55	FSt	FSt	Brienne	goat	20 Hz	barn
2020-03-11	11:22:56	FSt	FSt	Brienne	goat	20 Hz	barn
2020-03-11	11:22:57	FSt	FSt	Brienne	goat	20 Hz	barn
2020-03-11	11:22:58	FSt	FSt	Brienne	goat	20 Hz	barn
2020-03-11	11:22:59	FSt	FSt	Brienne	goat	20 Hz	barn
2020-03-11	11:23:00	FSt	FSt	Brienne	goat	20 Hz	barn
2020-03-11	11:23:01	FSt	FSt	Brienne	goat	20 Hz	barn
2020-03-11	11:23:02	FSt	FSt	Brienne	goat	20 Hz	barn
2020-03-11	11:23:03	FSt	FSt	Brienne	goat	20 Hz	barn
2020-03-11	11:23:04	FSt	FSt	Brienne	goat	20 Hz	barn
2020-03-11	11:23:05	FSt	FSt	Brienne	goat	20 Hz	barn
2020-03-11	11:23:06	FSt	FSt	Brienne	goat	20 Hz	barn
2020-03-11	11:23:07	FSt	FSt	Brienne	goat	20 Hz	barn
2020-03-11	11:23:08	FSt	FSt	Brienne	goat	20 Hz	barn
2020-03-11	11:23:09	FSt	FSt	Brienne	goat	20 Hz	barn
2020-03-11	11:23:10	FSt	FSt	Brienne	goat	20 Hz	barn
2020-03-11	11:23:11	FSt	FSt	Brienne	goat	20 Hz	barn
2020-03-11	11:23:12	FSt	FSt	Brienne	goat	20 Hz	barn
2020-03-11	11:23:13	FSt	FSt	Brienne	goat	20 Hz	barn
2020-03-11	11:23:14	FSt	FSt	Brienne	goat	20 Hz	barn
2020-03-11	11:23:15	FSt	FSt	Brienne	goat	20 Hz	barn
2020-03-11	11:23:16	FSt	FSt	Brienne	goat	20 Hz	barn
2020-03-11	11:23:17	FSt	FSt	Brienne	goat	20 Hz	barn
2020-03-11	11:23:18	FSt	FSt	Brienne	goat	20 Hz	barn
2020-03-11	11:23:19	FSt	FSt	Brienne	goat	20 Hz	barn
2020-03-11	11:23:20	FSt	FSt	Brienne	goat	20 Hz	barn
2020-03-11	11:23:21	FSt	FSt	Brienne	goat	20 Hz	barn
2020-03-11	11:23:22	FSt	FSt	Brienne	goat	20 Hz	barn
2020-03-11	11:23:23	FSt	FSt	Brienne	goat	20 Hz	barn
2020-03-11	11:23:24	FSt	FSt	Brienne	goat	20 Hz	barn
2020-03-11	11:23:25	FSt	FSt	Brienne	goat	20 Hz	barn
2020-03-11	11:23:26	FSt	FSt	Brienne	goat	20 Hz	barn
2020-03-11	11:23:27	FSt	FSt	Brienne	goat	20 Hz	barn
2020-03-11	11:23:28	FSt	FSt	Brienne	goat	20 Hz	barn
2020-03-11	11:23:29	FSt	FSt	Brienne	goat	20 Hz	barn
2020-03-11	11:23:30	FSt	FSt	Brienne	goat	20 Hz	barn
2020-03-11	11:23:31	FSt	FSt	Brienne	goat	20 Hz	barn
2020-03-11	11:23:32	FSt	FSt	Brienne	goat	20 Hz	barn
2020-03-11	11:23:33	FSt	FSt	Brienne	goat	20 Hz	barn
2020-03-11	11:23:34	FSt	FSt	Brienne	goat	20 Hz	barn
2020-03-11	11:23:35	FSt	FSt	Brienne	goat	20 Hz	barn
2020-03-11	11:23:36	FSt	FSt	Brienne	goat	20 Hz	barn
2020-03-11	11:23:37	FSt	FSt	Brienne	goat	20 Hz	barn
2020-03-11	11:23:38	FSt	FSt	Brienne	goat	20 Hz	barn
2020-03-11	11:23:39	FSt	FSt	Brienne	goat	20 Hz	barn
2020-03-11	11:23:40	FSt	FSt	Brienne	goat	20 Hz	barn
2020-03-11	11:23:41	FSt	FSt	Brienne	goat	20 Hz	barn
2020-03-11	11:23:42	FSt	FSt	Brienne	goat	20 Hz	barn
2020-03-11	11:23:43	FSt	FSt	Brienne	goat	20 Hz	barn
2020-03-11	11:23:44	FSt	FSt	Brienne	goat	20 Hz	barn
2020-03-11	11:23:45	FSt	FSt	Brienne	goat	20 Hz	barn
2020-03-11	11:23:46	FSt	FSt	Brienne	goat	20 Hz	barn
2020-03-11	11:23:47	FSt	FSt	Brienne	goat	20 Hz	barn
2020-03-11	11:23:48	FSt	FSt	Brienne	goat	20 Hz	barn
2020-03-11	11:23:49	FSt	FSt	Brienne	goat	20 Hz	barn
2020-03-11	11:23:50	FSt	FSt	Brienne	goat	20 Hz	barn
2020-03-11	11:23:51	FSt	FSt	Brienne	goat	20 Hz	barn
2020-03-11	11:23:52	FSt	FSt	Brienne	goat	20 Hz	barn
2020-03-11	11:23:53	FSt	FSt	Brienne	goat	20 Hz	barn
2020-03-11	11:23:54	FSt	FSt	Brienne	goat	20 Hz	barn
2020-03-11	11:23:55	FSt	FSt	Brienne	goat	20 Hz	barn
2020-03-11	11:23:56	FSt	FSt	Brienne	goat	20 Hz	barn
2020-03-11	11:23:57	FSt	FSt	Brienne	goat	20 Hz	barn
2020-03-11	11:23:58	FSt	FSt	Brienne	goat	20 Hz	barn
2020-03-11	11:23:59	FSt	FSt	Brienne	goat	20 Hz	barn
2020-03-11	11:24:00	FSt	FSt	Brienne	goat	20 Hz	barn
2020-03-11	11:24:01	FSt	FSt	Brienne	goat	20 Hz	barn
2020-03-11	11:24:02	FSt	FSt	Brienne	goat	20 Hz	barn
2020-03-11	11:24:03	FSt	FSt	Brienne	goat	20 Hz	barn
2020-03-11	11:24:04	FSt	FSt	Brienne	goat	20 Hz	barn
2020-03-11	11:24:05	FSt	FSt	Brienne	goat	20 Hz	barn
2020-03-11	11:24:06	FSt	FSt	Brienne	goat	20 Hz	barn
2020-03-11	11:24:07	FSt	FSt	Brienne	goat	20 Hz	barn
2020-03-11	11:24:08	FSt	FSt	Brienne	goat	20 Hz	barn
2020-03-11	11:24:09	FSt	FSt	Brienne	goat	20 Hz	barn
2020-03-11	11:24:10	FSt	FSt	Brienne	goat	20 Hz	barn
2020-03-11	11:24:11	FSt	FSt	Brienne	goat	20 Hz	barn
2020-03-11	11:24:12	FSt	FSt	Brienne	goat	20 Hz	barn
2020-03-11	11:24:13	FSt	FSt	Brienne	goat	20 Hz	barn
2020-03-11	11:24:14	FSt	FSt	Brienne	goat	20 Hz	barn
2020-03-11	11:24:15	FSt	FSt	Brienne	goat	20 Hz	barn
2020-03-11	11:24:16	FSt	FSt	Brienne	goat	20 Hz	barn
2020-03-11	11:24:17	FSt	FSt	Brienne	goat	20 Hz	barn
2020-03-11	11:24:18	FSt	FSt	Brienne	goat	20 Hz	barn
2020-03-11	11:24:19	FSt	FSt	Brienne	goat	20 Hz	barn
2020-03-11	11:24:20	FSt	FSt	Brienne	goat	20 Hz	barn
2020-03-11	11:24:21	FSt	FSt	Brienne	goat	20 Hz	barn
2020-03-11	11:24:22	FSt	FSt	Brienne	goat	20 Hz	barn
2020-03-11	11:24:23	FSt	FSt	Brienne	goat	20 Hz	barn
2020-03-11	11:24:24	FSt	FSt	Brienne	goat	20 Hz	barn
2020-03-11	11:24:25	FSt	FSt	Brienne	goat	20 Hz	barn
2020-03-11	11:24:26	FSt	FSt	Brienne	goat	20 Hz	barn
2020-03-11	11:24:27	FSt	FSt	Brienne	goat	20 Hz	barn
2020-03-11	11:24:28	FSt	FSt	Brienne	goat	20 Hz	barn
2020-03-11	11:24:29	FSt	FSt	Brienne	goat	20 Hz	barn
2020-03-11	11:24:30	FSt	FSt	Brienne	goat	20 Hz	barn
2020-03-11	11:24:31	FSt	FSt	Brienne	goat	20 Hz	barn
2020-03-11	11:24:32	FSt	FSt	Brienne	goat	20 Hz	barn
2020-03-11	11:24:33	FSt	FSt	Brienne	goat	20 Hz	barn
2020-03-11	11:24:34	N	FSt	Brienne	goat	20 Hz	barn
2020-03-11	11:24:35	N	FSt	Brienne	goat	20 Hz	barn
2020-03-11	11:24:36	FSt	FSt	Brienne	goat	20 Hz	barn
2020-03-11	11:24:37	FSt	FSt	Brienne	goat	20 Hz	barn
2020-03-11	11:24:38	FSt	FSt	Brienne	goat	20 Hz	barn
2020-03-11	11:24:39	FSt	FSt	Brienne	goat	20 Hz	barn
2020-03-11	11:24:40	FSt	FSt	Brienne	goat	20 Hz	barn
2020-03-11	11:24:41	FSt	FSt	Brienne	goat	20 Hz	barn
2020-03-11	11:24:42	FSt	FSt	Brienne	goat	20 Hz	barn
2020-03-11	11:24:43	FSt	FSt	Brienne	goat	20 Hz	barn
2020-03-11	11:24:44	FSt	FSt	Brienne	goat	20 Hz	barn
2020-03-11	11:24:45	FSt	FSt	Brienne	goat	20 Hz	barn
2020-03-11	11:24:46	FSt	FSt	Brienne	goat	20 Hz	barn
2020-03-11	11:24:47	FSt	FSt	Brienne	goat	20 Hz	barn
2020-03-11	11:24:48	FSt	FSt	Brienne	goat	20 Hz	barn
2020-03-11	11:24:49	FSt	FSt	Brienne	goat	20 Hz	barn
2020-03-11	11:24:50	FSt	FSt	Brienne	goat	20 Hz	barn
2020-03-11	11:24:51	FSt	FSt	Brienne	goat	20 Hz	barn
2020-03-11	11:24:52	FSt	FSt	Brienne	goat	20 Hz	barn
2020-03-11	11:24:53	FSt	FSt	Brienne	goat	20 Hz	barn
2020-03-11	11:24:54	FSt	FSt	Brienne	goat	20 Hz	barn
2020-03-11	11:24:55	FSt	FSt	Brienne	goat	20 Hz	barn
2020-03-11	11:24:56	FSt	FSt	Brienne	goat	20 Hz	barn
2020-03-11	11:24:57	FSt	FSt	Brienne	goat	20 Hz	barn
2020-03-11	11:24:58	FSt	FSt	Brienne	goat	20 Hz	barn
2020-03-11	11:24:59	FSt	FSt	Brienne	goat	20 Hz	barn
2020-03-11	11:25:00	FSt	FSt	Brienne	goat	20 Hz	barn
2020-03-11	11:25:01	FSt	FSt	Brienne	goat	20 Hz	barn
2020-03-11	11:25:02	FSt	FSt	Brienne	goat	20 Hz	barn
2020-03-11	11:25:03	FSt	FSt	Brienne	goat	20 Hz	barn
2020-03-11	11:25:04	FSt	FSt	Brienne	goat	20 Hz	barn
2020-03-11	11:25:05	FSt	FSt	Brienne	goat	20 Hz	barn
2020-03-11	11:25:06	FSt	FSt	Brienne	goat	20 Hz	barn
2020-03-11	11:25:07	FSt	FSt	Brienne	goat	20 Hz	barn
2020-03-11	11:25:08	FSt	FSt	Brienne	goat	20 Hz	barn
2020-03-11	11:25:09	FSt	FSt	Brienne	goat	20 Hz	barn
2020-03-11	11:25:10	FSt	FSt	Brienne	goat	20 Hz	barn
2020-03-11	11:25:11	FSt	FSt	Brienne	goat	20 Hz	barn
2020-03-11	11:25:12	FSt	FSt	Brienne	goat	20 Hz	barn
2020-03-11	11:25:13	FSt	FSt	Brienne	goat	20 Hz	barn
2020-03-11	11:25:14	FSt	FSt	Brienne	goat	20 Hz	barn
2020-03-11	11:25:15	FSt	FSt	Brienne	goat	20 Hz	barn
2020-03-11	11:25:16	FSt	FSt	Brienne	goat	20 Hz	barn
2020-03-11	11:25:17	FSt	FSt	Brienne	goat	20 Hz	barn
2020-03-11	11:25:18	FSt	FSt	Brienne	goat	20 Hz	barn
2020-03-11	11:25:19	FSt	FSt	Brienne	goat	20 Hz	barn
2020-03-11	11:25:20	FSt	FSt	Brienne	goat	20 Hz	barn
2020-03-11	11:25:21	FSt	FSt	Brienne	goat	20 Hz	barn
2020-03-11	11:25:22	FSt	FSt	Brienne	goat	20 Hz	barn
2020-03-11	11:25:23	FSt	FSt	Brienne	goat	20 Hz	barn
2020-03-11	11:25:24	FSt	FSt	Brienne	goat	20 Hz	barn
2020-03-11	11:25:25	FSt	FSt	Brienne	goat	20 Hz	barn
2020-03-11	11:25:26	FSt	FSt	Brienne	goat	20 Hz	barn
2020-03-11	11:25:27	FSt	FSt	Brienne	goat	20 Hz	barn
2020-03-11	11:25:28	FSt	FSt	Brienne	goat	20 Hz	barn
2020-03-11	11:25:29	FSt	FSt	Brienne	goat	20 Hz	barn
2020-03-11	11:25:30	FSt	FSt	Brienne	goat	20 Hz	barn
2020-03-11	11:25:31	FSt	FSt	Brienne	goat	20 Hz	barn
2020-03-11	11:25:32	FSt	FSt	Brienne	goat	20 Hz	barn
2020-03-11	11:25:33	FSt	FSt	Brienne	goat	20 Hz	barn
2020-03-11	11:25:34	FSt	FSt	Brienne	goat	20 Hz	barn
2020-03-11	11:25:35	FSt	FSt	Brienne	goat	20 Hz	barn
2020-03-11	11:25:36	FSt	FSt	Brienne	goat	20 Hz	barn
2020-03-11	11:25:37	FSt	FSt	Brienne	goat	20 Hz	barn
2020-03-11	11:25:38	FSt	FSt	Brienne	goat	20 Hz	barn
2020-03-11	11:25:39	FSt	FSt	Brienne	goat	20 Hz	barn
2020-03-11	11:25:40	FSt	FSt	Brienne	goat	20 Hz	barn
2020-03-11	11:25:41	FSt	FSt	Brienne	goat	20 Hz	barn
2020-03-11	11:25:42	FSt	FSt	Brienne	goat	20 Hz	barn
2020-03-11	11:25:43	FSt	FSt	Brienne	goat	20 Hz	barn
2020-03-11	11:25:44	FSt	FSt	Brienne	goat	20 Hz	barn
2020-03-11	11:25:45	FSt	FSt	Brienne	goat	20 Hz	barn
2020-03-11	11:25:46	FSt	FSt	Brienne	goat	20 Hz	barn
2020-03-11	11:25:47	FSt	FSt	Brienne	goat	20 Hz	barn
2020-03-11	11:25:48	FSt	FSt	Brienne	goat	20 Hz	barn
2020-03-11	11:25:49	FSt	FSt	Brienne	goat	20 Hz	barn
2020-03-11	11:25:50	FSt	FSt	Brienne	goat	20 Hz	barn
2020-03-11	11:25:51	FSt	FSt	Brienne	goat	20 Hz	barn
2020-03-11	11:25:52	FSt	FSt	Brienne	goat	20 Hz	barn
2020-03-11	11:25:53	FSt	FSt	Brienne	goat	20 Hz	barn
2020-03-11	11:25:54	FSt	FSt	Brienne	goat	20 Hz	barn
2020-03-11	11:25:55	FSt	FSt	Brienne	goat	20 Hz	barn
2020-03-11	11:25:56	FSt	FSt	Brienne	goat	20 Hz	barn
2020-03-11	11:25:57	FSt	FSt	Brienne	goat	20 Hz	barn
2020-03-11	11:25:58	FSt	FSt	Brienne	goat	20 Hz	barn
2020-03-11	11:25:59	FSt	FSt	Brienne	goat	20 Hz	barn
2020-03-11	11:26:00	FSt	FSt	Brienne	goat	20 Hz	barn
2020-03-11	11:26:01	FSt	FSt	Brienne	goat	20 Hz	barn
2020-03-11	11:26:02	FSt	FSt	Brienne	goat	20 Hz	barn
2020-03-11	11:26:03	FSt	FSt	Brienne	goat	20 Hz	barn
2020-03-11	11:26:04	FSt	FSt	Brienne	goat	20 Hz	barn
2020-03-11	11:26:05	FSt	FSt	Brienne	goat	20 Hz	barn
2020-03-11	11:26:06	FSt	FSt	Brienne	goat	20 Hz	barn
2020-03-11	11:26:07	FSt	FSt	Brienne	goat	20 Hz	barn
2020-03-11	11:26:08	FSt	FSt	Brienne	goat	20 Hz	barn
2020-03-11	11:26:09	FSt	FSt	Brienne	goat	20 Hz	barn
2020-03-11	11:26:10	FSt	FSt	Brienne	goat	20 Hz	barn
2020-03-11	11:26:11	FSt	FSt	Brienne	goat	20 Hz	barn
2020-03-11	11:26:12	FSt	FSt	Brienne	goat	20 Hz	barn
2020-03-11	11:26:13	FSt	FSt	Brienne	goat	20 Hz	barn
2020-03-11	11:26:14	FSt	FSt	Brienne	goat	20 Hz	barn
2020-03-11	11:26:15	FSt	FSt	Brienne	goat	20 Hz	barn
2020-03-11	11:26:16	FSt	FSt	Brienne	goat	20 Hz	barn
2020-03-11	11:26:17	FSt	FSt	Brienne	goat	20 Hz	barn
2020-03-11	11:26:18	FSt	FSt	Brienne	goat	20 Hz	barn
2020-03-11	11:26:19	N	FSt	Brienne	goat	20 Hz	barn
2020-03-11	11:26:20	N	FSt	Brienne	goat	20 Hz	barn
2020-03-11	11:26:21	FSt	FSt	Brienne	goat	20 Hz	barn
2020-03-11	11:26:22	FSt	FSt	Brienne	goat	20 Hz	barn
2020-03-11	11:26:23	FSt	FSt	Brienne	goat	20 Hz	barn
2020-03-11	11:26:24	FSt	FSt	Brienne	goat	20 Hz	barn
2020-03-11	11:26:25	FSt	FSt	Brienne	goat	20 Hz	barn
2020-03-11	11:26:26	FSt	FSt	Brienne	goat	20 Hz	barn
2020-03-11	11:26:27	FSt	FSt	Brienne	goat	20 Hz	barn
2020-03-11	11:26:28	FSt	FSt	Brienne	goat	20 Hz	barn
2020-03-11	11:26:29	FSt	FSt	Brienne	goat	20 Hz	barn
2020-03-11	11:26:30	FSt	FSt	Brienne	goat	20 Hz	barn
2020-03-11	11:26:31	FSt	FSt	Brienne	goat	20 Hz	barn
2020-03-11	11:26:32	FSt	FSt	Brienne	goat	20 Hz	barn
2020-03-11	11:26:33	N	FSt	Brienne	goat	20 Hz	barn
2020-03-11	11:26:34	FSt	FSt	Brienne	goat	20 Hz	barn
2020-03-11	11:26:35	FSt	FSt	Brienne	goat	20 Hz	barn
2020-03-11	11:26:36	FSt	FSt	Brienne	goat	20 Hz	barn
2020-03-11	11:26:37	FSt	FSt	Brienne	goat	20 Hz	barn
2020-03-11	11:26:38	FSt	FSt	Brienne	goat	20 Hz	barn
2020-03-11	11:26:39	FSt	FSt	Brienne	goat	20 Hz	barn
2020-03-11	11:26:40	FSt	FSt	Brienne	goat	20 Hz	barn
2020-03-11	11:26:41	FSt	FSt	Brienne	goat	20 Hz	barn
2020-03-11	11:26:42	FSt	FSt	Brienne	goat	20 Hz	barn
2020-03-11	11:26:43	FSt	FSt	Brienne	goat	20 Hz	barn
2020-03-11	11:26:44	FSt	FSt	Brienne	goat	20 Hz	barn
2020-03-11	11:26:45	FSt	FSt	Brienne	goat	20 Hz	barn
2020-03-11	11:26:46	FSt	FSt	Brienne	goat	20 Hz	barn
2020-03-11	11:26:47	FSt	FSt	Brienne	goat	20 Hz	barn
2020-03-11	11:26:48	FSt	FSt	Brienne	goat	20 Hz	barn
2020-03-11	11:26:49	FSt	FSt	Brienne	goat	20 Hz	barn
2020-03-11	11:26:50	FSt	FSt	Brienne	goat	20 Hz	barn
2020-03-11	11:26:51	FSt	FSt	Brienne	goat	20 Hz	barn
2020-03-11	11:26:52	FSt	FSt	Brienne	goat	20 Hz	barn
2020-03-11	11:26:53	FSt	FSt	Brienne	goat	20 Hz	barn
2020-03-11	11:26:54	FSt	FSt	Brienne	goat	20 Hz	barn
2020-03-11	11:26:55	FSt	FSt	Brienne	goat	20 Hz	barn
2020-03-11	11:26:56	FSt	FSt	Brienne	goat	20 Hz	barn
2020-03-11	11:26:57	FSt	FSt	Brienne	goat	20 Hz	barn
2020-03-11	11:26:58	FSt	FSt	Brienne	goat	20 Hz	barn
2020-03-11	11:26:59	FSt	FSt	Brienne	goat	20 Hz	barn
2020-03-11	11:27:00	FSt	FSt	Brienne	goat	20 Hz	barn
2020-03-11	11:27:01	FSt	FSt	Brienne	goat	20 Hz	barn
2020-03-11	11:27:02	FSt	FSt	Brienne	goat	20 Hz	barn
2020-03-11	11:27:03	FSt	FSt	Brienne	goat	20 Hz	barn
2020-03-11	11:27:04	FSt	FSt	Brienne	goat	20 Hz	barn
2020-03-11	11:27:05	FSt	FSt	Brienne	goat	20 Hz	barn
2020-03-11	11:27:06	FSt	FSt	Brienne	goat	20 Hz	barn
2020-03-11	11:27:07	FSt	FSt	Brienne	goat	20 Hz	barn
2020-03-11	11:27:08	FSt	FSt	Brienne	goat	20 Hz	barn
2020-03-11	11:27:09	FSt	FSt	Brienne	goat	20 Hz	barn
2020-03-11	11:27:10	FSt	FSt	Brienne	goat	20 Hz	barn
2020-03-11	11:27:11	FSt	FSt	Brienne	goat	20 Hz	barn
2020-03-11	11:27:12	FSt	FSt	Brienne	goat	20 Hz	barn
2020-03-11	11:27:13	FSt	FSt	Brienne	goat	20 Hz	barn
2020-03-11	11:27:14	FSt	FSt	Brienne	goat	20 Hz	barn
2020-03-11	11:27:15	FSt	FSt	Brienne	goat	20 Hz	barn
2020-03-11	11:27:16	FSt	FSt	Brienne	goat	20 Hz	barn
2020-03-11	11:27:17	FSt	FSt	Brienne	goat	20 Hz	barn
2020-03-11	11:27:18	FSt	FSt	Brienne	goat	20 Hz	barn
2020-03-11	11:27:19	FSt	FSt	Brienne	goat	20 Hz	barn
2020-03-11	11:27:20	FSt	FSt	Brienne	goat	20 Hz	barn
2020-03-11	11:27:21	FSt	FSt	Brienne	goat	20 Hz	barn
2020-03-11	11:27:22	FSt	FSt	Brienne	goat	20 Hz	barn
2020-03-11	11:27:23	FSt	FSt	Brienne	goat	20 Hz	barn
2020-03-11	11:27:24	FSt	FSt	Brienne	goat	20 Hz	barn
2020-03-11	11:27:25	FSt	FSt	Brienne	goat	20 Hz	barn
2020-03-11	11:27:26	FSt	FSt	Brienne	goat	20 Hz	barn
2020-03-11	11:27:27	FSt	FSt	Brienne	goat	20 Hz	barn
2020-03-11	11:27:28	FSt	FSt	Brienne	goat	20 Hz	barn
2020-03-11	11:27:29	FSt	FSt	Brienne	goat	20 Hz	barn
2020-03-11	11:27:30	FSt	FSt	Brienne	goat	20 Hz	barn
2020-03-11	11:27:31	FSt	FSt	Brienne	goat	20 Hz	barn
2020-03-11	11:27:32	FSt	FSt	Brienne	goat	20 Hz	barn
2020-03-11	11:27:33	FSt	FSt	Brienne	goat	20 Hz	barn
2020-03-11	11:27:34	FSt	FSt	Brienne	goat	20 Hz	barn
2020-03-11	11:27:35	FSt	FSt	Brienne	goat	20 Hz	barn
2020-03-11	11:27:36	FSt	FSt	Brienne	goat	20 Hz	barn
2020-03-11	11:27:37	FSt	FSt	Brienne	goat	20 Hz	barn
2020-03-11	11:27:38	FSt	FSt	Brienne	goat	20 Hz	barn
2020-03-11	11:27:39	FSt	FSt	Brienne	goat	20 Hz	barn
2020-03-11	11:27:40	FSt	FSt	Brienne	goat	20 Hz	barn
2020-03-11	11:27:41	FSt	FSt	Brienne	goat	20 Hz	barn
2020-03-11	11:27:42	FSt	FSt	Brienne	goat	20 Hz	barn
2020-03-11	11:27:43	FSt	FSt	Brienne	goat	20 Hz	barn
2020-03-11	11:27:44	FSt	FSt	Brienne	goat	20 Hz	barn
2020-03-11	11:27:45	FSt	FSt	Brienne	goat	20 Hz	barn
2020-03-11	11:27:46	FSt	FSt	Brienne	goat	20 Hz	barn
2020-03-11	11:27:47	FSt	FSt	Brienne	goat	20 Hz	barn
2020-03-11	11:27:48	FSt	FSt	Brienne	goat	20 Hz	barn
2020-03-11	11:27:49	FSt	FSt	Brienne	goat	20 Hz	barn
2020-03-11	11:27:50	FSt	FSt	Brienne	goat	20 Hz	barn
2020-03-11	11:27:51	FSt	FSt	Brienne	goat	20 Hz	barn
2020-03-11	11:27:52	FSt	FSt	Brienne	goat	20 Hz	barn
2020-03-11	11:27:53	FSt	FSt	Brienne	goat	20 Hz	barn
2020-03-11	11:27:54	FSt	FSt	Brienne	goat	20 Hz	barn
2020-03-11	11:27:55	FSt	FSt	Brienne	goat	20 Hz	barn
2020-03-11	11:27:56	FSt	FSt	Brienne	goat	20 Hz	barn
2020-03-11	11:27:57	FSt	FSt	Brienne	goat	20 Hz	barn
2020-03-11	11:27:58	FSt	FSt	Brienne	goat	20 Hz	barn
2020-03-11	11:27:59	FSt	FSt	Brienne	goat	20 Hz	barn
2020-03-11	11:28:00	FSt	FSt	Brienne	goat	20 Hz	barn
2020-03-11	11:28:01	FSt	FSt	Brienne	goat	20 Hz	barn
2020-03-11	11:28:02	FSt	FSt	Brienne	goat	20 Hz	barn
2020-03-11	11:28:03	FSt	FSt	Brienne	goat	20 Hz	barn
2020-03-11	11:28:04	FSt	FSt	Brienne	goat	20 Hz	barn
2020-03-11	11:28:05	FSt	FSt	Brienne	goat	20 Hz	barn
2020-03-11	11:28:06	FSt	FSt	Brienne	goat	20 Hz	barn
2020-03-11	11:28:07	FSt	FSt	Brienne	goat	20 Hz	barn
2020-03-11	11:28:08	FSt	FSt	Brienne	goat	20 Hz	barn
2020-03-11	11:28:09	FSt	FSt	Brienne	goat	20 Hz	barn
2020-03-11	11:28:10	FSt	FSt	Brienne	goat	20 Hz	barn
2020-03-11	11:28:11	FSt	FSt	Brienne	goat	20 Hz	barn
2020-03-11	11:28:12	FSt	FSt	Brienne	goat	20 Hz	barn
2020-03-11	11:28:13	FSt	FSt	Brienne	goat	20 Hz	barn
2020-03-11	11:28:14	FSt	FSt	Brienne	goat	20 Hz	barn
2020-03-11	11:28:15	FSt	FSt	Brienne	goat	20 Hz	barn
2020-03-11	11:28:16	FSt	FSt	Brienne	goat	20 Hz	barn
2020-03-11	11:28:17	FSt	FSt	Brienne	goat	20 Hz	barn
2020-03-11	11:28:18	FSt	FSt	Brienne	goat	20 Hz	barn
2020-03-11	11:28:19	FSt	FSt	Brienne	goat	20 Hz	barn
2020-03-11	11:28:20	FSt	FSt	Brienne	goat	20 Hz	barn
2020-03-11	11:28:21	FSt	FSt	Brienne	goat	20 Hz	barn
2020-03-11	11:28:22	FSt	FSt	Brienne	goat	20 Hz	barn
2020-03-11	11:28:23	FSt	FSt	Brienne	goat	20 Hz	barn
2020-03-11	11:28:24	FSt	FSt	Brienne	goat	20 Hz	barn
2020-03-11	11:28:25	FSt	FSt	Brienne	goat	20 Hz	barn
2020-03-11	11:28:26	FSt	FSt	Brienne	goat	20 Hz	barn
2020-03-11	11:28:27	FSt	FSt	Brienne	goat	20 Hz	barn
2020-03-11	11:28:28	FSt	FSt	Brienne	goat	20 Hz	barn
2020-03-11	11:28:29	FSt	FSt	Brienne	goat	20 Hz	barn
2020-03-11	11:28:30	FSt	FSt	Brienne	goat	20 Hz	barn
2020-03-11	11:28:31	FSt	FSt	Brienne	goat	20 Hz	barn
2020-03-11	11:28:32	FSt	FSt	Brienne	goat	20 Hz	barn
2020-03-11	11:28:33	FSt	FSt	Brienne	goat	20 Hz	barn
2020-03-11	11:28:34	FSt	FSt	Brienne	goat	20 Hz	barn
2020-03-11	11:28:35	FSt	FSt	Brienne	goat	20 Hz	barn
2020-03-11	11:28:36	FSt	FSt	Brienne	goat	20 Hz	barn
2020-03-11	11:28:37	FSt	FSt	Brienne	goat	20 Hz	barn
2020-03-11	11:28:38	FSt	FSt	Brienne	goat	20 Hz	barn
2020-03-11	11:28:39	FSt	FSt	Brienne	goat	20 Hz	barn
2020-03-11	11:28:40	FSt	FSt	Brienne	goat	20 Hz	barn
2020-03-11	11:28:41	FSt	FSt	Brienne	goat	20 Hz	barn
2020-03-11	11:28:42	FSt	FSt	Brienne	goat	20 Hz	barn
2020-03-11	11:28:43	FSt	FSt	Brienne	goat	20 Hz	barn
2020-03-11	11:28:44	FSt	FSt	Brienne	goat	20 Hz	barn
2020-03-11	11:28:45	FSt	FSt	Brienne	goat	20 Hz	barn
2020-03-11	11:28:46	FSt	FSt	Brienne	goat	20 Hz	barn
2020-03-11	11:28:47	FSt	FSt	Brienne	goat	20 Hz	barn
2020-03-11	11:28:48	FSt	FSt	Brienne	goat	20 Hz	barn
2020-03-11	11:28:49	FSt	FSt	Brienne	goat	20 Hz	barn
2020-03-11	11:28:50	FSt	FSt	Brienne	goat	20 Hz	barn
2020-03-11	11:28:51	FSt	FSt	Brienne	goat	20 Hz	barn
2020-03-11	11:28:52	FSt	FSt	Brienne	goat	20 Hz	barn
2020-03-11	11:28:53	N	FSt	Brienne	goat	20 Hz	barn
2020-03-11	11:28:54	N	FSt	Brienne	goat	20 Hz	barn
2020-03-11	11:28:55	FSt	FSt	Brienne	goat	20 Hz	barn
2020-03-11	11:28:56	FSt	FSt	Brienne	goat	20 Hz	barn
2020-03-11	11:28:57	FSt	FSt	Brienne	goat	20 Hz	barn
2020-03-11	11:28:58	FSt	FSt	Brienne	goat	20 Hz	barn
2020-03-11	11:28:59	FSt	FSt	Brienne	goat	20 Hz	barn
2020-03-11	11:29:00	FSt	FSt	Brienne	goat	20 Hz	barn
2020-03-11	11:29:01	FSt	FSt	Brienne	goat	20 Hz	barn
2020-03-11	11:29:02	FSt	FSt	Brienne	goat	20 Hz	barn
2020-03-11	11:29:03	FSt	FSt	Brienne	goat	20 Hz	barn
2020-03-11	11:29:04	FSt	FSt	Brienne	goat	20 Hz	barn
2020-03-11	11:29:05	FSt	FSt	Brienne	goat	20 Hz	barn
2020-03-11	11:29:06	FSt	FSt	Brienne	goat	20 Hz	barn
2020-03-11	11:29:07	FSt	FSt	Brienne	goat	20 Hz	barn
2020-03-11	11:29:08	FSt	FSt	Brienne	goat	20 Hz	barn
2020-03-11	11:29:09	FSt	FSt	Brienne	goat	20 Hz	barn
2020-03-11	11:29:10	FSt	FSt	Brienne	goat	20 Hz	barn
2020-03-11	11:29:11	FSt	FSt	Brienne	goat	20 Hz	barn
2020-03-11	11:29:12	FSt	FSt	Brienne	goat	20 Hz	barn
2020-03-11	11:29:13	FSt	FSt	Brienne	goat	20 Hz	barn
2020-03-11	11:29:14	FSt	FSt	Brienne	goat	20 Hz	barn
2020-03-11	11:29:15	FSt	FSt	Brienne	goat	20 Hz	barn
2020-03-11	11:29:16	FSt	FSt	Brienne	goat	20 Hz	barn
2020-03-11	11:29:17	FSt	FSt	Brienne	goat	20 Hz	barn
2020-03-11	11:29:18	FSt	FSt	Brienne	goat	20 Hz	barn
2020-03-11	11:29:19	FSt	FSt	Brienne	goat	20 Hz	barn
2020-03-11	11:29:20	FSt	FSt	Brienne	goat	20 Hz	barn
2020-03-11	11:29:21	FSt	FSt	Brienne	goat	20 Hz	barn
2020-03-11	11:29:22	FSt	FSt	Brienne	goat	20 Hz	barn
2020-03-11	11:29:23	FSt	FSt	Brienne	goat	20 Hz	barn
2020-03-11	11:29:24	FSt	FSt	Brienne	goat	20 Hz	barn
2020-03-11	11:29:25	FSt	FSt	Brienne	goat	20 Hz	barn
2020-03-11	11:29:26	FSt	FSt	Brienne	goat	20 Hz	barn
2020-03-11	11:29:27	FSt	FSt	Brienne	goat	20 Hz	barn
2020-03-11	11:29:28	FSt	FSt	Brienne	goat	20 Hz	barn
2020-03-11	11:29:29	FSt	FSt	Brienne	goat	20 Hz	barn
2020-03-11	11:29:30	FSt	FSt	Brienne	goat	20 Hz	barn
2020-03-11	11:29:31	FSt	FSt	Brienne	goat	20 Hz	barn
2020-03-11	11:29:32	FSt	FSt	Brienne	goat	20 Hz	barn
2020-03-11	11:29:33	FSt	FSt	Brienne	goat	20 Hz	barn
2020-03-11	11:29:34	FSt	FSt	Brienne	goat	20 Hz	barn
2020-03-11	11:29:35	FSt	FSt	Brienne	goat	20 Hz	barn
2020-03-11	11:29:36	FSt	FSt	Brienne	goat	20 Hz	barn
2020-03-11	11:29:37	FSt	FSt	Brienne	goat	20 Hz	barn
2020-03-11	11:29:38	FSt	FSt	Brienne	goat	20 Hz	barn
2020-03-11	11:29:39	FSt	FSt	Brienne	goat	20 Hz	barn
2020-03-11	11:29:40	FSt	FSt	Brienne	goat	20 Hz	barn
2020-03-11	11:29:41	FSt	FSt	Brienne	goat	20 Hz	barn
2020-03-11	11:29:42	FSt	FSt	Brienne	goat	20 Hz	barn
2020-03-11	11:29:43	FSt	FSt	Brienne	goat	20 Hz	barn
2020-03-11	11:29:44	FSt	FSt	Brienne	goat	20 Hz	barn
2020-03-11	11:29:45	FSt	FSt	Brienne	goat	20 Hz	barn
2020-03-11	11:29:46	FSt	FSt	Brienne	goat	20 Hz	barn
2020-03-11	11:29:47	FSt	FSt	Brienne	goat	20 Hz	barn
2020-03-11	11:29:48	FSt	FSt	Brienne	goat	20 Hz	barn
2020-03-11	11:29:49	FSt	FSt	Brienne	goat	20 Hz	barn
2020-03-11	11:29:50	FSt	FSt	Brienne	goat	20 Hz	barn
2020-03-11	11:29:51	FSt	FSt	Brienne	goat	20 Hz	barn
2020-03-11	11:29:52	FSt	FSt	Brienne	goat	20 Hz	barn
2020-03-11	11:29:53	FSt	FSt	Brienne	goat	20 Hz	barn
2020-03-11	11:29:54	FSt	FSt	Brienne	goat	20 Hz	barn
2020-03-11	11:29:55	FSt	FSt	Brienne	goat	20 Hz	barn
2020-03-11	11:29:56	FSt	FSt	Brienne	goat	20 Hz	barn
2020-03-11	11:29:57	FSt	FSt	Brienne	goat	20 Hz	barn
2020-03-11	11:29:58	FSt	FSt	Brienne	goat	20 Hz	barn
2020-03-11	11:29:59	FSt	FSt	Brienne	goat	20 Hz	barn
2020-03-11	11:30:00	FSt	FSt	Brienne	goat	20 Hz	barn
2020-03-11	11:30:01	FSt	FSt	Brienne	goat	20 Hz	barn
2020-03-11	11:30:02	FSt	FSt	Brienne	goat	20 Hz	barn
2020-03-11	11:30:03	N	FSt	Brienne	goat	20 Hz	barn
2020-03-11	11:30:04	N	FSt	Brienne	goat	20 Hz	barn
2020-03-11	11:30:05	FSt	FSt	Brienne	goat	20 Hz	barn
2020-03-11	11:30:06	FSt	FSt	Brienne	goat	20 Hz	barn
2020-03-11	11:30:07	FSt	FSt	Brienne	goat	20 Hz	barn
2020-03-11	11:30:08	FSt	FSt	Brienne	goat	20 Hz	barn
2020-03-11	11:30:09	FSt	FSt	Brienne	goat	20 Hz	barn
2020-03-11	11:30:10	FSt	FSt	Brienne	goat	20 Hz	barn
2020-03-11	11:30:11	FSt	FSt	Brienne	goat	20 Hz	barn
2020-03-11	11:30:12	FSt	FSt	Brienne	goat	20 Hz	barn
2020-03-11	11:30:13	FSt	FSt	Brienne	goat	20 Hz	barn
2020-03-11	11:30:14	FSt	FSt	Brienne	goat	20 Hz	barn
2020-03-11	11:30:15	FSt	FSt	Brienne	goat	20 Hz	barn
2020-03-11	11:30:16	FSt	FSt	Brienne	goat	20 Hz	barn
2020-03-11	11:30:17	FSt	FSt	Brienne	goat	20 Hz	barn
2020-03-11	11:30:18	FSt	FSt	Brienne	goat	20 Hz	barn
2020-03-11	11:30:19	FSt	FSt	Brienne	goat	20 Hz	barn
2020-03-11	11:30:20	FSt	FSt	Brienne	goat	20 Hz	barn
2020-03-11	11:30:21	FSt	FSt	Brienne	goat	20 Hz	barn
2020-03-11	11:30:22	FSt	FSt	Brienne	goat	20 Hz	barn
2020-03-11	11:30:23	FSt	FSt	Brienne	goat	20 Hz	barn
2020-03-11	11:30:24	FSt	FSt	Brienne	goat	20 Hz	barn
2020-03-11	11:30:25	FSt	FSt	Brienne	goat	20 Hz	barn
2020-03-11	11:30:26	FSt	FSt	Brienne	goat	20 Hz	barn
2020-03-11	11:30:27	FSt	FSt	Brienne	goat	20 Hz	barn
2020-03-11	11:30:28	FSt	FSt	Brienne	goat	20 Hz	barn
2020-03-11	11:30:29	FSt	FSt	Brienne	goat	20 Hz	barn
2020-03-11	11:30:30	FSt	FSt	Brienne	goat	20 Hz	barn
2020-03-11	11:30:31	FSt	FSt	Brienne	goat	20 Hz	barn
2020-03-11	11:30:32	FSt	FSt	Brienne	goat	20 Hz	barn
2020-03-11	11:30:33	FSt	FSt	Brienne	goat	20 Hz	barn
2020-03-11	11:30:34	FSt	FSt	Brienne	goat	20 Hz	barn
2020-03-11	11:30:35	FSt	FSt	Brienne	goat	20 Hz	barn
2020-03-11	11:30:36	FSt	FSt	Brienne	goat	20 Hz	barn
2020-03-11	11:30:37	FSt	FSt	Brienne	goat	20 Hz	barn
2020-03-11	11:30:38	FSt	FSt	Brienne	goat	20 Hz	barn
2020-03-11	11:30:39	FSt	FSt	Brienne	goat	20 Hz	barn
2020-03-11	11:30:40	FSt	FSt	Brienne	goat	20 Hz	barn
2020-03-11	11:30:41	FSt	FSt	Brienne	goat	20 Hz	barn
2020-03-11	11:30:42	FSt	FSt	Brienne	goat	20 Hz	barn
2020-03-11	11:30:43	N	FSt	Brienne	goat	20 Hz	barn
2020-03-11	11:30:44	N	FSt	Brienne	goat	20 Hz	barn
2020-03-11	11:30:45	FSt	FSt	Brienne	goat	20 Hz	barn
2020-03-11	11:30:46	FSt	FSt	Brienne	goat	20 Hz	barn
2020-03-11	11:30:47	FSt	FSt	Brienne	goat	20 Hz	barn
2020-03-11	11:30:48	FSt	FSt	Brienne	goat	20 Hz	barn
2020-03-11	11:30:49	FSt	FSt	Brienne	goat	20 Hz	barn
2020-03-11	11:30:50	FSt	FSt	Brienne	goat	20 Hz	barn
2020-03-11	11:30:51	FSt	FSt	Brienne	goat	20 Hz	barn
2020-03-11	11:30:52	FSt	FSt	Brienne	goat	20 Hz	barn
2020-03-11	11:30:53	FSt	FSt	Brienne	goat	20 Hz	barn
2020-03-11	11:30:54	FSt	FSt	Brienne	goat	20 Hz	barn
2020-03-11	11:30:55	FSt	FSt	Brienne	goat	20 Hz	barn
2020-03-11	11:30:56	FSt	FSt	Brienne	goat	20 Hz	barn
2020-03-11	11:30:57	FSt	FSt	Brienne	goat	20 Hz	barn
2020-03-11	11:30:58	FSt	FSt	Brienne	goat	20 Hz	barn
2020-03-11	11:30:59	FSt	FSt	Brienne	goat	20 Hz	barn
2020-03-11	11:31:00	FSt	FSt	Brienne	goat	20 Hz	barn
2020-03-11	11:31:01	FSt	FSt	Brienne	goat	20 Hz	barn
2020-03-11	11:31:02	FSt	FSt	Brienne	goat	20 Hz	barn
2020-03-11	11:31:03	FSt	FSt	Brienne	goat	20 Hz	barn
2020-03-11	11:31:04	FSt	FSt	Brienne	goat	20 Hz	barn
2020-03-11	11:31:05	FSt	FSt	Brienne	goat	20 Hz	barn
2020-03-11	11:31:06	FSt	FSt	Brienne	goat	20 Hz	barn
2020-03-11	11:31:07	FSt	FSt	Brienne	goat	20 Hz	barn
2020-03-11	11:31:08	FSt	FSt	Brienne	goat	20 Hz	barn
2020-03-11	11:31:09	FSt	FSt	Brienne	goat	20 Hz	barn
2020-03-11	11:31:10	FSt	FSt	Brienne	goat	20 Hz	barn
2020-03-11	11:31:11	FSt	FSt	Brienne	goat	20 Hz	barn
2020-03-11	11:31:12	FSt	FSt	Brienne	goat	20 Hz	barn
2020-03-11	11:31:13	FSt	FSt	Brienne	goat	20 Hz	barn
2020-03-11	11:31:14	FSt	FSt	Brienne	goat	20 Hz	barn
2020-03-11	11:31:15	FSt	FSt	Brienne	goat	20 Hz	barn
2020-03-11	11:31:16	FSt	FSt	Brienne	goat	20 Hz	barn
2020-03-11	11:31:17	FSt	FSt	Brienne	goat	20 Hz	barn
2020-03-11	11:31:18	FSt	FSt	Brienne	goat	20 Hz	barn
2020-03-11	11:31:19	FSt	FSt	Brienne	goat	20 Hz	barn
2020-03-11	11:31:20	FSt	FSt	Brienne	goat	20 Hz	barn
2020-03-11	11:31:21	FSt	FSt	Brienne	goat	20 Hz	barn
2020-03-11	11:31:22	FSt	FSt	Brienne	goat	20 Hz	barn
2020-03-11	11:31:23	FSt	FSt	Brienne	goat	20 Hz	barn
2020-03-11	11:31:24	FSt	FSt	Brienne	goat	20 Hz	barn
2020-03-11	11:31:25	FSt	FSt	Brienne	goat	20 Hz	barn
2020-03-11	11:31:26	FSt	FSt	Brienne	goat	20 Hz	barn
2020-03-11	11:31:27	FSt	FSt	Brienne	goat	20 Hz	barn
2020-03-11	11:31:28	FSt	FSt	Brienne	goat	20 Hz	barn
2020-03-11	11:31:29	FSt	FSt	Brienne	goat	20 Hz	barn
2020-03-11	11:31:30	FSt	FSt	Brienne	goat	20 Hz	barn
2020-03-11	11:31:31	FSt	FSt	Brienne	goat	20 Hz	barn
2020-03-11	11:31:32	N	FSt	Brienne	goat	20 Hz	barn
2020-03-11	11:31:33	FSt	FSt	Brienne	goat	20 Hz	barn
2020-03-11	11:31:34	FSt	FSt	Brienne	goat	20 Hz	barn
2020-03-11	11:31:35	FSt	FSt	Brienne	goat	20 Hz	barn
2020-03-11	11:31:36	FSt	FSt	Brienne	goat	20 Hz	barn
2020-03-11	11:31:37	FSt	FSt	Brienne	goat	20 Hz	barn
2020-03-11	11:31:38	FSt	FSt	Brienne	goat	20 Hz	barn
2020-03-11	11:31:39	FSt	FSt	Brienne	goat	20 Hz	barn
2020-03-11	11:31:40	FSt	FSt	Brienne	goat	20 Hz	barn
2020-03-11	11:31:41	FSt	FSt	Brienne	goat	20 Hz	barn
2020-03-11	11:31:42	FSt	FSt	Brienne	goat	20 Hz	barn
2020-03-11	11:31:43	FSt	FSt	Brienne	goat	20 Hz	barn
2020-03-11	11:31:44	FSt	FSt	Brienne	goat	20 Hz	barn
2020-03-11	11:31:45	FSt	FSt	Brienne	goat	20 Hz	barn
2020-03-11	11:31:46	FSt	FSt	Brienne	goat	20 Hz	barn
2020-03-11	11:31:47	FSt	FSt	Brienne	goat	20 Hz	barn
2020-03-11	11:31:48	FSt	FSt	Brienne	goat	20 Hz	barn
2020-03-11	11:31:49	FSt	FSt	Brienne	goat	20 Hz	barn
2020-03-11	11:31:50	FSt	FSt	Brienne	goat	20 Hz	barn
2020-03-11	11:31:51	FSt	FSt	Brienne	goat	20 Hz	barn
2020-03-11	11:31:52	FSt	FSt	Brienne	goat	20 Hz	barn
2020-03-11	11:31:53	FSt	FSt	Brienne	goat	20 Hz	barn
2020-03-11	11:31:54	FSt	FSt	Brienne	goat	20 Hz	barn
2020-03-11	11:31:55	FSt	FSt	Brienne	goat	20 Hz	barn
2020-03-11	11:31:56	FSt	FSt	Brienne	goat	20 Hz	barn
2020-03-11	11:31:57	FSt	FSt	Brienne	goat	20 Hz	barn
2020-03-11	11:31:58	FSt	FSt	Brienne	goat	20 Hz	barn
2020-03-11	11:31:59	FSt	FSt	Brienne	goat	20 Hz	barn
2020-03-11	11:32:00	FSt	FSt	Brienne	goat	20 Hz	barn
2020-03-11	11:32:01	FSt	FSt	Brienne	goat	20 Hz	barn
2020-03-11	11:32:02	FSt	FSt	Brienne	goat	20 Hz	barn
2020-03-11	11:32:03	FSt	FSt	Brienne	goat	20 Hz	barn
2020-03-11	11:32:04	FSt	FSt	Brienne	goat	20 Hz	barn
2020-03-11	11:32:05	FSt	FSt	Brienne	goat	20 Hz	barn
2020-03-11	11:32:06	FSt	FSt	Brienne	goat	20 Hz	barn
2020-03-11	11:32:07	FSt	FSt	Brienne	goat	20 Hz	barn
2020-03-11	11:32:08	FSt	FSt	Brienne	goat	20 Hz	barn
2020-03-11	11:32:09	FSt	FSt	Brienne	goat	20 Hz	barn
2020-03-11	11:32:10	FSt	FSt	Brienne	goat	20 Hz	barn
2020-03-11	11:32:11	FSt	FSt	Brienne	goat	20 Hz	barn
2020-03-11	11:32:12	FSt	FSt	Brienne	goat	20 Hz	barn
2020-03-11	11:32:13	FSt	FSt	Brienne	goat	20 Hz	barn
2020-03-11	11:32:14	FSt	FSt	Brienne	goat	20 Hz	barn
2020-03-11	11:32:15	FSt	FSt	Brienne	goat	20 Hz	barn
2020-03-11	11:32:16	FSt	FSt	Brienne	goat	20 Hz	barn
2020-03-11	11:32:17	FSt	FSt	Brienne	goat	20 Hz	barn
2020-03-11	11:32:18	FSt	FSt	Brienne	goat	20 Hz	barn
2020-03-11	11:32:19	FSt	FSt	Brienne	goat	20 Hz	barn
2020-03-11	11:32:20	FSt	FSt	Brienne	goat	20 Hz	barn
2020-03-11	11:32:21	FSt	FSt	Brienne	goat	20 Hz	barn
2020-03-11	11:32:22	FSt	FSt	Brienne	goat	20 Hz	barn
2020-03-11	11:32:23	FSt	FSt	Brienne	goat	20 Hz	barn
2020-03-11	11:32:24	FSt	FSt	Brienne	goat	20 Hz	barn
2020-03-11	11:32:25	FSt	FSt	Brienne	goat	20 Hz	barn
2020-03-11	11:32:26	FSt	FSt	Brienne	goat	20 Hz	barn
2020-03-11	11:32:27	FSt	FSt	Brienne	goat	20 Hz	barn
2020-03-11	11:32:28	FSt	FSt	Brienne	goat	20 Hz	barn
2020-03-11	11:32:29	FSt	FSt	Brienne	goat	20 Hz	barn
2020-03-11	11:32:30	FSt	FSt	Brienne	goat	20 Hz	barn
2020-03-11	11:32:31	N	FSt	Brienne	goat	20 Hz	barn
2020-03-11	11:32:32	N	FSt	Brienne	goat	20 Hz	barn
2020-03-11	11:32:33	FSt	FSt	Brienne	goat	20 Hz	barn
2020-03-11	11:32:34	FSt	FSt	Brienne	goat	20 Hz	barn
2020-03-11	11:32:35	FSt	FSt	Brienne	goat	20 Hz	barn
2020-03-11	11:32:36	FSt	FSt	Brienne	goat	20 Hz	barn
2020-03-11	11:32:37	FSt	FSt	Brienne	goat	20 Hz	barn
2020-03-11	11:32:38	FSt	FSt	Brienne	goat	20 Hz	barn
2020-03-11	11:32:39	FSt	FSt	Brienne	goat	20 Hz	barn
2020-03-11	11:32:40	FSt	FSt	Brienne	goat	20 Hz	barn
2020-03-11	11:32:41	FSt	FSt	Brienne	goat	20 Hz	barn
2020-03-11	11:32:42	FSt	FSt	Brienne	goat	20 Hz	barn
2020-03-11	11:32:43	FSt	FSt	Brienne	goat	20 Hz	barn
2020-03-11	11:32:44	FSt	FSt	Brienne	goat	20 Hz	barn
2020-03-11	11:32:45	FSt	FSt	Brienne	goat	20 Hz	barn
2020-03-11	11:32:46	FSt	FSt	Brienne	goat	20 Hz	barn
2020-03-11	11:32:47	FSt	FSt	Brienne	goat	20 Hz	barn
2020-03-11	11:32:48	FSt	FSt	Brienne	goat	20 Hz	barn
2020-03-11	11:32:49	FSt	FSt	Brienne	goat	20 Hz	barn
2020-03-11	11:32:50	FSt	FSt	Brienne	goat	20 Hz	barn
2020-03-11	11:32:51	FSt	FSt	Brienne	goat	20 Hz	barn
2020-03-11	11:32:52	FSt	FSt	Brienne	goat	20 Hz	barn
2020-03-11	11:32:53	FSt	FSt	Brienne	goat	20 Hz	barn
2020-03-11	11:32:54	N	FSt	Brienne	goat	20 Hz	barn
2020-03-11	11:32:55	N	FSt	Brienne	goat	20 Hz	barn
2020-03-11	11:32:56	FSt	FSt	Brienne	goat	20 Hz	barn
2020-03-11	11:32:57	FSt	FSt	Brienne	goat	20 Hz	barn
2020-03-11	11:32:58	FSt	FSt	Brienne	goat	20 Hz	barn
2020-03-11	11:32:59	FSt	FSt	Brienne	goat	20 Hz	barn
2020-03-11	11:33:00	FSt	FSt	Brienne	goat	20 Hz	barn
2020-03-11	11:33:01	FSt	FSt	Brienne	goat	20 Hz	barn
2020-03-11	11:33:02	FSt	FSt	Brienne	goat	20 Hz	barn
2020-03-11	11:33:03	FSt	FSt	Brienne	goat	20 Hz	barn
2020-03-11	11:33:04	FSt	FSt	Brienne	goat	20 Hz	barn
2020-03-11	11:33:05	FSt	FSt	Brienne	goat	20 Hz	barn
2020-03-11	11:33:06	FSt	FSt	Brienne	goat	20 Hz	barn
2020-03-11	11:33:07	FSt	FSt	Brienne	goat	20 Hz	barn
2020-03-11	11:33:08	FSt	FSt	Brienne	goat	20 Hz	barn
2020-03-11	11:33:09	FSt	FSt	Brienne	goat	20 Hz	barn
2020-03-11	11:33:10	FSt	FSt	Brienne	goat	20 Hz	barn
2020-03-11	11:33:11	FSt	FSt	Brienne	goat	20 Hz	barn
2020-03-11	11:33:12	FSt	FSt	Brienne	goat	20 Hz	barn
2020-03-11	11:33:13	FSt	FSt	Brienne	goat	20 Hz	barn
2020-03-11	11:33:14	FSt	FSt	Brienne	goat	20 Hz	barn
2020-03-11	11:33:15	FSt	FSt	Brienne	goat	20 Hz	barn
2020-03-11	11:33:16	FSt	FSt	Brienne	goat	20 Hz	barn
2020-03-11	11:33:17	FSt	FSt	Brienne	goat	20 Hz	barn
2020-03-11	11:33:18	FSt	FSt	Brienne	goat	20 Hz	barn
[truncated: 8,802 more rows]

## Sheet: sheep_Charline_10Hz
Date	Time	Original	Beo	Name	Spc	Frq	Cnd
2020-04-02	11:00:00	FSt	N	Charline	sheep	10 Hz	barn
2020-04-02	11:00:01	FSt	N	Charline	sheep	10 Hz	barn
2020-04-02	11:00:02	FSt	N	Charline	sheep	10 Hz	barn
2020-04-02	11:00:03	FSt	N	Charline	sheep	10 Hz	barn
2020-04-02	11:00:04	N	N	Charline	sheep	10 Hz	barn
2020-04-02	11:00:05	N	O	Charline	sheep	10 Hz	barn
2020-04-02	11:00:06	N	O	Charline	sheep	10 Hz	barn
2020-04-02	11:00:07	N	O	Charline	sheep	10 Hz	barn
2020-04-02	11:00:08	N	O	Charline	sheep	10 Hz	barn
2020-04-02	11:00:09	N	O	Charline	sheep	10 Hz	barn
2020-04-02	11:00:10	N	O	Charline	sheep	10 Hz	barn
2020-04-02	11:00:11	N	O	Charline	sheep	10 Hz	barn
2020-04-02	11:00:12	N	O	Charline	sheep	10 Hz	barn
2020-04-02	11:00:13	N	O	Charline	sheep	10 Hz	barn
2020-04-02	11:00:14	N	O	Charline	sheep	10 Hz	barn
2020-04-02	11:00:15	N	O	Charline	sheep	10 Hz	barn
2020-04-02	11:00:16	N	O	Charline	sheep	10 Hz	barn
2020-04-02	11:00:17	N	O	Charline	sheep	10 Hz	barn
2020-04-02	11:00:18	N	O	Charline	sheep	10 Hz	barn
2020-04-02	11:00:19	N	N	Charline	sheep	10 Hz	barn
2020-04-02	11:00:20	N	N	Charline	sheep	10 Hz	barn
2020-04-02	11:00:21	N	N	Charline	sheep	10 Hz	barn
2020-04-02	11:00:22	N	N	Charline	sheep	10 Hz	barn
2020-04-02	11:00:23	N	N	Charline	sheep	10 Hz	barn
2020-04-02	11:00:24	N	N	Charline	sheep	10 Hz	barn
2020-04-02	11:00:25	N	O	Charline	sheep	10 Hz	barn
2020-04-02	11:00:26	N	O	Charline	sheep	10 Hz	barn
2020-04-02	11:00:27	N	O	Charline	sheep	10 Hz	barn
2020-04-02	11:00:28	N	O	Charline	sheep	10 Hz	barn
2020-04-02	11:00:29	N	O	Charline	sheep	10 Hz	barn
2020-04-02	11:00:30	N	N	Charline	sheep	10 Hz	barn
2020-04-02	11:00:31	N	N	Charline	sheep	10 Hz	barn
2020-04-02	11:00:32	FSt	N	Charline	sheep	10 Hz	barn
2020-04-02	11:00:33	FSt	N	Charline	sheep	10 Hz	barn
2020-04-02	11:00:34	FSt	N	Charline	sheep	10 Hz	barn
2020-04-02	11:00:35	FSt	N	Charline	sheep	10 Hz	barn
2020-04-02	11:00:36	FSt	N	Charline	sheep	10 Hz	barn
2020-04-02	11:00:37	FSt	N	Charline	sheep	10 Hz	barn
2020-04-02	11:00:38	FSt	N	Charline	sheep	10 Hz	barn
2020-04-02	11:00:39	FSt	N	Charline	sheep	10 Hz	barn
2020-04-02	11:00:40	FSt	N	Charline	sheep	10 Hz	barn
2020-04-02	11:00:41	FSt	N	Charline	sheep	10 Hz	barn
2020-04-02	11:00:42	FSt	N	Charline	sheep	10 Hz	barn
2020-04-02	11:00:43	FSt	N	Charline	sheep	10 Hz	barn
2020-04-02	11:00:44	FSt	N	Charline	sheep	10 Hz	barn
2020-04-02	11:00:45	FSt	N	Charline	sheep	10 Hz	barn
2020-04-02	11:00:46	FSt	N	Charline	sheep	10 Hz	barn
2020-04-02	11:00:47	FSt	N	Charline	sheep	10 Hz	barn
2020-04-02	11:00:48	FSt	N	Charline	sheep	10 Hz	barn
2020-04-02	11:00:49	FSt	N	Charline	sheep	10 Hz	barn
2020-04-02	11:00:50	FSt	O	Charline	sheep	10 Hz	barn
2020-04-02	11:00:51	FSt	O	Charline	sheep	10 Hz	barn
2020-04-02	11:00:52	FSt	O	Charline	sheep	10 Hz	barn
2020-04-02	11:00:53	FSt	O	Charline	sheep	10 Hz	barn
2020-04-02	11:00:54	FSt	O	Charline	sheep	10 Hz	barn
2020-04-02	11:00:55	FSt	N	Charline	sheep	10 Hz	barn
2020-04-02	11:00:56	FSt	O	Charline	sheep	10 Hz	barn
2020-04-02	11:00:57	FSt	O	Charline	sheep	10 Hz	barn
2020-04-02	11:00:58	FSt	O	Charline	sheep	10 Hz	barn
2020-04-02	11:00:59	FSt	O	Charline	sheep	10 Hz	barn
2020-04-02	11:01:00	FSt	O	Charline	sheep	10 Hz	barn
2020-04-02	11:01:01	FSt	O	Charline	sheep	10 Hz	barn
2020-04-02	11:01:02	FSt	O	Charline	sheep	10 Hz	barn
2020-04-02	11:01:03	FSt	O	Charline	sheep	10 Hz	barn
2020-04-02	11:01:04	FSt	N	Charline	sheep	10 Hz	barn
2020-04-02	11:01:05	FSt	N	Charline	sheep	10 Hz	barn
2020-04-02	11:01:06	FSt	N	Charline	sheep	10 Hz	barn
2020-04-02	11:01:07	FSt	N	Charline	sheep	10 Hz	barn
2020-04-02	11:01:08	FSt	N	Charline	sheep	10 Hz	barn
2020-04-02	11:01:09	FSt	N	Charline	sheep	10 Hz	barn
2020-04-02	11:01:10	FSt	O	Charline	sheep	10 Hz	barn
2020-04-02	11:01:11	FSt	O	Charline	sheep	10 Hz	barn
2020-04-02	11:01:12	N	O	Charline	sheep	10 Hz	barn
2020-04-02	11:01:13	N	O	Charline	sheep	10 Hz	barn
2020-04-02	11:01:14	N	O	Charline	sheep	10 Hz	barn
2020-04-02	11:01:15	N	O	Charline	sheep	10 Hz	barn
2020-04-02	11:01:16	N	O	Charline	sheep	10 Hz	barn
2020-04-02	11:01:17	N	O	Charline	sheep	10 Hz	barn
2020-04-02	11:01:18	N	O	Charline	sheep	10 Hz	barn
2020-04-02	11:01:19	N	O	Charline	sheep	10 Hz	barn
2020-04-02	11:01:20	N	N	Charline	sheep	10 Hz	barn
2020-04-02	11:01:21	N	O	Charline	sheep	10 Hz	barn
2020-04-02	11:01:22	N	O	Charline	sheep	10 Hz	barn
2020-04-02	11:01:23	N	O	Charline	sheep	10 Hz	barn
2020-04-02	11:01:24	N	O	Charline	sheep	10 Hz	barn
2020-04-02	11:01:25	N	O	Charline	sheep	10 Hz	barn
2020-04-02	11:01:26	N	O	Charline	sheep	10 Hz	barn
2020-04-02	11:01:27	N	O	Charline	sheep	10 Hz	barn
2020-04-02	11:01:28	N	O	Charline	sheep	10 Hz	barn
2020-04-02	11:01:29	N	O	Charline	sheep	10 Hz	barn
2020-04-02	11:01:30	N	N	Charline	sheep	10 Hz	barn
2020-04-02	11:01:31	N	N	Charline	sheep	10 Hz	barn
2020-04-02	11:01:32	N	N	Charline	sheep	10 Hz	barn
2020-04-02	11:01:33	N	O	Charline	sheep	10 Hz	barn
2020-04-02	11:01:34	N	O	Charline	sheep	10 Hz	barn
2020-04-02	11:01:35	N	O	Charline	sheep	10 Hz	barn
2020-04-02	11:01:36	N	O	Charline	sheep	10 Hz	barn
2020-04-02	11:01:37	N	O	Charline	sheep	10 Hz	barn
2020-04-02	11:01:38	N	O	Charline	sheep	10 Hz	barn
2020-04-02	11:01:39	N	N	Charline	sheep	10 Hz	barn
2020-04-02	11:01:40	N	N	Charline	sheep	10 Hz	barn
2020-04-02	11:01:41	N	N	Charline	sheep	10 Hz	barn
2020-04-02	11:01:42	N	N	Charline	sheep	10 Hz	barn
2020-04-02	11:01:43	N	N	Charline	sheep	10 Hz	barn
2020-04-02	11:01:44	N	N	Charline	sheep	10 Hz	barn
2020-04-02	11:01:45	N	O	Charline	sheep	10 Hz	barn
2020-04-02	11:01:46	N	O	Charline	sheep	10 Hz	barn
2020-04-02	11:01:47	N	O	Charline	sheep	10 Hz	barn
2020-04-02	11:01:48	N	O	Charline	sheep	10 Hz	barn
2020-04-02	11:01:49	N	O	Charline	sheep	10 Hz	barn
2020-04-02	11:01:50	N	O	Charline	sheep	10 Hz	barn
2020-04-02	11:01:51	N	O	Charline	sheep	10 Hz	barn
2020-04-02	11:01:52	N	O	Charline	sheep	10 Hz	barn
2020-04-02	11:01:53	N	O	Charline	sheep	10 Hz	barn
2020-04-02	11:01:54	N	N	Charline	sheep	10 Hz	barn
2020-04-02	11:01:55	N	N	Charline	sheep	10 Hz	barn
2020-04-02	11:01:56	N	N	Charline	sheep	10 Hz	barn
2020-04-02	11:01:57	N	N	Charline	sheep	10 Hz	barn
2020-04-02	11:01:58	N	N	Charline	sheep	10 Hz	barn
2020-04-02	11:01:59	N	N	Charline	sheep	10 Hz	barn
2020-04-02	11:02:00	N	N	Charline	sheep	10 Hz	barn
2020-04-02	11:02:01	N	N	Charline	sheep	10 Hz	barn
2020-04-02	11:02:02	N	N	Charline	sheep	10 Hz	barn
2020-04-02	11:02:03	N	N	Charline	sheep	10 Hz	barn
2020-04-02	11:02:04	N	N	Charline	sheep	10 Hz	barn
2020-04-02	11:02:05	N	N	Charline	sheep	10 Hz	barn
2020-04-02	11:02:06	N	N	Charline	sheep	10 Hz	barn
2020-04-02	11:02:07	N	N	Charline	sheep	10 Hz	barn
2020-04-02	11:02:08	N	N	Charline	sheep	10 Hz	barn
2020-04-02	11:02:09	N	N	Charline	sheep	10 Hz	barn
2020-04-02	11:02:10	N	N	Charline	sheep	10 Hz	barn
2020-04-02	11:02:11	N	N	Charline	sheep	10 Hz	barn
2020-04-02	11:02:12	N	N	Charline	sheep	10 Hz	barn
2020-04-02	11:02:13	N	N	Charline	sheep	10 Hz	barn
2020-04-02	11:02:14	N	N	Charline	sheep	10 Hz	barn
2020-04-02	11:02:15	N	N	Charline	sheep	10 Hz	barn
2020-04-02	11:02:16	N	N	Charline	sheep	10 Hz	barn
2020-04-02	11:02:17	N	N	Charline	sheep	10 Hz	barn
2020-04-02	11:02:18	N	N	Charline	sheep	10 Hz	barn
2020-04-02	11:02:19	N	N	Charline	sheep	10 Hz	barn
2020-04-02	11:02:20	N	N	Charline	sheep	10 Hz	barn
2020-04-02	11:02:21	N	N	Charline	sheep	10 Hz	barn
2020-04-02	11:02:22	N	N	Charline	sheep	10 Hz	barn
2020-04-02	11:02:23	N	N	Charline	sheep	10 Hz	barn
2020-04-02	11:02:24	N	N	Charline	sheep	10 Hz	barn
2020-04-02	11:02:25	N	N	Charline	sheep	10 Hz	barn
2020-04-02	11:02:26	N	N	Charline	sheep	10 Hz	barn
2020-04-02	11:02:27	N	N	Charline	sheep	10 Hz	barn
2020-04-02	11:02:28	N	N	Charline	sheep	10 Hz	barn
2020-04-02	11:02:29	N	N	Charline	sheep	10 Hz	barn
2020-04-02	11:02:30	N	N	Charline	sheep	10 Hz	barn
2020-04-02	11:02:31	N	N	Charline	sheep	10 Hz	barn
2020-04-02	11:02:32	N	N	Charline	sheep	10 Hz	barn
2020-04-02	11:02:33	N	N	Charline	sheep	10 Hz	barn
2020-04-02	11:02:34	N	N	Charline	sheep	10 Hz	barn
2020-04-02	11:02:35	N	N	Charline	sheep	10 Hz	barn
2020-04-02	11:02:36	N	N	Charline	sheep	10 Hz	barn
2020-04-02	11:02:37	N	N	Charline	sheep	10 Hz	barn
2020-04-02	11:02:38	N	N	Charline	sheep	10 Hz	barn
2020-04-02	11:02:39	N	O	Charline	sheep	10 Hz	barn
2020-04-02	11:02:40	N	O	Charline	sheep	10 Hz	barn
2020-04-02	11:02:41	N	O	Charline	sheep	10 Hz	barn
2020-04-02	11:02:42	N	O	Charline	sheep	10 Hz	barn
2020-04-02	11:02:43	N	O	Charline	sheep	10 Hz	barn
2020-04-02	11:02:44	N	O	Charline	sheep	10 Hz	barn
2020-04-02	11:02:45	N	N	Charline	sheep	10 Hz	barn
2020-04-02	11:02:46	N	N	Charline	sheep	10 Hz	barn
2020-04-02	11:02:47	N	N	Charline	sheep	10 Hz	barn
2020-04-02	11:02:48	N	N	Charline	sheep	10 Hz	barn
2020-04-02	11:02:49	N	N	Charline	sheep	10 Hz	barn
2020-04-02	11:02:50	N	N	Charline	sheep	10 Hz	barn
2020-04-02	11:02:51	N	O	Charline	sheep	10 Hz	barn
2020-04-02	11:02:52	N	O	Charline	sheep	10 Hz	barn
2020-04-02	11:02:53	N	N	Charline	sheep	10 Hz	barn
2020-04-02	11:02:54	N	N	Charline	sheep	10 Hz	barn
2020-04-02	11:02:55	N	N	Charline	sheep	10 Hz	barn
2020-04-02	11:02:56	N	N	Charline	sheep	10 Hz	barn
2020-04-02	11:02:57	N	N	Charline	sheep	10 Hz	barn
2020-04-02	11:02:58	N	N	Charline	sheep	10 Hz	barn
2020-04-02	11:02:59	N	N	Charline	sheep	10 Hz	barn
2020-04-02	11:03:00	N	N	Charline	sheep	10 Hz	barn
2020-04-02	11:03:01	N	N	Charline	sheep	10 Hz	barn
2020-04-02	11:03:02	N	N	Charline	sheep	10 Hz	barn
2020-04-02	11:03:03	N	N	Charline	sheep	10 Hz	barn
2020-04-02	11:03:04	N	N	Charline	sheep	10 Hz	barn
2020-04-02	11:03:05	N	N	Charline	sheep	10 Hz	barn
2020-04-02	11:03:06	N	N	Charline	sheep	10 Hz	barn
2020-04-02	11:03:07	N	N	Charline	sheep	10 Hz	barn
2020-04-02	11:03:08	N	N	Charline	sheep	10 Hz	barn
2020-04-02	11:03:09	N	N	Charline	sheep	10 Hz	barn
2020-04-02	11:03:10	N	N	Charline	sheep	10 Hz	barn
2020-04-02	11:03:11	N	N	Charline	sheep	10 Hz	barn
2020-04-02	11:03:12	N	N	Charline	sheep	10 Hz	barn
2020-04-02	11:03:13	N	N	Charline	sheep	10 Hz	barn
2020-04-02	11:03:14	N	N	Charline	sheep	10 Hz	barn
2020-04-02	11:03:15	N	N	Charline	sheep	10 Hz	barn
2020-04-02	11:03:16	N	N	Charline	sheep	10 Hz	barn
2020-04-02	11:03:17	N	N	Charline	sheep	10 Hz	barn
2020-04-02	11:03:18	N	N	Charline	sheep	10 Hz	barn
2020-04-02	11:03:19	N	N	Charline	sheep	10 Hz	barn
2020-04-02	11:03:20	N	N	Charline	sheep	10 Hz	barn
2020-04-02	11:03:21	N	N	Charline	sheep	10 Hz	barn
2020-04-02	11:03:22	N	N	Charline	sheep	10 Hz	barn
2020-04-02	11:03:23	N	N	Charline	sheep	10 Hz	barn
2020-04-02	11:03:24	N	N	Charline	sheep	10 Hz	barn
2020-04-02	11:03:25	N	N	Charline	sheep	10 Hz	barn
2020-04-02	11:03:26	N	N	Charline	sheep	10 Hz	barn
2020-04-02	11:03:27	N	N	Charline	sheep	10 Hz	barn
2020-04-02	11:03:28	N	N	Charline	sheep	10 Hz	barn
2020-04-02	11:03:29	N	N	Charline	sheep	10 Hz	barn
2020-04-02	11:03:30	N	N	Charline	sheep	10 Hz	barn
2020-04-02	11:03:31	N	N	Charline	sheep	10 Hz	barn
2020-04-02	11:03:32	N	N	Charline	sheep	10 Hz	barn
2020-04-02	11:03:33	N	N	Charline	sheep	10 Hz	barn
2020-04-02	11:03:34	N	N	Charline	sheep	10 Hz	barn
2020-04-02	11:03:35	N	N	Charline	sheep	10 Hz	barn
2020-04-02	11:03:36	N	N	Charline	sheep	10 Hz	barn
2020-04-02	11:03:37	N	N	Charline	sheep	10 Hz	barn
2020-04-02	11:03:38	N	N	Charline	sheep	10 Hz	barn
2020-04-02	11:03:39	N	N	Charline	sheep	10 Hz	barn
2020-04-02	11:03:40	N	N	Charline	sheep	10 Hz	barn
2020-04-02	11:03:41	N	N	Charline	sheep	10 Hz	barn
2020-04-02	11:03:42	N	N	Charline	sheep	10 Hz	barn
2020-04-02	11:03:43	N	N	Charline	sheep	10 Hz	barn
2020-04-02	11:03:44	N	N	Charline	sheep	10 Hz	barn
2020-04-02	11:03:45	N	N	Charline	sheep	10 Hz	barn
2020-04-02	11:03:46	N	N	Charline	sheep	10 Hz	barn
2020-04-02	11:03:47	N	N	Charline	sheep	10 Hz	barn
2020-04-02	11:03:48	N	N	Charline	sheep	10 Hz	barn
2020-04-02	11:03:49	N	N	Charline	sheep	10 Hz	barn
2020-04-02	11:03:50	N	N	Charline	sheep	10 Hz	barn
2020-04-02	11:03:51	N	N	Charline	sheep	10 Hz	barn
2020-04-02	11:03:52	N	N	Charline	sheep	10 Hz	barn
2020-04-02	11:03:53	N	N	Charline	sheep	10 Hz	barn
2020-04-02	11:03:54	N	N	Charline	sheep	10 Hz	barn
2020-04-02	11:03:55	N	N	Charline	sheep	10 Hz	barn
2020-04-02	11:03:56	N	N	Charline	sheep	10 Hz	barn
2020-04-02	11:03:57	N	N	Charline	sheep	10 Hz	barn
2020-04-02	11:03:58	N	N	Charline	sheep	10 Hz	barn
2020-04-02	11:03:59	N	N	Charline	sheep	10 Hz	barn
2020-04-02	11:04:00	N	N	Charline	sheep	10 Hz	barn
2020-04-02	11:04:01	N	N	Charline	sheep	10 Hz	barn
2020-04-02	11:04:02	N	N	Charline	sheep	10 Hz	barn
2020-04-02	11:04:03	N	N	Charline	sheep	10 Hz	barn
2020-04-02	11:04:04	N	N	Charline	sheep	10 Hz	barn
2020-04-02	11:04:05	N	N	Charline	sheep	10 Hz	barn
2020-04-02	11:04:06	N	N	Charline	sheep	10 Hz	barn
2020-04-02	11:04:07	N	N	Charline	sheep	10 Hz	barn
2020-04-02	11:04:08	N	N	Charline	sheep	10 Hz	barn
2020-04-02	11:04:09	N	N	Charline	sheep	10 Hz	barn
2020-04-02	11:04:10	N	N	Charline	sheep	10 Hz	barn
2020-04-02	11:04:11	N	N	Charline	sheep	10 Hz	barn
2020-04-02	11:04:12	N	N	Charline	sheep	10 Hz	barn
2020-04-02	11:04:13	N	N	Charline	sheep	10 Hz	barn
2020-04-02	11:04:14	N	N	Charline	sheep	10 Hz	barn
2020-04-02	11:04:15	N	N	Charline	sheep	10 Hz	barn
2020-04-02	11:04:16	N	N	Charline	sheep	10 Hz	barn
2020-04-02	11:04:17	N	N	Charline	sheep	10 Hz	barn
2020-04-02	11:04:18	N	N	Charline	sheep	10 Hz	barn
2020-04-02	11:04:19	N	N	Charline	sheep	10 Hz	barn
2020-04-02	11:04:20	N	N	Charline	sheep	10 Hz	barn
2020-04-02	11:04:21	N	N	Charline	sheep	10 Hz	barn
2020-04-02	11:04:22	N	N	Charline	sheep	10 Hz	barn
2020-04-02	11:04:23	N	N	Charline	sheep	10 Hz	barn
2020-04-02	11:04:24	N	N	Charline	sheep	10 Hz	barn
2020-04-02	11:04:25	N	N	Charline	sheep	10 Hz	barn
2020-04-02	11:04:26	N	N	Charline	sheep	10 Hz	barn
2020-04-02	11:04:27	N	N	Charline	sheep	10 Hz	barn
2020-04-02	11:04:28	N	N	Charline	sheep	10 Hz	barn
2020-04-02	11:04:29	N	N	Charline	sheep	10 Hz	barn
2020-04-02	11:04:30	N	N	Charline	sheep	10 Hz	barn
2020-04-02	11:04:31	N	N	Charline	sheep	10 Hz	barn
2020-04-02	11:04:32	N	N	Charline	sheep	10 Hz	barn
2020-04-02	11:04:33	N	N	Charline	sheep	10 Hz	barn
2020-04-02	11:04:34	N	N	Charline	sheep	10 Hz	barn
2020-04-02	11:04:35	N	N	Charline	sheep	10 Hz	barn
2020-04-02	11:04:36	N	N	Charline	sheep	10 Hz	barn
2020-04-02	11:04:37	N	N	Charline	sheep	10 Hz	barn
2020-04-02	11:04:38	N	N	Charline	sheep	10 Hz	barn
2020-04-02	11:04:39	N	N	Charline	sheep	10 Hz	barn
2020-04-02	11:04:40	N	N	Charline	sheep	10 Hz	barn
2020-04-02	11:04:41	N	N	Charline	sheep	10 Hz	barn
2020-04-02	11:04:42	N	N	Charline	sheep	10 Hz	barn
2020-04-02	11:04:43	N	N	Charline	sheep	10 Hz	barn
2020-04-02	11:04:44	N	N	Charline	sheep	10 Hz	barn
2020-04-02	11:04:45	N	N	Charline	sheep	10 Hz	barn
2020-04-02	11:04:46	N	N	Charline	sheep	10 Hz	barn
2020-04-02	11:04:47	N	N	Charline	sheep	10 Hz	barn
2020-04-02	11:04:48	N	N	Charline	sheep	10 Hz	barn
2020-04-02	11:04:49	N	N	Charline	sheep	10 Hz	barn
2020-04-02	11:04:50	N	N	Charline	sheep	10 Hz	barn
2020-04-02	11:04:51	N	N	Charline	sheep	10 Hz	barn
2020-04-02	11:04:52	N	N	Charline	sheep	10 Hz	barn
2020-04-02	11:04:53	N	N	Charline	sheep	10 Hz	barn
2020-04-02	11:04:54	N	N	Charline	sheep	10 Hz	barn
2020-04-02	11:04:55	N	N	Charline	sheep	10 Hz	barn
2020-04-02	11:04:56	N	N	Charline	sheep	10 Hz	barn
2020-04-02	11:04:57	N	N	Charline	sheep	10 Hz	barn
2020-04-02	11:04:58	N	N	Charline	sheep	10 Hz	barn
2020-04-02	11:04:59	N	N	Charline	sheep	10 Hz	barn
2020-04-02	11:05:00	N	N	Charline	sheep	10 Hz	barn
2020-04-02	11:05:01	N	N	Charline	sheep	10 Hz	barn
2020-04-02	11:05:02	N	N	Charline	sheep	10 Hz	barn
2020-04-02	11:05:03	N	N	Charline	sheep	10 Hz	barn
2020-04-02	11:05:04	N	N	Charline	sheep	10 Hz	barn
2020-04-02	11:05:05	N	N	Charline	sheep	10 Hz	barn
2020-04-02	11:05:06	N	N	Charline	sheep	10 Hz	barn
2020-04-02	11:05:07	N	N	Charline	sheep	10 Hz	barn
2020-04-02	11:05:08	N	N	Charline	sheep	10 Hz	barn
2020-04-02	11:05:09	N	N	Charline	sheep	10 Hz	barn
2020-04-02	11:05:10	N	N	Charline	sheep	10 Hz	barn
2020-04-02	11:05:11	N	N	Charline	sheep	10 Hz	barn
2020-04-02	11:05:12	N	N	Charline	sheep	10 Hz	barn
2020-04-02	11:05:13	N	N	Charline	sheep	10 Hz	barn
2020-04-02	11:05:14	N	N	Charline	sheep	10 Hz	barn
2020-04-02	11:05:15	N	N	Charline	sheep	10 Hz	barn
2020-04-02	11:05:16	N	N	Charline	sheep	10 Hz	barn
2020-04-02	11:05:17	N	N	Charline	sheep	10 Hz	barn
2020-04-02	11:05:18	N	N	Charline	sheep	10 Hz	barn
2020-04-02	11:05:19	N	N	Charline	sheep	10 Hz	barn
2020-04-02	11:05:20	N	N	Charline	sheep	10 Hz	barn
2020-04-02	11:05:21	N	N	Charline	sheep	10 Hz	barn
2020-04-02	11:05:22	N	N	Charline	sheep	10 Hz	barn
2020-04-02	11:05:23	N	N	Charline	sheep	10 Hz	barn
2020-04-02	11:05:24	N	N	Charline	sheep	10 Hz	barn
2020-04-02	11:05:25	N	N	Charline	sheep	10 Hz	barn
2020-04-02	11:05:26	N	N	Charline	sheep	10 Hz	barn
2020-04-02	11:05:27	N	N	Charline	sheep	10 Hz	barn
2020-04-02	11:05:28	N	N	Charline	sheep	10 Hz	barn
2020-04-02	11:05:29	N	N	Charline	sheep	10 Hz	barn
2020-04-02	11:05:30	N	N	Charline	sheep	10 Hz	barn
2020-04-02	11:05:31	N	N	Charline	sheep	10 Hz	barn
2020-04-02	11:05:32	N	N	Charline	sheep	10 Hz	barn
2020-04-02	11:05:33	N	N	Charline	sheep	10 Hz	barn
2020-04-02	11:05:34	N	N	Charline	sheep	10 Hz	barn
2020-04-02	11:05:35	N	N	Charline	sheep	10 Hz	barn
2020-04-02	11:05:36	N	N	Charline	sheep	10 Hz	barn
2020-04-02	11:05:37	N	N	Charline	sheep	10 Hz	barn
2020-04-02	11:05:38	N	N	Charline	sheep	10 Hz	barn
2020-04-02	11:05:39	N	N	Charline	sheep	10 Hz	barn
2020-04-02	11:05:40	N	N	Charline	sheep	10 Hz	barn
2020-04-02	11:05:41	N	N	Charline	sheep	10 Hz	barn
2020-04-02	11:05:42	N	N	Charline	sheep	10 Hz	barn
2020-04-02	11:05:43	N	N	Charline	sheep	10 Hz	barn
2020-04-02	11:05:44	N	N	Charline	sheep	10 Hz	barn
2020-04-02	11:05:45	N	N	Charline	sheep	10 Hz	barn
2020-04-02	11:05:46	N	N	Charline	sheep	10 Hz	barn
2020-04-02	11:05:47	N	N	Charline	sheep	10 Hz	barn
2020-04-02	11:05:48	N	N	Charline	sheep	10 Hz	barn
2020-04-02	11:05:49	N	N	Charline	sheep	10 Hz	barn
2020-04-02	11:05:50	N	N	Charline	sheep	10 Hz	barn
2020-04-02	11:05:51	N	N	Charline	sheep	10 Hz	barn
2020-04-02	11:05:52	N	N	Charline	sheep	10 Hz	barn
2020-04-02	11:05:53	N	N	Charline	sheep	10 Hz	barn
2020-04-02	11:05:54	N	N	Charline	sheep	10 Hz	barn
2020-04-02	11:05:55	N	N	Charline	sheep	10 Hz	barn
2020-04-02	11:05:56	N	N	Charline	sheep	10 Hz	barn
2020-04-02	11:05:57	N	N	Charline	sheep	10 Hz	barn
2020-04-02	11:05:58	N	N	Charline	sheep	10 Hz	barn
2020-04-02	11:05:59	N	N	Charline	sheep	10 Hz	barn
2020-04-02	11:06:00	N	N	Charline	sheep	10 Hz	barn
2020-04-02	11:06:01	N	N	Charline	sheep	10 Hz	barn
2020-04-02	11:06:02	N	N	Charline	sheep	10 Hz	barn
2020-04-02	11:06:03	N	N	Charline	sheep	10 Hz	barn
2020-04-02	11:06:04	N	N	Charline	sheep	10 Hz	barn
2020-04-02	11:06:05	N	N	Charline	sheep	10 Hz	barn
2020-04-02	11:06:06	N	N	Charline	sheep	10 Hz	barn
2020-04-02	11:06:07	N	N	Charline	sheep	10 Hz	barn
2020-04-02	11:06:08	N	N	Charline	sheep	10 Hz	barn
2020-04-02	11:06:09	N	N	Charline	sheep	10 Hz	barn
2020-04-02	11:06:10	N	N	Charline	sheep	10 Hz	barn
2020-04-02	11:06:11	N	N	Charline	sheep	10 Hz	barn
2020-04-02	11:06:12	N	O	Charline	sheep	10 Hz	barn
2020-04-02	11:06:13	N	O	Charline	sheep	10 Hz	barn
2020-04-02	11:06:14	N	O	Charline	sheep	10 Hz	barn
2020-04-02	11:06:15	N	N	Charline	sheep	10 Hz	barn
2020-04-02	11:06:16	N	N	Charline	sheep	10 Hz	barn
2020-04-02	11:06:17	N	N	Charline	sheep	10 Hz	barn
2020-04-02	11:06:18	N	N	Charline	sheep	10 Hz	barn
2020-04-02	11:06:19	N	N	Charline	sheep	10 Hz	barn
2020-04-02	11:06:20	N	N	Charline	sheep	10 Hz	barn
2020-04-02	11:06:21	N	N	Charline	sheep	10 Hz	barn
2020-04-02	11:06:22	N	N	Charline	sheep	10 Hz	barn
2020-04-02	11:06:23	N	N	Charline	sheep	10 Hz	barn
2020-04-02	11:06:24	N	N	Charline	sheep	10 Hz	barn
2020-04-02	11:06:25	N	N	Charline	sheep	10 Hz	barn
2020-04-02	11:06:26	N	N	Charline	sheep	10 Hz	barn
2020-04-02	11:06:27	N	N	Charline	sheep	10 Hz	barn
2020-04-02	11:06:28	N	N	Charline	sheep	10 Hz	barn
2020-04-02	11:06:29	N	N	Charline	sheep	10 Hz	barn
2020-04-02	11:06:30	N	N	Charline	sheep	10 Hz	barn
2020-04-02	11:06:31	N	N	Charline	sheep	10 Hz	barn
2020-04-02	11:06:32	N	N	Charline	sheep	10 Hz	barn
2020-04-02	11:06:33	N	N	Charline	sheep	10 Hz	barn
2020-04-02	11:06:34	N	N	Charline	sheep	10 Hz	barn
2020-04-02	11:06:35	N	N	Charline	sheep	10 Hz	barn
2020-04-02	11:06:36	N	N	Charline	sheep	10 Hz	barn
2020-04-02	11:06:37	N	N	Charline	sheep	10 Hz	barn
2020-04-02	11:06:38	N	N	Charline	sheep	10 Hz	barn
2020-04-02	11:06:39	N	N	Charline	sheep	10 Hz	barn
2020-04-02	11:06:40	N	N	Charline	sheep	10 Hz	barn
2020-04-02	11:06:41	N	N	Charline	sheep	10 Hz	barn
2020-04-02	11:06:42	N	N	Charline	sheep	10 Hz	barn
2020-04-02	11:06:43	N	N	Charline	sheep	10 Hz	barn
2020-04-02	11:06:44	N	N	Charline	sheep	10 Hz	barn
2020-04-02	11:06:45	N	N	Charline	sheep	10 Hz	barn
2020-04-02	11:06:46	N	N	Charline	sheep	10 Hz	barn
2020-04-02	11:06:47	N	N	Charline	sheep	10 Hz	barn
2020-04-02	11:06:48	N	N	Charline	sheep	10 Hz	barn
2020-04-02	11:06:49	N	N	Charline	sheep	10 Hz	barn
2020-04-02	11:06:50	N	N	Charline	sheep	10 Hz	barn
2020-04-02	11:06:51	N	N	Charline	sheep	10 Hz	barn
2020-04-02	11:06:52	N	N	Charline	sheep	10 Hz	barn
2020-04-02	11:06:53	N	N	Charline	sheep	10 Hz	barn
2020-04-02	11:06:54	N	N	Charline	sheep	10 Hz	barn
2020-04-02	11:06:55	N	N	Charline	sheep	10 Hz	barn
2020-04-02	11:06:56	N	N	Charline	sheep	10 Hz	barn
2020-04-02	11:06:57	N	N	Charline	sheep	10 Hz	barn
2020-04-02	11:06:58	N	N	Charline	sheep	10 Hz	barn
2020-04-02	11:06:59	N	N	Charline	sheep	10 Hz	barn
2020-04-02	11:07:00	N	N	Charline	sheep	10 Hz	barn
2020-04-02	11:07:01	N	N	Charline	sheep	10 Hz	barn
2020-04-02	11:07:02	N	N	Charline	sheep	10 Hz	barn
2020-04-02	11:07:03	N	N	Charline	sheep	10 Hz	barn
2020-04-02	11:07:04	N	N	Charline	sheep	10 Hz	barn
2020-04-02	11:07:05	N	N	Charline	sheep	10 Hz	barn
2020-04-02	11:07:06	N	N	Charline	sheep	10 Hz	barn
2020-04-02	11:07:07	N	N	Charline	sheep	10 Hz	barn
2020-04-02	11:07:08	N	N	Charline	sheep	10 Hz	barn
2020-04-02	11:07:09	N	N	Charline	sheep	10 Hz	barn
2020-04-02	11:07:10	N	N	Charline	sheep	10 Hz	barn
2020-04-02	11:07:11	N	N	Charline	sheep	10 Hz	barn
2020-04-02	11:07:12	N	N	Charline	sheep	10 Hz	barn
2020-04-02	11:07:13	N	N	Charline	sheep	10 Hz	barn
2020-04-02	11:07:14	N	N	Charline	sheep	10 Hz	barn
2020-04-02	11:07:15	N	N	Charline	sheep	10 Hz	barn
2020-04-02	11:07:16	N	N	Charline	sheep	10 Hz	barn
2020-04-02	11:07:17	N	N	Charline	sheep	10 Hz	barn
2020-04-02	11:07:18	N	N	Charline	sheep	10 Hz	barn
2020-04-02	11:07:19	N	N	Charline	sheep	10 Hz	barn
2020-04-02	11:07:20	N	N	Charline	sheep	10 Hz	barn
2020-04-02	11:07:21	N	N	Charline	sheep	10 Hz	barn
2020-04-02	11:07:22	N	N	Charline	sheep	10 Hz	barn
2020-04-02	11:07:23	N	N	Charline	sheep	10 Hz	barn
2020-04-02	11:07:24	N	N	Charline	sheep	10 Hz	barn
2020-04-02	11:07:25	N	N	Charline	sheep	10 Hz	barn
2020-04-02	11:07:26	N	N	Charline	sheep	10 Hz	barn
2020-04-02	11:07:27	N	N	Charline	sheep	10 Hz	barn
2020-04-02	11:07:28	N	N	Charline	sheep	10 Hz	barn
2020-04-02	11:07:29	N	N	Charline	sheep	10 Hz	barn
2020-04-02	11:07:30	N	N	Charline	sheep	10 Hz	barn
2020-04-02	11:07:31	N	N	Charline	sheep	10 Hz	barn
2020-04-02	11:07:32	N	N	Charline	sheep	10 Hz	barn
2020-04-02	11:07:33	N	N	Charline	sheep	10 Hz	barn
2020-04-02	11:07:34	N	N	Charline	sheep	10 Hz	barn
2020-04-02	11:07:35	N	N	Charline	sheep	10 Hz	barn
2020-04-02	11:07:36	N	N	Charline	sheep	10 Hz	barn
2020-04-02	11:07:37	N	N	Charline	sheep	10 Hz	barn
2020-04-02	11:07:38	N	N	Charline	sheep	10 Hz	barn
2020-04-02	11:07:39	N	N	Charline	sheep	10 Hz	barn
2020-04-02	11:07:40	N	N	Charline	sheep	10 Hz	barn
2020-04-02	11:07:41	N	N	Charline	sheep	10 Hz	barn
2020-04-02	11:07:42	N	N	Charline	sheep	10 Hz	barn
2020-04-02	11:07:43	N	N	Charline	sheep	10 Hz	barn
2020-04-02	11:07:44	N	N	Charline	sheep	10 Hz	barn
2020-04-02	11:07:45	N	N	Charline	sheep	10 Hz	barn
2020-04-02	11:07:46	N	N	Charline	sheep	10 Hz	barn
2020-04-02	11:07:47	N	N	Charline	sheep	10 Hz	barn
2020-04-02	11:07:48	N	N	Charline	sheep	10 Hz	barn
2020-04-02	11:07:49	N	N	Charline	sheep	10 Hz	barn
2020-04-02	11:07:50	N	N	Charline	sheep	10 Hz	barn
2020-04-02	11:07:51	N	N	Charline	sheep	10 Hz	barn
2020-04-02	11:07:52	N	N	Charline	sheep	10 Hz	barn
2020-04-02	11:07:53	N	N	Charline	sheep	10 Hz	barn
2020-04-02	11:07:54	N	N	Charline	sheep	10 Hz	barn
2020-04-02	11:07:55	N	N	Charline	sheep	10 Hz	barn
2020-04-02	11:07:56	N	N	Charline	sheep	10 Hz	barn
2020-04-02	11:07:57	N	N	Charline	sheep	10 Hz	barn
2020-04-02	11:07:58	N	N	Charline	sheep	10 Hz	barn
2020-04-02	11:07:59	N	N	Charline	sheep	10 Hz	barn
2020-04-02	11:08:00	N	N	Charline	sheep	10 Hz	barn
2020-04-02	11:08:01	N	N	Charline	sheep	10 Hz	barn
2020-04-02	11:08:02	N	N	Charline	sheep	10 Hz	barn
2020-04-02	11:08:03	N	N	Charline	sheep	10 Hz	barn
2020-04-02	11:08:04	N	N	Charline	sheep	10 Hz	barn
2020-04-02	11:08:05	N	N	Charline	sheep	10 Hz	barn
2020-04-02	11:08:06	N	N	Charline	sheep	10 Hz	barn
2020-04-02	11:08:07	N	N	Charline	sheep	10 Hz	barn
2020-04-02	11:08:08	N	N	Charline	sheep	10 Hz	barn
2020-04-02	11:08:09	N	N	Charline	sheep	10 Hz	barn
2020-04-02	11:08:10	N	N	Charline	sheep	10 Hz	barn
2020-04-02	11:08:11	N	N	Charline	sheep	10 Hz	barn
2020-04-02	11:08:12	N	N	Charline	sheep	10 Hz	barn
2020-04-02	11:08:13	N	N	Charline	sheep	10 Hz	barn
2020-04-02	11:08:14	N	N	Charline	sheep	10 Hz	barn
2020-04-02	11:08:15	N	N	Charline	sheep	10 Hz	barn
2020-04-02	11:08:16	N	N	Charline	sheep	10 Hz	barn
2020-04-02	11:08:17	N	N	Charline	sheep	10 Hz	barn
2020-04-02	11:08:18	N	N	Charline	sheep	10 Hz	barn
2020-04-02	11:08:19	N	N	Charline	sheep	10 Hz	barn
2020-04-02	11:08:20	N	N	Charline	sheep	10 Hz	barn
2020-04-02	11:08:21	N	N	Charline	sheep	10 Hz	barn
2020-04-02	11:08:22	N	N	Charline	sheep	10 Hz	barn
2020-04-02	11:08:23	N	N	Charline	sheep	10 Hz	barn
2020-04-02	11:08:24	N	N	Charline	sheep	10 Hz	barn
2020-04-02	11:08:25	N	N	Charline	sheep	10 Hz	barn
2020-04-02	11:08:26	N	N	Charline	sheep	10 Hz	barn
2020-04-02	11:08:27	N	N	Charline	sheep	10 Hz	barn
2020-04-02	11:08:28	N	N	Charline	sheep	10 Hz	barn
2020-04-02	11:08:29	N	N	Charline	sheep	10 Hz	barn
2020-04-02	11:08:30	N	N	Charline	sheep	10 Hz	barn
2020-04-02	11:08:31	N	N	Charline	sheep	10 Hz	barn
2020-04-02	11:08:32	N	N	Charline	sheep	10 Hz	barn
2020-04-02	11:08:33	N	N	Charline	sheep	10 Hz	barn
2020-04-02	11:08:34	N	N	Charline	sheep	10 Hz	barn
2020-04-02	11:08:35	N	N	Charline	sheep	10 Hz	barn
2020-04-02	11:08:36	N	N	Charline	sheep	10 Hz	barn
2020-04-02	11:08:37	N	N	Charline	sheep	10 Hz	barn
2020-04-02	11:08:38	N	N	Charline	sheep	10 Hz	barn
2020-04-02	11:08:39	N	N	Charline	sheep	10 Hz	barn
2020-04-02	11:08:40	N	N	Charline	sheep	10 Hz	barn
2020-04-02	11:08:41	N	N	Charline	sheep	10 Hz	barn
2020-04-02	11:08:42	N	N	Charline	sheep	10 Hz	barn
2020-04-02	11:08:43	N	N	Charline	sheep	10 Hz	barn
2020-04-02	11:08:44	N	N	Charline	sheep	10 Hz	barn
2020-04-02	11:08:45	N	N	Charline	sheep	10 Hz	barn
2020-04-02	11:08:46	N	N	Charline	sheep	10 Hz	barn
2020-04-02	11:08:47	N	N	Charline	sheep	10 Hz	barn
2020-04-02	11:08:48	N	N	Charline	sheep	10 Hz	barn
2020-04-02	11:08:49	N	N	Charline	sheep	10 Hz	barn
2020-04-02	11:08:50	N	N	Charline	sheep	10 Hz	barn
2020-04-02	11:08:51	N	N	Charline	sheep	10 Hz	barn
2020-04-02	11:08:52	N	N	Charline	sheep	10 Hz	barn
2020-04-02	11:08:53	N	N	Charline	sheep	10 Hz	barn
2020-04-02	11:08:54	N	N	Charline	sheep	10 Hz	barn
2020-04-02	11:08:55	N	N	Charline	sheep	10 Hz	barn
2020-04-02	11:08:56	N	N	Charline	sheep	10 Hz	barn
2020-04-02	11:08:57	N	N	Charline	sheep	10 Hz	barn
2020-04-02	11:08:58	N	N	Charline	sheep	10 Hz	barn
2020-04-02	11:08:59	N	N	Charline	sheep	10 Hz	barn
2020-04-02	11:09:00	N	N	Charline	sheep	10 Hz	barn
2020-04-02	11:09:01	N	N	Charline	sheep	10 Hz	barn
2020-04-02	11:09:02	N	N	Charline	sheep	10 Hz	barn
2020-04-02	11:09:03	N	N	Charline	sheep	10 Hz	barn
2020-04-02	11:09:04	N	N	Charline	sheep	10 Hz	barn
2020-04-02	11:09:05	N	N	Charline	sheep	10 Hz	barn
2020-04-02	11:09:06	N	N	Charline	sheep	10 Hz	barn
2020-04-02	11:09:07	N	N	Charline	sheep	10 Hz	barn
2020-04-02	11:09:08	N	N	Charline	sheep	10 Hz	barn
2020-04-02	11:09:09	N	N	Charline	sheep	10 Hz	barn
2020-04-02	11:09:10	N	N	Charline	sheep	10 Hz	barn
2020-04-02	11:09:11	N	N	Charline	sheep	10 Hz	barn
2020-04-02	11:09:12	N	N	Charline	sheep	10 Hz	barn
2020-04-02	11:09:13	N	N	Charline	sheep	10 Hz	barn
2020-04-02	11:09:14	N	N	Charline	sheep	10 Hz	barn
2020-04-02	11:09:15	N	N	Charline	sheep	10 Hz	barn
2020-04-02	11:09:16	N	N	Charline	sheep	10 Hz	barn
2020-04-02	11:09:17	N	N	Charline	sheep	10 Hz	barn
2020-04-02	11:09:18	N	N	Charline	sheep	10 Hz	barn
2020-04-02	11:09:19	N	N	Charline	sheep	10 Hz	barn
2020-04-02	11:09:20	N	N	Charline	sheep	10 Hz	barn
2020-04-02	11:09:21	N	N	Charline	sheep	10 Hz	barn
2020-04-02	11:09:22	N	N	Charline	sheep	10 Hz	barn
2020-04-02	11:09:23	N	N	Charline	sheep	10 Hz	barn
2020-04-02	11:09:24	N	N	Charline	sheep	10 Hz	barn
2020-04-02	11:09:25	N	N	Charline	sheep	10 Hz	barn
2020-04-02	11:09:26	N	N	Charline	sheep	10 Hz	barn
2020-04-02	11:09:27	N	N	Charline	sheep	10 Hz	barn
2020-04-02	11:09:28	N	N	Charline	sheep	10 Hz	barn
2020-04-02	11:09:29	N	N	Charline	sheep	10 Hz	barn
2020-04-02	11:09:30	N	N	Charline	sheep	10 Hz	barn
2020-04-02	11:09:31	N	N	Charline	sheep	10 Hz	barn
2020-04-02	11:09:32	N	N	Charline	sheep	10 Hz	barn
2020-04-02	11:09:33	N	N	Charline	sheep	10 Hz	barn
2020-04-02	11:09:34	N	N	Charline	sheep	10 Hz	barn
2020-04-02	11:09:35	N	N	Charline	sheep	10 Hz	barn
2020-04-02	11:09:36	N	N	Charline	sheep	10 Hz	barn
2020-04-02	11:09:37	N	N	Charline	sheep	10 Hz	barn
2020-04-02	11:09:38	N	N	Charline	sheep	10 Hz	barn
2020-04-02	11:09:39	N	N	Charline	sheep	10 Hz	barn
2020-04-02	11:09:40	N	N	Charline	sheep	10 Hz	barn
2020-04-02	11:09:41	N	N	Charline	sheep	10 Hz	barn
2020-04-02	11:09:42	N	N	Charline	sheep	10 Hz	barn
2020-04-02	11:09:43	N	N	Charline	sheep	10 Hz	barn
2020-04-02	11:09:44	N	N	Charline	sheep	10 Hz	barn
2020-04-02	11:09:45	N	N	Charline	sheep	10 Hz	barn
2020-04-02	11:09:46	N	N	Charline	sheep	10 Hz	barn
2020-04-02	11:09:47	N	N	Charline	sheep	10 Hz	barn
2020-04-02	11:09:48	N	N	Charline	sheep	10 Hz	barn
2020-04-02	11:09:49	N	N	Charline	sheep	10 Hz	barn
2020-04-02	11:09:50	N	N	Charline	sheep	10 Hz	barn
2020-04-02	11:09:51	N	N	Charline	sheep	10 Hz	barn
2020-04-02	11:09:52	N	N	Charline	sheep	10 Hz	barn
2020-04-02	11:09:53	N	N	Charline	sheep	10 Hz	barn
2020-04-02	11:09:54	N	N	Charline	sheep	10 Hz	barn
2020-04-02	11:09:55	N	N	Charline	sheep	10 Hz	barn
2020-04-02	11:09:56	N	N	Charline	sheep	10 Hz	barn
2020-04-02	11:09:57	N	N	Charline	sheep	10 Hz	barn
2020-04-02	11:09:58	N	N	Charline	sheep	10 Hz	barn
2020-04-02	11:09:59	N	N	Charline	sheep	10 Hz	barn
2020-04-02	11:10:00	N	N	Charline	sheep	10 Hz	barn
2020-04-02	11:10:01	N	N	Charline	sheep	10 Hz	barn
2020-04-02	11:10:02	N	N	Charline	sheep	10 Hz	barn
2020-04-02	11:10:03	N	N	Charline	sheep	10 Hz	barn
2020-04-02	11:10:04	N	N	Charline	sheep	10 Hz	barn
2020-04-02	11:10:05	N	N	Charline	sheep	10 Hz	barn
2020-04-02	11:10:06	N	N	Charline	sheep	10 Hz	barn
2020-04-02	11:10:07	N	N	Charline	sheep	10 Hz	barn
2020-04-02	11:10:08	N	N	Charline	sheep	10 Hz	barn
2020-04-02	11:10:09	N	N	Charline	sheep	10 Hz	barn
2020-04-02	11:10:10	N	N	Charline	sheep	10 Hz	barn
2020-04-02	11:10:11	N	N	Charline	sheep	10 Hz	barn
2020-04-02	11:10:12	N	N	Charline	sheep	10 Hz	barn
2020-04-02	11:10:13	N	N	Charline	sheep	10 Hz	barn
2020-04-02	11:10:14	N	N	Charline	sheep	10 Hz	barn
2020-04-02	11:10:15	N	N	Charline	sheep	10 Hz	barn
2020-04-02	11:10:16	N	N	Charline	sheep	10 Hz	barn
2020-04-02	11:10:17	N	N	Charline	sheep	10 Hz	barn
2020-04-02	11:10:18	N	N	Charline	sheep	10 Hz	barn
2020-04-02	11:10:19	N	N	Charline	sheep	10 Hz	barn
2020-04-02	11:10:20	N	N	Charline	sheep	10 Hz	barn
2020-04-02	11:10:21	N	N	Charline	sheep	10 Hz	barn
2020-04-02	11:10:22	N	N	Charline	sheep	10 Hz	barn
2020-04-02	11:10:23	N	N	Charline	sheep	10 Hz	barn
2020-04-02	11:10:24	N	N	Charline	sheep	10 Hz	barn
2020-04-02	11:10:25	N	N	Charline	sheep	10 Hz	barn
2020-04-02	11:10:26	N	N	Charline	sheep	10 Hz	barn
2020-04-02	11:10:27	N	N	Charline	sheep	10 Hz	barn
2020-04-02	11:10:28	N	N	Charline	sheep	10 Hz	barn
2020-04-02	11:10:29	N	N	Charline	sheep	10 Hz	barn
2020-04-02	11:10:30	N	N	Charline	sheep	10 Hz	barn
2020-04-02	11:10:31	N	N	Charline	sheep	10 Hz	barn
2020-04-02	11:10:32	N	N	Charline	sheep	10 Hz	barn
2020-04-02	11:10:33	N	N	Charline	sheep	10 Hz	barn
2020-04-02	11:10:34	N	N	Charline	sheep	10 Hz	barn
2020-04-02	11:10:35	N	N	Charline	sheep	10 Hz	barn
2020-04-02	11:10:36	N	N	Charline	sheep	10 Hz	barn
2020-04-02	11:10:37	N	N	Charline	sheep	10 Hz	barn
2020-04-02	11:10:38	N	N	Charline	sheep	10 Hz	barn
2020-04-02	11:10:39	N	N	Charline	sheep	10 Hz	barn
2020-04-02	11:10:40	N	N	Charline	sheep	10 Hz	barn
2020-04-02	11:10:41	N	N	Charline	sheep	10 Hz	barn
2020-04-02	11:10:42	N	N	Charline	sheep	10 Hz	barn
2020-04-02	11:10:43	N	N	Charline	sheep	10 Hz	barn
2020-04-02	11:10:44	N	N	Charline	sheep	10 Hz	barn
2020-04-02	11:10:45	N	N	Charline	sheep	10 Hz	barn
2020-04-02	11:10:46	N	O	Charline	sheep	10 Hz	barn
2020-04-02	11:10:47	N	O	Charline	sheep	10 Hz	barn
2020-04-02	11:10:48	N	N	Charline	sheep	10 Hz	barn
2020-04-02	11:10:49	N	N	Charline	sheep	10 Hz	barn
2020-04-02	11:10:50	N	N	Charline	sheep	10 Hz	barn
2020-04-02	11:10:51	N	N	Charline	sheep	10 Hz	barn
2020-04-02	11:10:52	N	N	Charline	sheep	10 Hz	barn
2020-04-02	11:10:53	N	N	Charline	sheep	10 Hz	barn
2020-04-02	11:10:54	N	N	Charline	sheep	10 Hz	barn
2020-04-02	11:10:55	N	N	Charline	sheep	10 Hz	barn
2020-04-02	11:10:56	N	N	Charline	sheep	10 Hz	barn
2020-04-02	11:10:57	N	N	Charline	sheep	10 Hz	barn
2020-04-02	11:10:58	N	N	Charline	sheep	10 Hz	barn
2020-04-02	11:10:59	N	N	Charline	sheep	10 Hz	barn
2020-04-02	11:11:00	N	N	Charline	sheep	10 Hz	barn
2020-04-02	11:11:01	N	N	Charline	sheep	10 Hz	barn
2020-04-02	11:11:02	N	N	Charline	sheep	10 Hz	barn
2020-04-02	11:11:03	N	N	Charline	sheep	10 Hz	barn
2020-04-02	11:11:04	N	N	Charline	sheep	10 Hz	barn
2020-04-02	11:11:05	N	N	Charline	sheep	10 Hz	barn
2020-04-02	11:11:06	N	N	Charline	sheep	10 Hz	barn
2020-04-02	11:11:07	N	N	Charline	sheep	10 Hz	barn
2020-04-02	11:11:08	N	N	Charline	sheep	10 Hz	barn
2020-04-02	11:11:09	N	N	Charline	sheep	10 Hz	barn
2020-04-02	11:11:10	N	N	Charline	sheep	10 Hz	barn
2020-04-02	11:11:11	N	N	Charline	sheep	10 Hz	barn
2020-04-02	11:11:12	N	N	Charline	sheep	10 Hz	barn
2020-04-02	11:11:13	N	N	Charline	sheep	10 Hz	barn
2020-04-02	11:11:14	N	N	Charline	sheep	10 Hz	barn
2020-04-02	11:11:15	N	N	Charline	sheep	10 Hz	barn
2020-04-02	11:11:16	N	N	Charline	sheep	10 Hz	barn
2020-04-02	11:11:17	N	N	Charline	sheep	10 Hz	barn
2020-04-02	11:11:18	N	N	Charline	sheep	10 Hz	barn
2020-04-02	11:11:19	N	N	Charline	sheep	10 Hz	barn
2020-04-02	11:11:20	N	N	Charline	sheep	10 Hz	barn
2020-04-02	11:11:21	N	N	Charline	sheep	10 Hz	barn
2020-04-02	11:11:22	N	N	Charline	sheep	10 Hz	barn
2020-04-02	11:11:23	N	N	Charline	sheep	10 Hz	barn
2020-04-02	11:11:24	N	N	Charline	sheep	10 Hz	barn
2020-04-02	11:11:25	N	N	Charline	sheep	10 Hz	barn
2020-04-02	11:11:26	N	N	Charline	sheep	10 Hz	barn
2020-04-02	11:11:27	N	N	Charline	sheep	10 Hz	barn
2020-04-02	11:11:28	N	O	Charline	sheep	10 Hz	barn
2020-04-02	11:11:29	N	O	Charline	sheep	10 Hz	barn
2020-04-02	11:11:30	N	N	Charline	sheep	10 Hz	barn
2020-04-02	11:11:31	N	N	Charline	sheep	10 Hz	barn
2020-04-02	11:11:32	N	N	Charline	sheep	10 Hz	barn
2020-04-02	11:11:33	N	N	Charline	sheep	10 Hz	barn
2020-04-02	11:11:34	N	O	Charline	sheep	10 Hz	barn
2020-04-02	11:11:35	N	O	Charline	sheep	10 Hz	barn
2020-04-02	11:11:36	N	N	Charline	sheep	10 Hz	barn
2020-04-02	11:11:37	N	N	Charline	sheep	10 Hz	barn
2020-04-02	11:11:38	N	N	Charline	sheep	10 Hz	barn
2020-04-02	11:11:39	FSt	N	Charline	sheep	10 Hz	barn
2020-04-02	11:11:40	FSt	N	Charline	sheep	10 Hz	barn
2020-04-02	11:11:41	FSt	N	Charline	sheep	10 Hz	barn
2020-04-02	11:11:42	FSt	N	Charline	sheep	10 Hz	barn
2020-04-02	11:11:43	FSt	N	Charline	sheep	10 Hz	barn
2020-04-02	11:11:44	FSt	N	Charline	sheep	10 Hz	barn
2020-04-02	11:11:45	FSt	N	Charline	sheep	10 Hz	barn
2020-04-02	11:11:46	FSt	N	Charline	sheep	10 Hz	barn
2020-04-02	11:11:47	FSt	N	Charline	sheep	10 Hz	barn
2020-04-02	11:11:48	FSt	N	Charline	sheep	10 Hz	barn
2020-04-02	11:11:49	FSt	N	Charline	sheep	10 Hz	barn
2020-04-02	11:11:50	FSt	N	Charline	sheep	10 Hz	barn
2020-04-02	11:11:51	FSt	N	Charline	sheep	10 Hz	barn
2020-04-02	11:11:52	FSt	N	Charline	sheep	10 Hz	barn
2020-04-02	11:11:53	FSt	N	Charline	sheep	10 Hz	barn
2020-04-02	11:11:54	FSt	N	Charline	sheep	10 Hz	barn
2020-04-02	11:11:55	FSt	N	Charline	sheep	10 Hz	barn
2020-04-02	11:11:56	FSt	N	Charline	sheep	10 Hz	barn
2020-04-02	11:11:57	FSt	N	Charline	sheep	10 Hz	barn
2020-04-02	11:11:58	FSt	N	Charline	sheep	10 Hz	barn
2020-04-02	11:11:59	FSt	N	Charline	sheep	10 Hz	barn
2020-04-02	11:12:00	FSt	N	Charline	sheep	10 Hz	barn
2020-04-02	11:12:01	FSt	N	Charline	sheep	10 Hz	barn
2020-04-02	11:12:02	FSt	N	Charline	sheep	10 Hz	barn
2020-04-02	11:12:03	FSt	N	Charline	sheep	10 Hz	barn
2020-04-02	11:12:04	FSt	N	Charline	sheep	10 Hz	barn
2020-04-02	11:12:05	FSt	N	Charline	sheep	10 Hz	barn
2020-04-02	11:12:06	FSt	N	Charline	sheep	10 Hz	barn
2020-04-02	11:12:07	N	N	Charline	sheep	10 Hz	barn
2020-04-02	11:12:08	N	N	Charline	sheep	10 Hz	barn
2020-04-02	11:12:09	N	N	Charline	sheep	10 Hz	barn
2020-04-02	11:12:10	N	N	Charline	sheep	10 Hz	barn
2020-04-02	11:12:11	N	O	Charline	sheep	10 Hz	barn
2020-04-02	11:12:12	N	O	Charline	sheep	10 Hz	barn
2020-04-02	11:12:13	N	O	Charline	sheep	10 Hz	barn
2020-04-02	11:12:14	N	O	Charline	sheep	10 Hz	barn
2020-04-02	11:12:15	N	O	Charline	sheep	10 Hz	barn
2020-04-02	11:12:16	N	O	Charline	sheep	10 Hz	barn
2020-04-02	11:12:17	N	N	Charline	sheep	10 Hz	barn
2020-04-02	11:12:18	N	N	Charline	sheep	10 Hz	barn
2020-04-02	11:12:19	N	N	Charline	sheep	10 Hz	barn
2020-04-02	11:12:20	N	N	Charline	sheep	10 Hz	barn
2020-04-02	11:12:21	N	N	Charline	sheep	10 Hz	barn
2020-04-02	11:12:22	N	N	Charline	sheep	10 Hz	barn
2020-04-02	11:12:23	N	N	Charline	sheep	10 Hz	barn
2020-04-02	11:12:24	N	N	Charline	sheep	10 Hz	barn
2020-04-02	11:12:25	N	N	Charline	sheep	10 Hz	barn
2020-04-02	11:12:26	N	N	Charline	sheep	10 Hz	barn
2020-04-02	11:12:27	N	N	Charline	sheep	10 Hz	barn
2020-04-02	11:12:28	N	N	Charline	sheep	10 Hz	barn
2020-04-02	11:12:29	N	N	Charline	sheep	10 Hz	barn
2020-04-02	11:12:30	N	N	Charline	sheep	10 Hz	barn
2020-04-02	11:12:31	N	N	Charline	sheep	10 Hz	barn
2020-04-02	11:12:32	N	N	Charline	sheep	10 Hz	barn
2020-04-02	11:12:33	N	N	Charline	sheep	10 Hz	barn
2020-04-02	11:12:34	N	N	Charline	sheep	10 Hz	barn
2020-04-02	11:12:35	N	N	Charline	sheep	10 Hz	barn
2020-04-02	11:12:36	N	N	Charline	sheep	10 Hz	barn
2020-04-02	11:12:37	N	N	Charline	sheep	10 Hz	barn
2020-04-02	11:12:38	N	O	Charline	sheep	10 Hz	barn
2020-04-02	11:12:39	N	O	Charline	sheep	10 Hz	barn
2020-04-02	11:12:40	N	O	Charline	sheep	10 Hz	barn
2020-04-02	11:12:41	N	N	Charline	sheep	10 Hz	barn
2020-04-02	11:12:42	N	N	Charline	sheep	10 Hz	barn
2020-04-02	11:12:43	N	N	Charline	sheep	10 Hz	barn
2020-04-02	11:12:44	N	N	Charline	sheep	10 Hz	barn
2020-04-02	11:12:45	N	N	Charline	sheep	10 Hz	barn
2020-04-02	11:12:46	N	N	Charline	sheep	10 Hz	barn
2020-04-02	11:12:47	N	N	Charline	sheep	10 Hz	barn
2020-04-02	11:12:48	N	N	Charline	sheep	10 Hz	barn
2020-04-02	11:12:49	N	N	Charline	sheep	10 Hz	barn
2020-04-02	11:12:50	N	N	Charline	sheep	10 Hz	barn
2020-04-02	11:12:51	N	N	Charline	sheep	10 Hz	barn
2020-04-02	11:12:52	N	N	Charline	sheep	10 Hz	barn
2020-04-02	11:12:53	N	N	Charline	sheep	10 Hz	barn
2020-04-02	11:12:54	N	N	Charline	sheep	10 Hz	barn
2020-04-02	11:12:55	N	N	Charline	sheep	10 Hz	barn
2020-04-02	11:12:56	N	N	Charline	sheep	10 Hz	barn
2020-04-02	11:12:57	N	N	Charline	sheep	10 Hz	barn
2020-04-02	11:12:58	N	N	Charline	sheep	10 Hz	barn
2020-04-02	11:12:59	N	N	Charline	sheep	10 Hz	barn
2020-04-02	11:13:00	N	N	Charline	sheep	10 Hz	barn
2020-04-02	11:13:01	N	N	Charline	sheep	10 Hz	barn
2020-04-02	11:13:02	N	N	Charline	sheep	10 Hz	barn
2020-04-02	11:13:03	FSt	N	Charline	sheep	10 Hz	barn
2020-04-02	11:13:04	FSt	N	Charline	sheep	10 Hz	barn
2020-04-02	11:13:05	FSt	N	Charline	sheep	10 Hz	barn
2020-04-02	11:13:06	FSt	N	Charline	sheep	10 Hz	barn
2020-04-02	11:13:07	FSt	FSt	Charline	sheep	10 Hz	barn
2020-04-02	11:13:08	FSt	FSt	Charline	sheep	10 Hz	barn
2020-04-02	11:13:09	FSt	FSt	Charline	sheep	10 Hz	barn
2020-04-02	11:13:10	FSt	FSt	Charline	sheep	10 Hz	barn
2020-04-02	11:13:11	FSt	FSt	Charline	sheep	10 Hz	barn
2020-04-02	11:13:12	FSt	FSt	Charline	sheep	10 Hz	barn
2020-04-02	11:13:13	FSt	FSt	Charline	sheep	10 Hz	barn
2020-04-02	11:13:14	FSt	FSt	Charline	sheep	10 Hz	barn
2020-04-02	11:13:15	FSt	FSt	Charline	sheep	10 Hz	barn
2020-04-02	11:13:16	FSt	FSt	Charline	sheep	10 Hz	barn
2020-04-02	11:13:17	FSt	FSt	Charline	sheep	10 Hz	barn
2020-04-02	11:13:18	FSt	FSt	Charline	sheep	10 Hz	barn
2020-04-02	11:13:19	FSt	FSt	Charline	sheep	10 Hz	barn
2020-04-02	11:13:20	FSt	FSt	Charline	sheep	10 Hz	barn
2020-04-02	11:13:21	FSt	FSt	Charline	sheep	10 Hz	barn
2020-04-02	11:13:22	FSt	FSt	Charline	sheep	10 Hz	barn
2020-04-02	11:13:23	FSt	FSt	Charline	sheep	10 Hz	barn
2020-04-02	11:13:24	FSt	FSt	Charline	sheep	10 Hz	barn
2020-04-02	11:13:25	FSt	FSt	Charline	sheep	10 Hz	barn
2020-04-02	11:13:26	FSt	FSt	Charline	sheep	10 Hz	barn
2020-04-02	11:13:27	FSt	FSt	Charline	sheep	10 Hz	barn
2020-04-02	11:13:28	N	FSt	Charline	sheep	10 Hz	barn
2020-04-02	11:13:29	N	FSt	Charline	sheep	10 Hz	barn
2020-04-02	11:13:30	N	FSt	Charline	sheep	10 Hz	barn
2020-04-02	11:13:31	N	FSt	Charline	sheep	10 Hz	barn
2020-04-02	11:13:32	N	FSt	Charline	sheep	10 Hz	barn
2020-04-02	11:13:33	WK	FSt	Charline	sheep	10 Hz	barn
2020-04-02	11:13:34	WK	FSt	Charline	sheep	10 Hz	barn
2020-04-02	11:13:35	WK	FSt	Charline	sheep	10 Hz	barn
2020-04-02	11:13:36	WK	FSt	Charline	sheep	10 Hz	barn
2020-04-02	11:13:37	WK	FSt	Charline	sheep	10 Hz	barn
2020-04-02	11:13:38	WK	FSt	Charline	sheep	10 Hz	barn
2020-04-02	11:13:39	WK	FSt	Charline	sheep	10 Hz	barn
2020-04-02	11:13:40	WK	FSt	Charline	sheep	10 Hz	barn
2020-04-02	11:13:41	WK	FSt	Charline	sheep	10 Hz	barn
2020-04-02	11:13:42	WK	FSt	Charline	sheep	10 Hz	barn
2020-04-02	11:13:43	WK	FSt	Charline	sheep	10 Hz	barn
2020-04-02	11:13:44	WK	FSt	Charline	sheep	10 Hz	barn
2020-04-02	11:13:45	WK	FSt	Charline	sheep	10 Hz	barn
2020-04-02	11:13:46	WK	FSt	Charline	sheep	10 Hz	barn
2020-04-02	11:13:47	WK	FSt	Charline	sheep	10 Hz	barn
2020-04-02	11:13:48	WK	FSt	Charline	sheep	10 Hz	barn
2020-04-02	11:13:49	WK	FSt	Charline	sheep	10 Hz	barn
2020-04-02	11:13:50	WK	FSt	Charline	sheep	10 Hz	barn
2020-04-02	11:13:51	WK	FSt	Charline	sheep	10 Hz	barn
2020-04-02	11:13:52	WK	FSt	Charline	sheep	10 Hz	barn
2020-04-02	11:13:53	WK	FSt	Charline	sheep	10 Hz	barn
2020-04-02	11:13:54	WK	FSt	Charline	sheep	10 Hz	barn
2020-04-02	11:13:55	WK	FSt	Charline	sheep	10 Hz	barn
2020-04-02	11:13:56	WK	FSt	Charline	sheep	10 Hz	barn
2020-04-02	11:13:57	WK	FSt	Charline	sheep	10 Hz	barn
2020-04-02	11:13:58	WK	FSt	Charline	sheep	10 Hz	barn
2020-04-02	11:13:59	WK	FSt	Charline	sheep	10 Hz	barn
2020-04-02	11:14:00	WK	FSt	Charline	sheep	10 Hz	barn
2020-04-02	11:14:01	WK	FSt	Charline	sheep	10 Hz	barn
2020-04-02	11:14:02	WK	FSt	Charline	sheep	10 Hz	barn
2020-04-02	11:14:03	WK	FSt	Charline	sheep	10 Hz	barn
2020-04-02	11:14:04	WK	FSt	Charline	sheep	10 Hz	barn
2020-04-02	11:14:05	WK	FSt	Charline	sheep	10 Hz	barn
2020-04-02	11:14:06	WK	FSt	Charline	sheep	10 Hz	barn
2020-04-02	11:14:07	WK	FSt	Charline	sheep	10 Hz	barn
2020-04-02	11:14:08	WK	FSt	Charline	sheep	10 Hz	barn
2020-04-02	11:14:09	WK	FSt	Charline	sheep	10 Hz	barn
2020-04-02	11:14:10	WK	FSt	Charline	sheep	10 Hz	barn
2020-04-02	11:14:11	WK	FSt	Charline	sheep	10 Hz	barn
2020-04-02	11:14:12	WK	FSt	Charline	sheep	10 Hz	barn
2020-04-02	11:14:13	WK	FSt	Charline	sheep	10 Hz	barn
2020-04-02	11:14:14	WK	FSt	Charline	sheep	10 Hz	barn
2020-04-02	11:14:15	WK	FSt	Charline	sheep	10 Hz	barn
2020-04-02	11:14:16	WK	FSt	Charline	sheep	10 Hz	barn
2020-04-02	11:14:17	WK	FSt	Charline	sheep	10 Hz	barn
2020-04-02	11:14:18	WK	FSt	Charline	sheep	10 Hz	barn
2020-04-02	11:14:19	WK	FSt	Charline	sheep	10 Hz	barn
2020-04-02	11:14:20	WK	FSt	Charline	sheep	10 Hz	barn
2020-04-02	11:14:21	WK	FSt	Charline	sheep	10 Hz	barn
2020-04-02	11:14:22	WK	FSt	Charline	sheep	10 Hz	barn
2020-04-02	11:14:23	WK	FSt	Charline	sheep	10 Hz	barn
2020-04-02	11:14:24	WK	FSt	Charline	sheep	10 Hz	barn
2020-04-02	11:14:25	WK	FSt	Charline	sheep	10 Hz	barn
2020-04-02	11:14:26	WK	FSt	Charline	sheep	10 Hz	barn
2020-04-02	11:14:27	WK	FSt	Charline	sheep	10 Hz	barn
2020-04-02	11:14:28	WK	FSt	Charline	sheep	10 Hz	barn
2020-04-02	11:14:29	WK	FSt	Charline	sheep	10 Hz	barn
2020-04-02	11:14:30	WK	FSt	Charline	sheep	10 Hz	barn
2020-04-02	11:14:31	WK	FSt	Charline	sheep	10 Hz	barn
2020-04-02	11:14:32	WK	FSt	Charline	sheep	10 Hz	barn
2020-04-02	11:14:33	WK	FSt	Charline	sheep	10 Hz	barn
2020-04-02	11:14:34	WK	FSt	Charline	sheep	10 Hz	barn
2020-04-02	11:14:35	WK	FSt	Charline	sheep	10 Hz	barn
2020-04-02	11:14:36	WK	FSt	Charline	sheep	10 Hz	barn
2020-04-02	11:14:37	WK	FSt	Charline	sheep	10 Hz	barn
2020-04-02	11:14:38	WK	FSt	Charline	sheep	10 Hz	barn
2020-04-02	11:14:39	WK	FSt	Charline	sheep	10 Hz	barn
2020-04-02	11:14:40	WK	FSt	Charline	sheep	10 Hz	barn
2020-04-02	11:14:41	WK	FSt	Charline	sheep	10 Hz	barn
2020-04-02	11:14:42	WK	FSt	Charline	sheep	10 Hz	barn
2020-04-02	11:14:43	WK	FSt	Charline	sheep	10 Hz	barn
2020-04-02	11:14:44	WK	FSt	Charline	sheep	10 Hz	barn
2020-04-02	11:14:45	WK	FSt	Charline	sheep	10 Hz	barn
2020-04-02	11:14:46	WK	FSt	Charline	sheep	10 Hz	barn
2020-04-02	11:14:47	WK	FSt	Charline	sheep	10 Hz	barn
2020-04-02	11:14:48	WK	FSt	Charline	sheep	10 Hz	barn
2020-04-02	11:14:49	WK	FSt	Charline	sheep	10 Hz	barn
2020-04-02	11:14:50	WK	FSt	Charline	sheep	10 Hz	barn
2020-04-02	11:14:51	WK	FSt	Charline	sheep	10 Hz	barn
2020-04-02	11:14:52	WK	FSt	Charline	sheep	10 Hz	barn
2020-04-02	11:14:53	WK	FSt	Charline	sheep	10 Hz	barn
2020-04-02	11:14:54	WK	FSt	Charline	sheep	10 Hz	barn
2020-04-02	11:14:55	WK	FSt	Charline	sheep	10 Hz	barn
2020-04-02	11:14:56	WK	FSt	Charline	sheep	10 Hz	barn
2020-04-02	11:14:57	WK	FSt	Charline	sheep	10 Hz	barn
2020-04-02	11:14:58	WK	FSt	Charline	sheep	10 Hz	barn
2020-04-02	11:14:59	WK	FSt	Charline	sheep	10 Hz	barn
2020-04-02	11:15:00	WK	FSt	Charline	sheep	10 Hz	barn
2020-04-02	11:15:01	WK	FSt	Charline	sheep	10 Hz	barn
2020-04-02	11:15:02	WK	FSt	Charline	sheep	10 Hz	barn
2020-04-02	11:15:03	WK	FSt	Charline	sheep	10 Hz	barn
2020-04-02	11:15:04	WK	FSt	Charline	sheep	10 Hz	barn
2020-04-02	11:15:05	WK	FSt	Charline	sheep	10 Hz	barn
2020-04-02	11:15:06	WK	FSt	Charline	sheep	10 Hz	barn
2020-04-02	11:15:07	WK	FSt	Charline	sheep	10 Hz	barn
2020-04-02	11:15:08	WK	N	Charline	sheep	10 Hz	barn
2020-04-02	11:15:09	WK	N	Charline	sheep	10 Hz	barn
2020-04-02	11:15:10	WK	N	Charline	sheep	10 Hz	barn
2020-04-02	11:15:11	WK	N	Charline	sheep	10 Hz	barn
2020-04-02	11:15:12	WK	N	Charline	sheep	10 Hz	barn
2020-04-02	11:15:13	WK	N	Charline	sheep	10 Hz	barn
2020-04-02	11:15:14	WK	FSt	Charline	sheep	10 Hz	barn
2020-04-02	11:15:15	WK	FSt	Charline	sheep	10 Hz	barn
2020-04-02	11:15:16	WK	FSt	Charline	sheep	10 Hz	barn
2020-04-02	11:15:17	WK	FSt	Charline	sheep	10 Hz	barn
2020-04-02	11:15:18	WK	FSt	Charline	sheep	10 Hz	barn
2020-04-02	11:15:19	WK	FSt	Charline	sheep	10 Hz	barn
2020-04-02	11:15:20	WK	FSt	Charline	sheep	10 Hz	barn
2020-04-02	11:15:21	WK	FSt	Charline	sheep	10 Hz	barn
2020-04-02	11:15:22	WK	FSt	Charline	sheep	10 Hz	barn
2020-04-02	11:15:23	WK	FSt	Charline	sheep	10 Hz	barn
2020-04-02	11:15:24	WK	FSt	Charline	sheep	10 Hz	barn
2020-04-02	11:15:25	WK	FSt	Charline	sheep	10 Hz	barn
2020-04-02	11:15:26	WK	FSt	Charline	sheep	10 Hz	barn
2020-04-02	11:15:27	WK	FSt	Charline	sheep	10 Hz	barn
2020-04-02	11:15:28	WK	FSt	Charline	sheep	10 Hz	barn
2020-04-02	11:15:29	WK	FSt	Charline	sheep	10 Hz	barn
2020-04-02	11:15:30	WK	FSt	Charline	sheep	10 Hz	barn
2020-04-02	11:15:31	WK	FSt	Charline	sheep	10 Hz	barn
2020-04-02	11:15:32	WK	FSt	Charline	sheep	10 Hz	barn
2020-04-02	11:15:33	WK	FSt	Charline	sheep	10 Hz	barn
2020-04-02	11:15:34	WK	FSt	Charline	sheep	10 Hz	barn
2020-04-02	11:15:35	WK	FSt	Charline	sheep	10 Hz	barn
2020-04-02	11:15:36	WK	FSt	Charline	sheep	10 Hz	barn
2020-04-02	11:15:37	WK	FSt	Charline	sheep	10 Hz	barn
2020-04-02	11:15:38	WK	FSt	Charline	sheep	10 Hz	barn
2020-04-02	11:15:39	WK	FSt	Charline	sheep	10 Hz	barn
2020-04-02	11:15:40	WK	FSt	Charline	sheep	10 Hz	barn
2020-04-02	11:15:41	WK	FSt	Charline	sheep	10 Hz	barn
2020-04-02	11:15:42	WK	FSt	Charline	sheep	10 Hz	barn
2020-04-02	11:15:43	WK	FSt	Charline	sheep	10 Hz	barn
2020-04-02	11:15:44	WK	FSt	Charline	sheep	10 Hz	barn
2020-04-02	11:15:45	WK	FSt	Charline	sheep	10 Hz	barn
2020-04-02	11:15:46	WK	FSt	Charline	sheep	10 Hz	barn
2020-04-02	11:15:47	WK	FSt	Charline	sheep	10 Hz	barn
2020-04-02	11:15:48	WK	FSt	Charline	sheep	10 Hz	barn
2020-04-02	11:15:49	WK	FSt	Charline	sheep	10 Hz	barn
2020-04-02	11:15:50	WK	FSt	Charline	sheep	10 Hz	barn
2020-04-02	11:15:51	WK	FSt	Charline	sheep	10 Hz	barn
2020-04-02	11:15:52	WK	FSt	Charline	sheep	10 Hz	barn
2020-04-02	11:15:53	WK	FSt	Charline	sheep	10 Hz	barn
2020-04-02	11:15:54	WK	FSt	Charline	sheep	10 Hz	barn
2020-04-02	11:15:55	WK	FSt	Charline	sheep	10 Hz	barn
2020-04-02	11:15:56	WK	FSt	Charline	sheep	10 Hz	barn
2020-04-02	11:15:57	WK	FSt	Charline	sheep	10 Hz	barn
2020-04-02	11:15:58	WK	FSt	Charline	sheep	10 Hz	barn
2020-04-02	11:15:59	WK	FSt	Charline	sheep	10 Hz	barn
2020-04-02	11:16:00	N	FSt	Charline	sheep	10 Hz	barn
2020-04-02	11:16:01	N	FSt	Charline	sheep	10 Hz	barn
2020-04-02	11:16:02	N	FSt	Charline	sheep	10 Hz	barn
2020-04-02	11:16:03	FSt	FSt	Charline	sheep	10 Hz	barn
2020-04-02	11:16:04	FSt	FSt	Charline	sheep	10 Hz	barn
2020-04-02	11:16:05	FSt	FSt	Charline	sheep	10 Hz	barn
2020-04-02	11:16:06	FSt	FSt	Charline	sheep	10 Hz	barn
2020-04-02	11:16:07	FSt	FSt	Charline	sheep	10 Hz	barn
2020-04-02	11:16:08	FSt	FSt	Charline	sheep	10 Hz	barn
2020-04-02	11:16:09	FSt	FSt	Charline	sheep	10 Hz	barn
2020-04-02	11:16:10	FSt	FSt	Charline	sheep	10 Hz	barn
2020-04-02	11:16:11	FSt	FSt	Charline	sheep	10 Hz	barn
2020-04-02	11:16:12	FSt	FSt	Charline	sheep	10 Hz	barn
2020-04-02	11:16:13	FSt	FSt	Charline	sheep	10 Hz	barn
2020-04-02	11:16:14	FSt	FSt	Charline	sheep	10 Hz	barn
2020-04-02	11:16:15	FSt	FSt	Charline	sheep	10 Hz	barn
2020-04-02	11:16:16	FSt	FSt	Charline	sheep	10 Hz	barn
2020-04-02	11:16:17	FSt	FSt	Charline	sheep	10 Hz	barn
2020-04-02	11:16:18	FSt	FSt	Charline	sheep	10 Hz	barn
2020-04-02	11:16:19	FSt	FSt	Charline	sheep	10 Hz	barn
2020-04-02	11:16:20	FSt	O	Charline	sheep	10 Hz	barn
2020-04-02	11:16:21	FSt	O	Charline	sheep	10 Hz	barn
2020-04-02	11:16:22	FSt	O	Charline	sheep	10 Hz	barn
2020-04-02	11:16:23	FSt	O	Charline	sheep	10 Hz	barn
2020-04-02	11:16:24	FSt	O	Charline	sheep	10 Hz	barn
2020-04-02	11:16:25	N	O	Charline	sheep	10 Hz	barn
2020-04-02	11:16:26	N	O	Charline	sheep	10 Hz	barn
2020-04-02	11:16:27	N	N	Charline	sheep	10 Hz	barn
2020-04-02	11:16:28	N	FSt	Charline	sheep	10 Hz	barn
2020-04-02	11:16:29	FSt	FSt	Charline	sheep	10 Hz	barn
2020-04-02	11:16:30	FSt	FSt	Charline	sheep	10 Hz	barn
2020-04-02	11:16:31	FSt	FSt	Charline	sheep	10 Hz	barn
2020-04-02	11:16:32	FSt	FSt	Charline	sheep	10 Hz	barn
2020-04-02	11:16:33	FSt	FSt	Charline	sheep	10 Hz	barn
2020-04-02	11:16:34	FSt	FSt	Charline	sheep	10 Hz	barn
2020-04-02	11:16:35	FSt	FSt	Charline	sheep	10 Hz	barn
2020-04-02	11:16:36	FSt	FSt	Charline	sheep	10 Hz	barn
2020-04-02	11:16:37	FSt	FSt	Charline	sheep	10 Hz	barn
2020-04-02	11:16:38	FSt	FSt	Charline	sheep	10 Hz	barn
2020-04-02	11:16:39	FSt	FSt	Charline	sheep	10 Hz	barn
2020-04-02	11:16:40	FSt	FSt	Charline	sheep	10 Hz	barn
2020-04-02	11:16:41	FSt	FSt	Charline	sheep	10 Hz	barn
2020-04-02	11:16:42	FSt	FSt	Charline	sheep	10 Hz	barn
2020-04-02	11:16:43	FSt	FSt	Charline	sheep	10 Hz	barn
2020-04-02	11:16:44	FSt	FSt	Charline	sheep	10 Hz	barn
2020-04-02	11:16:45	FSt	FSt	Charline	sheep	10 Hz	barn
2020-04-02	11:16:46	FSt	FSt	Charline	sheep	10 Hz	barn
2020-04-02	11:16:47	FSt	FSt	Charline	sheep	10 Hz	barn
2020-04-02	11:16:48	FSt	FSt	Charline	sheep	10 Hz	barn
2020-04-02	11:16:49	FSt	FSt	Charline	sheep	10 Hz	barn
2020-04-02	11:16:50	FSt	FSt	Charline	sheep	10 Hz	barn
2020-04-02	11:16:51	FSt	FSt	Charline	sheep	10 Hz	barn
2020-04-02	11:16:52	FSt	FSt	Charline	sheep	10 Hz	barn
2020-04-02	11:16:53	FSt	FSt	Charline	sheep	10 Hz	barn
2020-04-02	11:16:54	FSt	FSt	Charline	sheep	10 Hz	barn
2020-04-02	11:16:55	FSt	FSt	Charline	sheep	10 Hz	barn
2020-04-02	11:16:56	FSt	FSt	Charline	sheep	10 Hz	barn
2020-04-02	11:16:57	FSt	FSt	Charline	sheep	10 Hz	barn
2020-04-02	11:16:58	FSt	FSt	Charline	sheep	10 Hz	barn
2020-04-02	11:16:59	FSt	FSt	Charline	sheep	10 Hz	barn
2020-04-02	11:17:00	FSt	FSt	Charline	sheep	10 Hz	barn
2020-04-02	11:17:01	FSt	FSt	Charline	sheep	10 Hz	barn
2020-04-02	11:17:02	FSt	FSt	Charline	sheep	10 Hz	barn
2020-04-02	11:17:03	FSt	FSt	Charline	sheep	10 Hz	barn
2020-04-02	11:17:04	FSt	FSt	Charline	sheep	10 Hz	barn
2020-04-02	11:17:05	FSt	FSt	Charline	sheep	10 Hz	barn
2020-04-02	11:17:06	FSt	FSt	Charline	sheep	10 Hz	barn
2020-04-02	11:17:07	FSt	FSt	Charline	sheep	10 Hz	barn
2020-04-02	11:17:08	FSt	FSt	Charline	sheep	10 Hz	barn
2020-04-02	11:17:09	FSt	FSt	Charline	sheep	10 Hz	barn
2020-04-02	11:17:10	FSt	FSt	Charline	sheep	10 Hz	barn
2020-04-02	11:17:11	FSt	FSt	Charline	sheep	10 Hz	barn
2020-04-02	11:17:12	FSt	FSt	Charline	sheep	10 Hz	barn
2020-04-02	11:17:13	FSt	FSt	Charline	sheep	10 Hz	barn
2020-04-02	11:17:14	FSt	FSt	Charline	sheep	10 Hz	barn
2020-04-02	11:17:15	FSt	FSt	Charline	sheep	10 Hz	barn
2020-04-02	11:17:16	FSt	FSt	Charline	sheep	10 Hz	barn
2020-04-02	11:17:17	FSt	FSt	Charline	sheep	10 Hz	barn
2020-04-02	11:17:18	FSt	FSt	Charline	sheep	10 Hz	barn
2020-04-02	11:17:19	FSt	FSt	Charline	sheep	10 Hz	barn
2020-04-02	11:17:20	FSt	FSt	Charline	sheep	10 Hz	barn
2020-04-02	11:17:21	FSt	FSt	Charline	sheep	10 Hz	barn
2020-04-02	11:17:22	FSt	FSt	Charline	sheep	10 Hz	barn
2020-04-02	11:17:23	FSt	FSt	Charline	sheep	10 Hz	barn
2020-04-02	11:17:24	FSt	FSt	Charline	sheep	10 Hz	barn
2020-04-02	11:17:25	FSt	FSt	Charline	sheep	10 Hz	barn
2020-04-02	11:17:26	FSt	FSt	Charline	sheep	10 Hz	barn
2020-04-02	11:17:27	FSt	FSt	Charline	sheep	10 Hz	barn
2020-04-02	11:17:28	FSt	FSt	Charline	sheep	10 Hz	barn
2020-04-02	11:17:29	FSt	FSt	Charline	sheep	10 Hz	barn
2020-04-02	11:17:30	FSt	FSt	Charline	sheep	10 Hz	barn
2020-04-02	11:17:31	FSt	FSt	Charline	sheep	10 Hz	barn
2020-04-02	11:17:32	FSt	FSt	Charline	sheep	10 Hz	barn
2020-04-02	11:17:33	FSt	FSt	Charline	sheep	10 Hz	barn
2020-04-02	11:17:34	FSt	FSt	Charline	sheep	10 Hz	barn
2020-04-02	11:17:35	FSt	FSt	Charline	sheep	10 Hz	barn
2020-04-02	11:17:36	FSt	FSt	Charline	sheep	10 Hz	barn
2020-04-02	11:17:37	FSt	FSt	Charline	sheep	10 Hz	barn
2020-04-02	11:17:38	FSt	FSt	Charline	sheep	10 Hz	barn
2020-04-02	11:17:39	FSt	FSt	Charline	sheep	10 Hz	barn
2020-04-02	11:17:40	FSt	FSt	Charline	sheep	10 Hz	barn
2020-04-02	11:17:41	FSt	FSt	Charline	sheep	10 Hz	barn
2020-04-02	11:17:42	FSt	FSt	Charline	sheep	10 Hz	barn
2020-04-02	11:17:43	FSt	FSt	Charline	sheep	10 Hz	barn
2020-04-02	11:17:44	FSt	FSt	Charline	sheep	10 Hz	barn
2020-04-02	11:17:45	N	FSt	Charline	sheep	10 Hz	barn
2020-04-02	11:17:46	N	FSt	Charline	sheep	10 Hz	barn
2020-04-02	11:17:47	N	FSt	Charline	sheep	10 Hz	barn
2020-04-02	11:17:48	FSt	FSt	Charline	sheep	10 Hz	barn
2020-04-02	11:17:49	FSt	FSt	Charline	sheep	10 Hz	barn
2020-04-02	11:17:50	FSt	FSt	Charline	sheep	10 Hz	barn
2020-04-02	11:17:51	FSt	FSt	Charline	sheep	10 Hz	barn
2020-04-02	11:17:52	FSt	FSt	Charline	sheep	10 Hz	barn
2020-04-02	11:17:53	FSt	FSt	Charline	sheep	10 Hz	barn
2020-04-02	11:17:54	FSt	FSt	Charline	sheep	10 Hz	barn
2020-04-02	11:17:55	FSt	FSt	Charline	sheep	10 Hz	barn
2020-04-02	11:17:56	FSt	FSt	Charline	sheep	10 Hz	barn
2020-04-02	11:17:57	FSt	FSt	Charline	sheep	10 Hz	barn
2020-04-02	11:17:58	FSt	FSt	Charline	sheep	10 Hz	barn
2020-04-02	11:17:59	FSt	FSt	Charline	sheep	10 Hz	barn
2020-04-02	11:18:00	FSt	FSt	Charline	sheep	10 Hz	barn
2020-04-02	11:18:01	FSt	FSt	Charline	sheep	10 Hz	barn
2020-04-02	11:18:02	FSt	FSt	Charline	sheep	10 Hz	barn
2020-04-02	11:18:03	FSt	FSt	Charline	sheep	10 Hz	barn
2020-04-02	11:18:04	FSt	FSt	Charline	sheep	10 Hz	barn
2020-04-02	11:18:05	FSt	FSt	Charline	sheep	10 Hz	barn
2020-04-02	11:18:06	FSt	FSt	Charline	sheep	10 Hz	barn
2020-04-02	11:18:07	FSt	FSt	Charline	sheep	10 Hz	barn
2020-04-02	11:18:08	FSt	FSt	Charline	sheep	10 Hz	barn
2020-04-02	11:18:09	FSt	FSt	Charline	sheep	10 Hz	barn
2020-04-02	11:18:10	FSt	FSt	Charline	sheep	10 Hz	barn
2020-04-02	11:18:11	FSt	FSt	Charline	sheep	10 Hz	barn
2020-04-02	11:18:12	FSt	FSt	Charline	sheep	10 Hz	barn
2020-04-02	11:18:13	FSt	FSt	Charline	sheep	10 Hz	barn
2020-04-02	11:18:14	FSt	FSt	Charline	sheep	10 Hz	barn
2020-04-02	11:18:15	FSt	FSt	Charline	sheep	10 Hz	barn
2020-04-02	11:18:16	FSt	FSt	Charline	sheep	10 Hz	barn
2020-04-02	11:18:17	FSt	FSt	Charline	sheep	10 Hz	barn
2020-04-02	11:18:18	FSt	FSt	Charline	sheep	10 Hz	barn
2020-04-02	11:18:19	FSt	FSt	Charline	sheep	10 Hz	barn
2020-04-02	11:18:20	FSt	FSt	Charline	sheep	10 Hz	barn
2020-04-02	11:18:21	FSt	FSt	Charline	sheep	10 Hz	barn
2020-04-02	11:18:22	FSt	FSt	Charline	sheep	10 Hz	barn
2020-04-02	11:18:23	FSt	FSt	Charline	sheep	10 Hz	barn
2020-04-02	11:18:24	FSt	FSt	Charline	sheep	10 Hz	barn
2020-04-02	11:18:25	FSt	FSt	Charline	sheep	10 Hz	barn
2020-04-02	11:18:26	FSt	FSt	Charline	sheep	10 Hz	barn
2020-04-02	11:18:27	FSt	FSt	Charline	sheep	10 Hz	barn
2020-04-02	11:18:28	FSt	FSt	Charline	sheep	10 Hz	barn
2020-04-02	11:18:29	FSt	FSt	Charline	sheep	10 Hz	barn
2020-04-02	11:18:30	FSt	FSt	Charline	sheep	10 Hz	barn
2020-04-02	11:18:31	FSt	FSt	Charline	sheep	10 Hz	barn
2020-04-02	11:18:32	FSt	FSt	Charline	sheep	10 Hz	barn
2020-04-02	11:18:33	FSt	FSt	Charline	sheep	10 Hz	barn
2020-04-02	11:18:34	FSt	FSt	Charline	sheep	10 Hz	barn
2020-04-02	11:18:35	FSt	FSt	Charline	sheep	10 Hz	barn
2020-04-02	11:18:36	FSt	FSt	Charline	sheep	10 Hz	barn
2020-04-02	11:18:37	FSt	FSt	Charline	sheep	10 Hz	barn
2020-04-02	11:18:38	FSt	FSt	Charline	sheep	10 Hz	barn
2020-04-02	11:18:39	FSt	FSt	Charline	sheep	10 Hz	barn
2020-04-02	11:18:40	FSt	FSt	Charline	sheep	10 Hz	barn
2020-04-02	11:18:41	FSt	FSt	Charline	sheep	10 Hz	barn
2020-04-02	11:18:42	FSt	FSt	Charline	sheep	10 Hz	barn
2020-04-02	11:18:43	FSt	FSt	Charline	sheep	10 Hz	barn
2020-04-02	11:18:44	FSt	FSt	Charline	sheep	10 Hz	barn
2020-04-02	11:18:45	FSt	FSt	Charline	sheep	10 Hz	barn
2020-04-02	11:18:46	FSt	FSt	Charline	sheep	10 Hz	barn
2020-04-02	11:18:47	FSt	FSt	Charline	sheep	10 Hz	barn
2020-04-02	11:18:48	FSt	FSt	Charline	sheep	10 Hz	barn
2020-04-02	11:18:49	FSt	FSt	Charline	sheep	10 Hz	barn
2020-04-02	11:18:50	FSt	FSt	Charline	sheep	10 Hz	barn
2020-04-02	11:18:51	FSt	FSt	Charline	sheep	10 Hz	barn
2020-04-02	11:18:52	FSt	FSt	Charline	sheep	10 Hz	barn
2020-04-02	11:18:53	FSt	FSt	Charline	sheep	10 Hz	barn
2020-04-02	11:18:54	FSt	FSt	Charline	sheep	10 Hz	barn
2020-04-02	11:18:55	FSt	FSt	Charline	sheep	10 Hz	barn
2020-04-02	11:18:56	FSt	FSt	Charline	sheep	10 Hz	barn
2020-04-02	11:18:57	FSt	FSt	Charline	sheep	10 Hz	barn
2020-04-02	11:18:58	FSt	FSt	Charline	sheep	10 Hz	barn
2020-04-02	11:18:59	FSt	FSt	Charline	sheep	10 Hz	barn
2020-04-02	11:19:00	FSt	FSt	Charline	sheep	10 Hz	barn
2020-04-02	11:19:01	FSt	FSt	Charline	sheep	10 Hz	barn
2020-04-02	11:19:02	FSt	FSt	Charline	sheep	10 Hz	barn
2020-04-02	11:19:03	FSt	FSt	Charline	sheep	10 Hz	barn
2020-04-02	11:19:04	FSt	FSt	Charline	sheep	10 Hz	barn
2020-04-02	11:19:05	FSt	FSt	Charline	sheep	10 Hz	barn
2020-04-02	11:19:06	FSt	FSt	Charline	sheep	10 Hz	barn
2020-04-02	11:19:07	FSt	FSt	Charline	sheep	10 Hz	barn
2020-04-02	11:19:08	FSt	FSt	Charline	sheep	10 Hz	barn
2020-04-02	11:19:09	FSt	FSt	Charline	sheep	10 Hz	barn
2020-04-02	11:19:10	FSt	FSt	Charline	sheep	10 Hz	barn
2020-04-02	11:19:11	FSt	FSt	Charline	sheep	10 Hz	barn
2020-04-02	11:19:12	FSt	FSt	Charline	sheep	10 Hz	barn
2020-04-02	11:19:13	FSt	FSt	Charline	sheep	10 Hz	barn
2020-04-02	11:19:14	FSt	FSt	Charline	sheep	10 Hz	barn
2020-04-02	11:19:15	FSt	FSt	Charline	sheep	10 Hz	barn
2020-04-02	11:19:16	FSt	FSt	Charline	sheep	10 Hz	barn
2020-04-02	11:19:17	FSt	FSt	Charline	sheep	10 Hz	barn
2020-04-02	11:19:18	FSt	FSt	Charline	sheep	10 Hz	barn
2020-04-02	11:19:19	FSt	FSt	Charline	sheep	10 Hz	barn
2020-04-02	11:19:20	FSt	FSt	Charline	sheep	10 Hz	barn
2020-04-02	11:19:21	FSt	FSt	Charline	sheep	10 Hz	barn
2020-04-02	11:19:22	FSt	FSt	Charline	sheep	10 Hz	barn
2020-04-02	11:19:23	FSt	FSt	Charline	sheep	10 Hz	barn
2020-04-02	11:19:24	FSt	FSt	Charline	sheep	10 Hz	barn
2020-04-02	11:19:25	FSt	FSt	Charline	sheep	10 Hz	barn
2020-04-02	11:19:26	FSt	FSt	Charline	sheep	10 Hz	barn
2020-04-02	11:19:27	FSt	FSt	Charline	sheep	10 Hz	barn
2020-04-02	11:19:28	FSt	FSt	Charline	sheep	10 Hz	barn
2020-04-02	11:19:29	FSt	FSt	Charline	sheep	10 Hz	barn
2020-04-02	11:19:30	FSt	FSt	Charline	sheep	10 Hz	barn
2020-04-02	11:19:31	FSt	FSt	Charline	sheep	10 Hz	barn
2020-04-02	11:19:32	FSt	FSt	Charline	sheep	10 Hz	barn
2020-04-02	11:19:33	FSt	FSt	Charline	sheep	10 Hz	barn
2020-04-02	11:19:34	FSt	FSt	Charline	sheep	10 Hz	barn
2020-04-02	11:19:35	FSt	FSt	Charline	sheep	10 Hz	barn
2020-04-02	11:19:36	FSt	FSt	Charline	sheep	10 Hz	barn
2020-04-02	11:19:37	FSt	FSt	Charline	sheep	10 Hz	barn
2020-04-02	11:19:38	FSt	FSt	Charline	sheep	10 Hz	barn
2020-04-02	11:19:39	FSt	FSt	Charline	sheep	10 Hz	barn
2020-04-02	11:19:40	FSt	FSt	Charline	sheep	10 Hz	barn
2020-04-02	11:19:41	FSt	FSt	Charline	sheep	10 Hz	barn
2020-04-02	11:19:42	N	FSt	Charline	sheep	10 Hz	barn
2020-04-02	11:19:43	N	FSt	Charline	sheep	10 Hz	barn
2020-04-02	11:19:44	N	FSt	Charline	sheep	10 Hz	barn
2020-04-02	11:19:45	FSt	FSt	Charline	sheep	10 Hz	barn
2020-04-02	11:19:46	FSt	FSt	Charline	sheep	10 Hz	barn
2020-04-02	11:19:47	FSt	FSt	Charline	sheep	10 Hz	barn
2020-04-02	11:19:48	FSt	FSt	Charline	sheep	10 Hz	barn
2020-04-02	11:19:49	FSt	FSt	Charline	sheep	10 Hz	barn
2020-04-02	11:19:50	FSt	FSt	Charline	sheep	10 Hz	barn
2020-04-02	11:19:51	FSt	FSt	Charline	sheep	10 Hz	barn
2020-04-02	11:19:52	FSt	FSt	Charline	sheep	10 Hz	barn
2020-04-02	11:19:53	FSt	FSt	Charline	sheep	10 Hz	barn
2020-04-02	11:19:54	FSt	FSt	Charline	sheep	10 Hz	barn
2020-04-02	11:19:55	FSt	FSt	Charline	sheep	10 Hz	barn
2020-04-02	11:19:56	FSt	FSt	Charline	sheep	10 Hz	barn
2020-04-02	11:19:57	FSt	FSt	Charline	sheep	10 Hz	barn
2020-04-02	11:19:58	FSt	FSt	Charline	sheep	10 Hz	barn
2020-04-02	11:19:59	FSt	FSt	Charline	sheep	10 Hz	barn
2020-04-02	11:20:00	FSt	FSt	Charline	sheep	10 Hz	barn
2020-04-02	11:20:01	FSt	FSt	Charline	sheep	10 Hz	barn
2020-04-02	11:20:02	FSt	FSt	Charline	sheep	10 Hz	barn
2020-04-02	11:20:03	FSt	FSt	Charline	sheep	10 Hz	barn
2020-04-02	11:20:04	FSt	FSt	Charline	sheep	10 Hz	barn
2020-04-02	11:20:05	FSt	FSt	Charline	sheep	10 Hz	barn
2020-04-02	11:20:06	FSt	FSt	Charline	sheep	10 Hz	barn
2020-04-02	11:20:07	FSt	FSt	Charline	sheep	10 Hz	barn
2020-04-02	11:20:08	FSt	FSt	Charline	sheep	10 Hz	barn
2020-04-02	11:20:09	FSt	FSt	Charline	sheep	10 Hz	barn
2020-04-02	11:20:10	FSt	FSt	Charline	sheep	10 Hz	barn
2020-04-02	11:20:11	FSt	FSt	Charline	sheep	10 Hz	barn
2020-04-02	11:20:12	FSt	FSt	Charline	sheep	10 Hz	barn
2020-04-02	11:20:13	FSt	FSt	Charline	sheep	10 Hz	barn
2020-04-02	11:20:14	FSt	FSt	Charline	sheep	10 Hz	barn
2020-04-02	11:20:15	FSt	FSt	Charline	sheep	10 Hz	barn
2020-04-02	11:20:16	FSt	FSt	Charline	sheep	10 Hz	barn
2020-04-02	11:20:17	FSt	FSt	Charline	sheep	10 Hz	barn
2020-04-02	11:20:18	FSt	FSt	Charline	sheep	10 Hz	barn
2020-04-02	11:20:19	FSt	FSt	Charline	sheep	10 Hz	barn
2020-04-02	11:20:20	FSt	FSt	Charline	sheep	10 Hz	barn
2020-04-02	11:20:21	FSt	FSt	Charline	sheep	10 Hz	barn
2020-04-02	11:20:22	FSt	FSt	Charline	sheep	10 Hz	barn
2020-04-02	11:20:23	FSt	FSt	Charline	sheep	10 Hz	barn
2020-04-02	11:20:24	FSt	FSt	Charline	sheep	10 Hz	barn
2020-04-02	11:20:25	FSt	FSt	Charline	sheep	10 Hz	barn
2020-04-02	11:20:26	FSt	FSt	Charline	sheep	10 Hz	barn
2020-04-02	11:20:27	FSt	FSt	Charline	sheep	10 Hz	barn
2020-04-02	11:20:28	FSt	FSt	Charline	sheep	10 Hz	barn
2020-04-02	11:20:29	FSt	FSt	Charline	sheep	10 Hz	barn
2020-04-02	11:20:30	FSt	FSt	Charline	sheep	10 Hz	barn
2020-04-02	11:20:31	FSt	FSt	Charline	sheep	10 Hz	barn
2020-04-02	11:20:32	FSt	FSt	Charline	sheep	10 Hz	barn
2020-04-02	11:20:33	FSt	FSt	Charline	sheep	10 Hz	barn
2020-04-02	11:20:34	FSt	FSt	Charline	sheep	10 Hz	barn
2020-04-02	11:20:35	FSt	FSt	Charline	sheep	10 Hz	barn
2020-04-02	11:20:36	FSt	FSt	Charline	sheep	10 Hz	barn
2020-04-02	11:20:37	FSt	FSt	Charline	sheep	10 Hz	barn
2020-04-02	11:20:38	FSt	FSt	Charline	sheep	10 Hz	barn
2020-04-02	11:20:39	FSt	FSt	Charline	sheep	10 Hz	barn
2020-04-02	11:20:40	FSt	FSt	Charline	sheep	10 Hz	barn
2020-04-02	11:20:41	FSt	FSt	Charline	sheep	10 Hz	barn
2020-04-02	11:20:42	FSt	FSt	Charline	sheep	10 Hz	barn
2020-04-02	11:20:43	FSt	FSt	Charline	sheep	10 Hz	barn
2020-04-02	11:20:44	FSt	FSt	Charline	sheep	10 Hz	barn
2020-04-02	11:20:45	FSt	FSt	Charline	sheep	10 Hz	barn
2020-04-02	11:20:46	FSt	FSt	Charline	sheep	10 Hz	barn
2020-04-02	11:20:47	FSt	FSt	Charline	sheep	10 Hz	barn
2020-04-02	11:20:48	FSt	FSt	Charline	sheep	10 Hz	barn
2020-04-02	11:20:49	FSt	FSt	Charline	sheep	10 Hz	barn
2020-04-02	11:20:50	FSt	FSt	Charline	sheep	10 Hz	barn
2020-04-02	11:20:51	FSt	FSt	Charline	sheep	10 Hz	barn
2020-04-02	11:20:52	FSt	FSt	Charline	sheep	10 Hz	barn
2020-04-02	11:20:53	FSt	FSt	Charline	sheep	10 Hz	barn
2020-04-02	11:20:54	FSt	FSt	Charline	sheep	10 Hz	barn
2020-04-02	11:20:55	FSt	FSt	Charline	sheep	10 Hz	barn
2020-04-02	11:20:56	FSt	FSt	Charline	sheep	10 Hz	barn
2020-04-02	11:20:57	FSt	FSt	Charline	sheep	10 Hz	barn
2020-04-02	11:20:58	FSt	FSt	Charline	sheep	10 Hz	barn
2020-04-02	11:20:59	FSt	FSt	Charline	sheep	10 Hz	barn
2020-04-02	11:21:00	FSt	FSt	Charline	sheep	10 Hz	barn
2020-04-02	11:21:01	FSt	FSt	Charline	sheep	10 Hz	barn
2020-04-02	11:21:02	FSt	FSt	Charline	sheep	10 Hz	barn
2020-04-02	11:21:03	FSt	FSt	Charline	sheep	10 Hz	barn
2020-04-02	11:21:04	FSt	FSt	Charline	sheep	10 Hz	barn
2020-04-02	11:21:05	FSt	FSt	Charline	sheep	10 Hz	barn
2020-04-02	11:21:06	FSt	FSt	Charline	sheep	10 Hz	barn
2020-04-02	11:21:07	FSt	FSt	Charline	sheep	10 Hz	barn
2020-04-02	11:21:08	FSt	FSt	Charline	sheep	10 Hz	barn
2020-04-02	11:21:09	FSt	FSt	Charline	sheep	10 Hz	barn
2020-04-02	11:21:10	FSt	FSt	Charline	sheep	10 Hz	barn
2020-04-02	11:21:11	FSt	FSt	Charline	sheep	10 Hz	barn
2020-04-02	11:21:12	FSt	FSt	Charline	sheep	10 Hz	barn
2020-04-02	11:21:13	FSt	FSt	Charline	sheep	10 Hz	barn
2020-04-02	11:21:14	FSt	FSt	Charline	sheep	10 Hz	barn
2020-04-02	11:21:15	FSt	FSt	Charline	sheep	10 Hz	barn
2020-04-02	11:21:16	FSt	FSt	Charline	sheep	10 Hz	barn
2020-04-02	11:21:17	FSt	FSt	Charline	sheep	10 Hz	barn
2020-04-02	11:21:18	FSt	FSt	Charline	sheep	10 Hz	barn
2020-04-02	11:21:19	FSt	FSt	Charline	sheep	10 Hz	barn
2020-04-02	11:21:20	FSt	FSt	Charline	sheep	10 Hz	barn
2020-04-02	11:21:21	FSt	FSt	Charline	sheep	10 Hz	barn
2020-04-02	11:21:22	FSt	FSt	Charline	sheep	10 Hz	barn
2020-04-02	11:21:23	FSt	FSt	Charline	sheep	10 Hz	barn
2020-04-02	11:21:24	FSt	FSt	Charline	sheep	10 Hz	barn
2020-04-02	11:21:25	FSt	FSt	Charline	sheep	10 Hz	barn
2020-04-02	11:21:26	FSt	FSt	Charline	sheep	10 Hz	barn
2020-04-02	11:21:27	FSt	FSt	Charline	sheep	10 Hz	barn
2020-04-02	11:21:28	FSt	FSt	Charline	sheep	10 Hz	barn
2020-04-02	11:21:29	FSt	FSt	Charline	sheep	10 Hz	barn
2020-04-02	11:21:30	FSt	FSt	Charline	sheep	10 Hz	barn
2020-04-02	11:21:31	FSt	FSt	Charline	sheep	10 Hz	barn
2020-04-02	11:21:32	FSt	FSt	Charline	sheep	10 Hz	barn
2020-04-02	11:21:33	FSt	FSt	Charline	sheep	10 Hz	barn
2020-04-02	11:21:34	FSt	FSt	Charline	sheep	10 Hz	barn
2020-04-02	11:21:35	FSt	FSt	Charline	sheep	10 Hz	barn
2020-04-02	11:21:36	FSt	FSt	Charline	sheep	10 Hz	barn
2020-04-02	11:21:37	FSt	FSt	Charline	sheep	10 Hz	barn
2020-04-02	11:21:38	FSt	FSt	Charline	sheep	10 Hz	barn
2020-04-02	11:21:39	FSt	FSt	Charline	sheep	10 Hz	barn
2020-04-02	11:21:40	FSt	FSt	Charline	sheep	10 Hz	barn
2020-04-02	11:21:41	FSt	FSt	Charline	sheep	10 Hz	barn
2020-04-02	11:21:42	FSt	FSt	Charline	sheep	10 Hz	barn
2020-04-02	11:21:43	FSt	FSt	Charline	sheep	10 Hz	barn
2020-04-02	11:21:44	FSt	FSt	Charline	sheep	10 Hz	barn
2020-04-02	11:21:45	FSt	FSt	Charline	sheep	10 Hz	barn
2020-04-02	11:21:46	FSt	FSt	Charline	sheep	10 Hz	barn
2020-04-02	11:21:47	FSt	FSt	Charline	sheep	10 Hz	barn
2020-04-02	11:21:48	FSt	FSt	Charline	sheep	10 Hz	barn
2020-04-02	11:21:49	FSt	FSt	Charline	sheep	10 Hz	barn
2020-04-02	11:21:50	FSt	FSt	Charline	sheep	10 Hz	barn
2020-04-02	11:21:51	FSt	FSt	Charline	sheep	10 Hz	barn
2020-04-02	11:21:52	FSt	FSt	Charline	sheep	10 Hz	barn
2020-04-02	11:21:53	FSt	FSt	Charline	sheep	10 Hz	barn
2020-04-02	11:21:54	FSt	FSt	Charline	sheep	10 Hz	barn
2020-04-02	11:21:55	FSt	FSt	Charline	sheep	10 Hz	barn
2020-04-02	11:21:56	FSt	FSt	Charline	sheep	10 Hz	barn
2020-04-02	11:21:57	FSt	FSt	Charline	sheep	10 Hz	barn
2020-04-02	11:21:58	FSt	FSt	Charline	sheep	10 Hz	barn
2020-04-02	11:21:59	FSt	FSt	Charline	sheep	10 Hz	barn
2020-04-02	11:22:00	FSt	FSt	Charline	sheep	10 Hz	barn
2020-04-02	11:22:01	FSt	FSt	Charline	sheep	10 Hz	barn
2020-04-02	11:22:02	FSt	FSt	Charline	sheep	10 Hz	barn
2020-04-02	11:22:03	FSt	FSt	Charline	sheep	10 Hz	barn
2020-04-02	11:22:04	FSt	FSt	Charline	sheep	10 Hz	barn
2020-04-02	11:22:05	FSt	FSt	Charline	sheep	10 Hz	barn
2020-04-02	11:22:06	FSt	FSt	Charline	sheep	10 Hz	barn
2020-04-02	11:22:07	FSt	FSt	Charline	sheep	10 Hz	barn
2020-04-02	11:22:08	FSt	FSt	Charline	sheep	10 Hz	barn
2020-04-02	11:22:09	FSt	FSt	Charline	sheep	10 Hz	barn
2020-04-02	11:22:10	FSt	FSt	Charline	sheep	10 Hz	barn
2020-04-02	11:22:11	FSt	FSt	Charline	sheep	10 Hz	barn
2020-04-02	11:22:12	FSt	FSt	Charline	sheep	10 Hz	barn
2020-04-02	11:22:13	FSt	FSt	Charline	sheep	10 Hz	barn
2020-04-02	11:22:14	FSt	FSt	Charline	sheep	10 Hz	barn
2020-04-02	11:22:15	FSt	FSt	Charline	sheep	10 Hz	barn
2020-04-02	11:22:16	FSt	FSt	Charline	sheep	10 Hz	barn
2020-04-02	11:22:17	FSt	FSt	Charline	sheep	10 Hz	barn
2020-04-02	11:22:18	FSt	FSt	Charline	sheep	10 Hz	barn
2020-04-02	11:22:19	FSt	FSt	Charline	sheep	10 Hz	barn
2020-04-02	11:22:20	FSt	FSt	Charline	sheep	10 Hz	barn
2020-04-02	11:22:21	FSt	FSt	Charline	sheep	10 Hz	barn
2020-04-02	11:22:22	FSt	FSt	Charline	sheep	10 Hz	barn
2020-04-02	11:22:23	FSt	FSt	Charline	sheep	10 Hz	barn
2020-04-02	11:22:24	FSt	FSt	Charline	sheep	10 Hz	barn
2020-04-02	11:22:25	FSt	FSt	Charline	sheep	10 Hz	barn
2020-04-02	11:22:26	FSt	FSt	Charline	sheep	10 Hz	barn
2020-04-02	11:22:27	FSt	FSt	Charline	sheep	10 Hz	barn
2020-04-02	11:22:28	FSt	FSt	Charline	sheep	10 Hz	barn
2020-04-02	11:22:29	FSt	FSt	Charline	sheep	10 Hz	barn
2020-04-02	11:22:30	FSt	FSt	Charline	sheep	10 Hz	barn
2020-04-02	11:22:31	FSt	FSt	Charline	sheep	10 Hz	barn
2020-04-02	11:22:32	FSt	FSt	Charline	sheep	10 Hz	barn
2020-04-02	11:22:33	FSt	FSt	Charline	sheep	10 Hz	barn
2020-04-02	11:22:34	FSt	FSt	Charline	sheep	10 Hz	barn
2020-04-02	11:22:35	FSt	FSt	Charline	sheep	10 Hz	barn
2020-04-02	11:22:36	FSt	FSt	Charline	sheep	10 Hz	barn
2020-04-02	11:22:37	FSt	FSt	Charline	sheep	10 Hz	barn
2020-04-02	11:22:38	FSt	FSt	Charline	sheep	10 Hz	barn
2020-04-02	11:22:39	FSt	FSt	Charline	sheep	10 Hz	barn
2020-04-02	11:22:40	FSt	FSt	Charline	sheep	10 Hz	barn
2020-04-02	11:22:41	FSt	FSt	Charline	sheep	10 Hz	barn
2020-04-02	11:22:42	FSt	FSt	Charline	sheep	10 Hz	barn
2020-04-02	11:22:43	FSt	FSt	Charline	sheep	10 Hz	barn
2020-04-02	11:22:44	FSt	FSt	Charline	sheep	10 Hz	barn
2020-04-02	11:22:45	FSt	FSt	Charline	sheep	10 Hz	barn
2020-04-02	11:22:46	FSt	FSt	Charline	sheep	10 Hz	barn
2020-04-02	11:22:47	FSt	FSt	Charline	sheep	10 Hz	barn
2020-04-02	11:22:48	FSt	FSt	Charline	sheep	10 Hz	barn
2020-04-02	11:22:49	FSt	FSt	Charline	sheep	10 Hz	barn
2020-04-02	11:22:50	FSt	FSt	Charline	sheep	10 Hz	barn
2020-04-02	11:22:51	FSt	FSt	Charline	sheep	10 Hz	barn
2020-04-02	11:22:52	FSt	FSt	Charline	sheep	10 Hz	barn
2020-04-02	11:22:53	FSt	FSt	Charline	sheep	10 Hz	barn
2020-04-02	11:22:54	FSt	FSt	Charline	sheep	10 Hz	barn
2020-04-02	11:22:55	FSt	FSt	Charline	sheep	10 Hz	barn
2020-04-02	11:22:56	FSt	FSt	Charline	sheep	10 Hz	barn
2020-04-02	11:22:57	FSt	FSt	Charline	sheep	10 Hz	barn
2020-04-02	11:22:58	FSt	FSt	Charline	sheep	10 Hz	barn
2020-04-02	11:22:59	FSt	FSt	Charline	sheep	10 Hz	barn
2020-04-02	11:23:00	FSt	FSt	Charline	sheep	10 Hz	barn
2020-04-02	11:23:01	FSt	FSt	Charline	sheep	10 Hz	barn
2020-04-02	11:23:02	FSt	FSt	Charline	sheep	10 Hz	barn
2020-04-02	11:23:03	FSt	FSt	Charline	sheep	10 Hz	barn
2020-04-02	11:23:04	FSt	FSt	Charline	sheep	10 Hz	barn
2020-04-02	11:23:05	FSt	FSt	Charline	sheep	10 Hz	barn
2020-04-02	11:23:06	FSt	FSt	Charline	sheep	10 Hz	barn
2020-04-02	11:23:07	FSt	FSt	Charline	sheep	10 Hz	barn
2020-04-02	11:23:08	FSt	FSt	Charline	sheep	10 Hz	barn
2020-04-02	11:23:09	FSt	FSt	Charline	sheep	10 Hz	barn
2020-04-02	11:23:10	FSt	FSt	Charline	sheep	10 Hz	barn
2020-04-02	11:23:11	FSt	FSt	Charline	sheep	10 Hz	barn
2020-04-02	11:23:12	FSt	FSt	Charline	sheep	10 Hz	barn
2020-04-02	11:23:13	FSt	FSt	Charline	sheep	10 Hz	barn
2020-04-02	11:23:14	FSt	FSt	Charline	sheep	10 Hz	barn
2020-04-02	11:23:15	FSt	FSt	Charline	sheep	10 Hz	barn
2020-04-02	11:23:16	FSt	FSt	Charline	sheep	10 Hz	barn
2020-04-02	11:23:17	FSt	FSt	Charline	sheep	10 Hz	barn
2020-04-02	11:23:18	FSt	FSt	Charline	sheep	10 Hz	barn
2020-04-02	11:23:19	FSt	FSt	Charline	sheep	10 Hz	barn
2020-04-02	11:23:20	FSt	FSt	Charline	sheep	10 Hz	barn
2020-04-02	11:23:21	FSt	FSt	Charline	sheep	10 Hz	barn
2020-04-02	11:23:22	FSt	FSt	Charline	sheep	10 Hz	barn
2020-04-02	11:23:23	FSt	FSt	Charline	sheep	10 Hz	barn
2020-04-02	11:23:24	FSt	FSt	Charline	sheep	10 Hz	barn
2020-04-02	11:23:25	FSt	FSt	Charline	sheep	10 Hz	barn
2020-04-02	11:23:26	FSt	FSt	Charline	sheep	10 Hz	barn
2020-04-02	11:23:27	FSt	FSt	Charline	sheep	10 Hz	barn
2020-04-02	11:23:28	FSt	FSt	Charline	sheep	10 Hz	barn
2020-04-02	11:23:29	FSt	FSt	Charline	sheep	10 Hz	barn
2020-04-02	11:23:30	FSt	FSt	Charline	sheep	10 Hz	barn
2020-04-02	11:23:31	FSt	FSt	Charline	sheep	10 Hz	barn
2020-04-02	11:23:32	FSt	FSt	Charline	sheep	10 Hz	barn
2020-04-02	11:23:33	FSt	FSt	Charline	sheep	10 Hz	barn
2020-04-02	11:23:34	FSt	FSt	Charline	sheep	10 Hz	barn
2020-04-02	11:23:35	FSt	FSt	Charline	sheep	10 Hz	barn
2020-04-02	11:23:36	FSt	FSt	Charline	sheep	10 Hz	barn
2020-04-02	11:23:37	FSt	FSt	Charline	sheep	10 Hz	barn
2020-04-02	11:23:38	FSt	FSt	Charline	sheep	10 Hz	barn
2020-04-02	11:23:39	FSt	FSt	Charline	sheep	10 Hz	barn
2020-04-02	11:23:40	FSt	FSt	Charline	sheep	10 Hz	barn
2020-04-02	11:23:41	FSt	FSt	Charline	sheep	10 Hz	barn
2020-04-02	11:23:42	FSt	FSt	Charline	sheep	10 Hz	barn
2020-04-02	11:23:43	FSt	FSt	Charline	sheep	10 Hz	barn
2020-04-02	11:23:44	FSt	FSt	Charline	sheep	10 Hz	barn
2020-04-02	11:23:45	FSt	FSt	Charline	sheep	10 Hz	barn
2020-04-02	11:23:46	FSt	FSt	Charline	sheep	10 Hz	barn
2020-04-02	11:23:47	FSt	FSt	Charline	sheep	10 Hz	barn
2020-04-02	11:23:48	FSt	FSt	Charline	sheep	10 Hz	barn
2020-04-02	11:23:49	FSt	FSt	Charline	sheep	10 Hz	barn
2020-04-02	11:23:50	FSt	FSt	Charline	sheep	10 Hz	barn
2020-04-02	11:23:51	FSt	FSt	Charline	sheep	10 Hz	barn
2020-04-02	11:23:52	FSt	FSt	Charline	sheep	10 Hz	barn
2020-04-02	11:23:53	FSt	FSt	Charline	sheep	10 Hz	barn
2020-04-02	11:23:54	FSt	FSt	Charline	sheep	10 Hz	barn
2020-04-02	11:23:55	FSt	FSt	Charline	sheep	10 Hz	barn
2020-04-02	11:23:56	FSt	FSt	Charline	sheep	10 Hz	barn
2020-04-02	11:23:57	FSt	FSt	Charline	sheep	10 Hz	barn
2020-04-02	11:23:58	FSt	FSt	Charline	sheep	10 Hz	barn
2020-04-02	11:23:59	FSt	FSt	Charline	sheep	10 Hz	barn
2020-04-02	11:24:00	FSt	FSt	Charline	sheep	10 Hz	barn
2020-04-02	11:24:01	FSt	FSt	Charline	sheep	10 Hz	barn
2020-04-02	11:24:02	FSt	FSt	Charline	sheep	10 Hz	barn
2020-04-02	11:24:03	FSt	FSt	Charline	sheep	10 Hz	barn
2020-04-02	11:24:04	FSt	FSt	Charline	sheep	10 Hz	barn
2020-04-02	11:24:05	FSt	FSt	Charline	sheep	10 Hz	barn
2020-04-02	11:24:06	FSt	FSt	Charline	sheep	10 Hz	barn
2020-04-02	11:24:07	FSt	FSt	Charline	sheep	10 Hz	barn
2020-04-02	11:24:08	FSt	FSt	Charline	sheep	10 Hz	barn
2020-04-02	11:24:09	FSt	FSt	Charline	sheep	10 Hz	barn
2020-04-02	11:24:10	FSt	FSt	Charline	sheep	10 Hz	barn
2020-04-02	11:24:11	FSt	FSt	Charline	sheep	10 Hz	barn
2020-04-02	11:24:12	FSt	FSt	Charline	sheep	10 Hz	barn
2020-04-02	11:24:13	FSt	FSt	Charline	sheep	10 Hz	barn
2020-04-02	11:24:14	FSt	FSt	Charline	sheep	10 Hz	barn
2020-04-02	11:24:15	FSt	FSt	Charline	sheep	10 Hz	barn
2020-04-02	11:24:16	FSt	FSt	Charline	sheep	10 Hz	barn
2020-04-02	11:24:17	FSt	FSt	Charline	sheep	10 Hz	barn
2020-04-02	11:24:18	FSt	FSt	Charline	sheep	10 Hz	barn
2020-04-02	11:24:19	FSt	FSt	Charline	sheep	10 Hz	barn
2020-04-02	11:24:20	FSt	FSt	Charline	sheep	10 Hz	barn
2020-04-02	11:24:21	FSt	FSt	Charline	sheep	10 Hz	barn
2020-04-02	11:24:22	FSt	FSt	Charline	sheep	10 Hz	barn
2020-04-02	11:24:23	FSt	FSt	Charline	sheep	10 Hz	barn
2020-04-02	11:24:24	FSt	FSt	Charline	sheep	10 Hz	barn
2020-04-02	11:24:25	FSt	FSt	Charline	sheep	10 Hz	barn
2020-04-02	11:24:26	FSt	FSt	Charline	sheep	10 Hz	barn
2020-04-02	11:24:27	FSt	FSt	Charline	sheep	10 Hz	barn
2020-04-02	11:24:28	FSt	FSt	Charline	sheep	10 Hz	barn
2020-04-02	11:24:29	FSt	FSt	Charline	sheep	10 Hz	barn
2020-04-02	11:24:30	FSt	FSt	Charline	sheep	10 Hz	barn
2020-04-02	11:24:31	FSt	FSt	Charline	sheep	10 Hz	barn
2020-04-02	11:24:32	FSt	FSt	Charline	sheep	10 Hz	barn
2020-04-02	11:24:33	FSt	FSt	Charline	sheep	10 Hz	barn
2020-04-02	11:24:34	FSt	FSt	Charline	sheep	10 Hz	barn
2020-04-02	11:24:35	FSt	FSt	Charline	sheep	10 Hz	barn
2020-04-02	11:24:36	FSt	FSt	Charline	sheep	10 Hz	barn
2020-04-02	11:24:37	FSt	FSt	Charline	sheep	10 Hz	barn
2020-04-02	11:24:38	FSt	FSt	Charline	sheep	10 Hz	barn
2020-04-02	11:24:39	FSt	FSt	Charline	sheep	10 Hz	barn
2020-04-02	11:24:40	FSt	FSt	Charline	sheep	10 Hz	barn
2020-04-02	11:24:41	FSt	FSt	Charline	sheep	10 Hz	barn
2020-04-02	11:24:42	FSt	FSt	Charline	sheep	10 Hz	barn
2020-04-02	11:24:43	FSt	FSt	Charline	sheep	10 Hz	barn
2020-04-02	11:24:44	FSt	FSt	Charline	sheep	10 Hz	barn
2020-04-02	11:24:45	FSt	FSt	Charline	sheep	10 Hz	barn
2020-04-02	11:24:46	FSt	FSt	Charline	sheep	10 Hz	barn
2020-04-02	11:24:47	FSt	FSt	Charline	sheep	10 Hz	barn
2020-04-02	11:24:48	FSt	FSt	Charline	sheep	10 Hz	barn
2020-04-02	11:24:49	FSt	FSt	Charline	sheep	10 Hz	barn
2020-04-02	11:24:50	FSt	FSt	Charline	sheep	10 Hz	barn
2020-04-02	11:24:51	FSt	FSt	Charline	sheep	10 Hz	barn
2020-04-02	11:24:52	FSt	FSt	Charline	sheep	10 Hz	barn
2020-04-02	11:24:53	FSt	FSt	Charline	sheep	10 Hz	barn
2020-04-02	11:24:54	FSt	FSt	Charline	sheep	10 Hz	barn
2020-04-02	11:24:55	FSt	FSt	Charline	sheep	10 Hz	barn
2020-04-02	11:24:56	FSt	FSt	Charline	sheep	10 Hz	barn
2020-04-02	11:24:57	FSt	FSt	Charline	sheep	10 Hz	barn
2020-04-02	11:24:58	FSt	FSt	Charline	sheep	10 Hz	barn
2020-04-02	11:24:59	FSt	FSt	Charline	sheep	10 Hz	barn
2020-04-02	11:25:00	FSt	FSt	Charline	sheep	10 Hz	barn
2020-04-02	11:25:01	FSt	FSt	Charline	sheep	10 Hz	barn
2020-04-02	11:25:02	FSt	FSt	Charline	sheep	10 Hz	barn
2020-04-02	11:25:03	FSt	FSt	Charline	sheep	10 Hz	barn
2020-04-02	11:25:04	FSt	FSt	Charline	sheep	10 Hz	barn
2020-04-02	11:25:05	FSt	FSt	Charline	sheep	10 Hz	barn
2020-04-02	11:25:06	FSt	FSt	Charline	sheep	10 Hz	barn
2020-04-02	11:25:07	FSt	FSt	Charline	sheep	10 Hz	barn
2020-04-02	11:25:08	FSt	FSt	Charline	sheep	10 Hz	barn
2020-04-02	11:25:09	FSt	FSt	Charline	sheep	10 Hz	barn
2020-04-02	11:25:10	FSt	FSt	Charline	sheep	10 Hz	barn
2020-04-02	11:25:11	FSt	FSt	Charline	sheep	10 Hz	barn
2020-04-02	11:25:12	FSt	FSt	Charline	sheep	10 Hz	barn
2020-04-02	11:25:13	FSt	FSt	Charline	sheep	10 Hz	barn
2020-04-02	11:25:14	FSt	FSt	Charline	sheep	10 Hz	barn
2020-04-02	11:25:15	FSt	FSt	Charline	sheep	10 Hz	barn
2020-04-02	11:25:16	FSt	FSt	Charline	sheep	10 Hz	barn
2020-04-02	11:25:17	FSt	FSt	Charline	sheep	10 Hz	barn
2020-04-02	11:25:18	FSt	FSt	Charline	sheep	10 Hz	barn
2020-04-02	11:25:19	FSt	FSt	Charline	sheep	10 Hz	barn
2020-04-02	11:25:20	FSt	FSt	Charline	sheep	10 Hz	barn
2020-04-02	11:25:21	FSt	FSt	Charline	sheep	10 Hz	barn
2020-04-02	11:25:22	FSt	FSt	Charline	sheep	10 Hz	barn
2020-04-02	11:25:23	FSt	FSt	Charline	sheep	10 Hz	barn
2020-04-02	11:25:24	FSt	FSt	Charline	sheep	10 Hz	barn
2020-04-02	11:25:25	FSt	FSt	Charline	sheep	10 Hz	barn
2020-04-02	11:25:26	FSt	FSt	Charline	sheep	10 Hz	barn
2020-04-02	11:25:27	FSt	FSt	Charline	sheep	10 Hz	barn
2020-04-02	11:25:28	FSt	FSt	Charline	sheep	10 Hz	barn
2020-04-02	11:25:29	FSt	FSt	Charline	sheep	10 Hz	barn
2020-04-02	11:25:30	FSt	FSt	Charline	sheep	10 Hz	barn
2020-04-02	11:25:31	FSt	FSt	Charline	sheep	10 Hz	barn
2020-04-02	11:25:32	FSt	FSt	Charline	sheep	10 Hz	barn
2020-04-02	11:25:33	FSt	FSt	Charline	sheep	10 Hz	barn
2020-04-02	11:25:34	FSt	FSt	Charline	sheep	10 Hz	barn
2020-04-02	11:25:35	FSt	FSt	Charline	sheep	10 Hz	barn
2020-04-02	11:25:36	FSt	FSt	Charline	sheep	10 Hz	barn
2020-04-02	11:25:37	FSt	FSt	Charline	sheep	10 Hz	barn
2020-04-02	11:25:38	FSt	FSt	Charline	sheep	10 Hz	barn
2020-04-02	11:25:39	FSt	FSt	Charline	sheep	10 Hz	barn
2020-04-02	11:25:40	FSt	FSt	Charline	sheep	10 Hz	barn
2020-04-02	11:25:41	FSt	FSt	Charline	sheep	10 Hz	barn
2020-04-02	11:25:42	FSt	FSt	Charline	sheep	10 Hz	barn
2020-04-02	11:25:43	FSt	FSt	Charline	sheep	10 Hz	barn
2020-04-02	11:25:44	FSt	FSt	Charline	sheep	10 Hz	barn
2020-04-02	11:25:45	FSt	FSt	Charline	sheep	10 Hz	barn
2020-04-02	11:25:46	FSt	FSt	Charline	sheep	10 Hz	barn
2020-04-02	11:25:47	FSt	FSt	Charline	sheep	10 Hz	barn
2020-04-02	11:25:48	FSt	FSt	Charline	sheep	10 Hz	barn
2020-04-02	11:25:49	FSt	FSt	Charline	sheep	10 Hz	barn
2020-04-02	11:25:50	FSt	FSt	Charline	sheep	10 Hz	barn
2020-04-02	11:25:51	FSt	FSt	Charline	sheep	10 Hz	barn
2020-04-02	11:25:52	FSt	FSt	Charline	sheep	10 Hz	barn
2020-04-02	11:25:53	FSt	FSt	Charline	sheep	10 Hz	barn
2020-04-02	11:25:54	FSt	FSt	Charline	sheep	10 Hz	barn
2020-04-02	11:25:55	FSt	FSt	Charline	sheep	10 Hz	barn
2020-04-02	11:25:56	FSt	FSt	Charline	sheep	10 Hz	barn
2020-04-02	11:25:57	FSt	FSt	Charline	sheep	10 Hz	barn
2020-04-02	11:25:58	FSt	FSt	Charline	sheep	10 Hz	barn
2020-04-02	11:25:59	FSt	FSt	Charline	sheep	10 Hz	barn
2020-04-02	11:26:00	FSt	FSt	Charline	sheep	10 Hz	barn
2020-04-02	11:26:01	FSt	FSt	Charline	sheep	10 Hz	barn
2020-04-02	11:26:02	FSt	FSt	Charline	sheep	10 Hz	barn
2020-04-02	11:26:03	FSt	FSt	Charline	sheep	10 Hz	barn
2020-04-02	11:26:04	N	FSt	Charline	sheep	10 Hz	barn
2020-04-02	11:26:05	N	FSt	Charline	sheep	10 Hz	barn
2020-04-02	11:26:06	N	FSt	Charline	sheep	10 Hz	barn
2020-04-02	11:26:07	N	FSt	Charline	sheep	10 Hz	barn
2020-04-02	11:26:08	FSt	FSt	Charline	sheep	10 Hz	barn
2020-04-02	11:26:09	FSt	FSt	Charline	sheep	10 Hz	barn
2020-04-02	11:26:10	FSt	FSt	Charline	sheep	10 Hz	barn
2020-04-02	11:26:11	FSt	FSt	Charline	sheep	10 Hz	barn
2020-04-02	11:26:12	FSt	FSt	Charline	sheep	10 Hz	barn
2020-04-02	11:26:13	FSt	FSt	Charline	sheep	10 Hz	barn
2020-04-02	11:26:14	FSt	FSt	Charline	sheep	10 Hz	barn
2020-04-02	11:26:15	FSt	FSt	Charline	sheep	10 Hz	barn
2020-04-02	11:26:16	FSt	FSt	Charline	sheep	10 Hz	barn
2020-04-02	11:26:17	FSt	FSt	Charline	sheep	10 Hz	barn
2020-04-02	11:26:18	FSt	FSt	Charline	sheep	10 Hz	barn
2020-04-02	11:26:19	FSt	FSt	Charline	sheep	10 Hz	barn
2020-04-02	11:26:20	FSt	FSt	Charline	sheep	10 Hz	barn
2020-04-02	11:26:21	FSt	FSt	Charline	sheep	10 Hz	barn
2020-04-02	11:26:22	FSt	FSt	Charline	sheep	10 Hz	barn
2020-04-02	11:26:23	FSt	FSt	Charline	sheep	10 Hz	barn
2020-04-02	11:26:24	FSt	FSt	Charline	sheep	10 Hz	barn
2020-04-02	11:26:25	FSt	FSt	Charline	sheep	10 Hz	barn
2020-04-02	11:26:26	FSt	FSt	Charline	sheep	10 Hz	barn
2020-04-02	11:26:27	FSt	FSt	Charline	sheep	10 Hz	barn
2020-04-02	11:26:28	FSt	FSt	Charline	sheep	10 Hz	barn
2020-04-02	11:26:29	FSt	FSt	Charline	sheep	10 Hz	barn
2020-04-02	11:26:30	FSt	FSt	Charline	sheep	10 Hz	barn
2020-04-02	11:26:31	FSt	FSt	Charline	sheep	10 Hz	barn
2020-04-02	11:26:32	FSt	FSt	Charline	sheep	10 Hz	barn
2020-04-02	11:26:33	FSt	FSt	Charline	sheep	10 Hz	barn
2020-04-02	11:26:34	FSt	FSt	Charline	sheep	10 Hz	barn
2020-04-02	11:26:35	FSt	FSt	Charline	sheep	10 Hz	barn
2020-04-02	11:26:36	FSt	FSt	Charline	sheep	10 Hz	barn
2020-04-02	11:26:37	FSt	FSt	Charline	sheep	10 Hz	barn
2020-04-02	11:26:38	FSt	FSt	Charline	sheep	10 Hz	barn
2020-04-02	11:26:39	FSt	FSt	Charline	sheep	10 Hz	barn
2020-04-02	11:26:40	FSt	FSt	Charline	sheep	10 Hz	barn
2020-04-02	11:26:41	FSt	FSt	Charline	sheep	10 Hz	barn
2020-04-02	11:26:42	FSt	FSt	Charline	sheep	10 Hz	barn
2020-04-02	11:26:43	FSt	FSt	Charline	sheep	10 Hz	barn
2020-04-02	11:26:44	FSt	FSt	Charline	sheep	10 Hz	barn
2020-04-02	11:26:45	FSt	FSt	Charline	sheep	10 Hz	barn
2020-04-02	11:26:46	FSt	FSt	Charline	sheep	10 Hz	barn
2020-04-02	11:26:47	FSt	FSt	Charline	sheep	10 Hz	barn
2020-04-02	11:26:48	FSt	FSt	Charline	sheep	10 Hz	barn
2020-04-02	11:26:49	FSt	FSt	Charline	sheep	10 Hz	barn
2020-04-02	11:26:50	FSt	FSt	Charline	sheep	10 Hz	barn
2020-04-02	11:26:51	FSt	FSt	Charline	sheep	10 Hz	barn
2020-04-02	11:26:52	FSt	FSt	Charline	sheep	10 Hz	barn
2020-04-02	11:26:53	FSt	FSt	Charline	sheep	10 Hz	barn
2020-04-02	11:26:54	FSt	FSt	Charline	sheep	10 Hz	barn
2020-04-02	11:26:55	FSt	FSt	Charline	sheep	10 Hz	barn
2020-04-02	11:26:56	FSt	FSt	Charline	sheep	10 Hz	barn
2020-04-02	11:26:57	FSt	FSt	Charline	sheep	10 Hz	barn
2020-04-02	11:26:58	FSt	FSt	Charline	sheep	10 Hz	barn
2020-04-02	11:26:59	FSt	FSt	Charline	sheep	10 Hz	barn
2020-04-02	11:27:00	FSt	FSt	Charline	sheep	10 Hz	barn
2020-04-02	11:27:01	FSt	FSt	Charline	sheep	10 Hz	barn
2020-04-02	11:27:02	FSt	FSt	Charline	sheep	10 Hz	barn
2020-04-02	11:27:03	FSt	FSt	Charline	sheep	10 Hz	barn
2020-04-02	11:27:04	FSt	FSt	Charline	sheep	10 Hz	barn
2020-04-02	11:27:05	FSt	FSt	Charline	sheep	10 Hz	barn
2020-04-02	11:27:06	FSt	FSt	Charline	sheep	10 Hz	barn
2020-04-02	11:27:07	FSt	FSt	Charline	sheep	10 Hz	barn
2020-04-02	11:27:08	FSt	FSt	Charline	sheep	10 Hz	barn
2020-04-02	11:27:09	FSt	FSt	Charline	sheep	10 Hz	barn
2020-04-02	11:27:10	FSt	FSt	Charline	sheep	10 Hz	barn
2020-04-02	11:27:11	FSt	FSt	Charline	sheep	10 Hz	barn
2020-04-02	11:27:12	FSt	FSt	Charline	sheep	10 Hz	barn
2020-04-02	11:27:13	FSt	FSt	Charline	sheep	10 Hz	barn
2020-04-02	11:27:14	FSt	FSt	Charline	sheep	10 Hz	barn
2020-04-02	11:27:15	FSt	FSt	Charline	sheep	10 Hz	barn
2020-04-02	11:27:16	FSt	FSt	Charline	sheep	10 Hz	barn
2020-04-02	11:27:17	FSt	FSt	Charline	sheep	10 Hz	barn
2020-04-02	11:27:18	FSt	FSt	Charline	sheep	10 Hz	barn
2020-04-02	11:27:19	FSt	FSt	Charline	sheep	10 Hz	barn
2020-04-02	11:27:20	FSt	FSt	Charline	sheep	10 Hz	barn
2020-04-02	11:27:21	FSt	FSt	Charline	sheep	10 Hz	barn
2020-04-02	11:27:22	FSt	FSt	Charline	sheep	10 Hz	barn
2020-04-02	11:27:23	FSt	FSt	Charline	sheep	10 Hz	barn
2020-04-02	11:27:24	FSt	FSt	Charline	sheep	10 Hz	barn
2020-04-02	11:27:25	FSt	FSt	Charline	sheep	10 Hz	barn
2020-04-02	11:27:26	FSt	FSt	Charline	sheep	10 Hz	barn
2020-04-02	11:27:27	FSt	FSt	Charline	sheep	10 Hz	barn
2020-04-02	11:27:28	FSt	FSt	Charline	sheep	10 Hz	barn
2020-04-02	11:27:29	FSt	FSt	Charline	sheep	10 Hz	barn
2020-04-02	11:27:30	FSt	FSt	Charline	sheep	10 Hz	barn
2020-04-02	11:27:31	FSt	FSt	Charline	sheep	10 Hz	barn
2020-04-02	11:27:32	FSt	FSt	Charline	sheep	10 Hz	barn
2020-04-02	11:27:33	FSt	FSt	Charline	sheep	10 Hz	barn
2020-04-02	11:27:34	FSt	FSt	Charline	sheep	10 Hz	barn
2020-04-02	11:27:35	FSt	FSt	Charline	sheep	10 Hz	barn
2020-04-02	11:27:36	FSt	FSt	Charline	sheep	10 Hz	barn
2020-04-02	11:27:37	FSt	FSt	Charline	sheep	10 Hz	barn
2020-04-02	11:27:38	FSt	FSt	Charline	sheep	10 Hz	barn
2020-04-02	11:27:39	FSt	FSt	Charline	sheep	10 Hz	barn
2020-04-02	11:27:40	FSt	FSt	Charline	sheep	10 Hz	barn
2020-04-02	11:27:41	FSt	FSt	Charline	sheep	10 Hz	barn
2020-04-02	11:27:42	FSt	FSt	Charline	sheep	10 Hz	barn
2020-04-02	11:27:43	FSt	FSt	Charline	sheep	10 Hz	barn
2020-04-02	11:27:44	FSt	FSt	Charline	sheep	10 Hz	barn
2020-04-02	11:27:45	FSt	FSt	Charline	sheep	10 Hz	barn
2020-04-02	11:27:46	FSt	FSt	Charline	sheep	10 Hz	barn
2020-04-02	11:27:47	FSt	FSt	Charline	sheep	10 Hz	barn
2020-04-02	11:27:48	FSt	FSt	Charline	sheep	10 Hz	barn
2020-04-02	11:27:49	FSt	FSt	Charline	sheep	10 Hz	barn
2020-04-02	11:27:50	FSt	FSt	Charline	sheep	10 Hz	barn
2020-04-02	11:27:51	FSt	FSt	Charline	sheep	10 Hz	barn
2020-04-02	11:27:52	FSt	FSt	Charline	sheep	10 Hz	barn
2020-04-02	11:27:53	FSt	FSt	Charline	sheep	10 Hz	barn
2020-04-02	11:27:54	FSt	FSt	Charline	sheep	10 Hz	barn
2020-04-02	11:27:55	FSt	FSt	Charline	sheep	10 Hz	barn
2020-04-02	11:27:56	FSt	FSt	Charline	sheep	10 Hz	barn
2020-04-02	11:27:57	FSt	FSt	Charline	sheep	10 Hz	barn
2020-04-02	11:27:58	FSt	FSt	Charline	sheep	10 Hz	barn
2020-04-02	11:27:59	FSt	FSt	Charline	sheep	10 Hz	barn
2020-04-02	11:28:00	FSt	FSt	Charline	sheep	10 Hz	barn
2020-04-02	11:28:01	FSt	FSt	Charline	sheep	10 Hz	barn
2020-04-02	11:28:02	FSt	FSt	Charline	sheep	10 Hz	barn
2020-04-02	11:28:03	FSt	FSt	Charline	sheep	10 Hz	barn
2020-04-02	11:28:04	FSt	FSt	Charline	sheep	10 Hz	barn
2020-04-02	11:28:05	FSt	FSt	Charline	sheep	10 Hz	barn
2020-04-02	11:28:06	FSt	FSt	Charline	sheep	10 Hz	barn
2020-04-02	11:28:07	FSt	FSt	Charline	sheep	10 Hz	barn
2020-04-02	11:28:08	FSt	FSt	Charline	sheep	10 Hz	barn
2020-04-02	11:28:09	FSt	FSt	Charline	sheep	10 Hz	barn
2020-04-02	11:28:10	FSt	FSt	Charline	sheep	10 Hz	barn
2020-04-02	11:28:11	FSt	FSt	Charline	sheep	10 Hz	barn
2020-04-02	11:28:12	FSt	FSt	Charline	sheep	10 Hz	barn
2020-04-02	11:28:13	FSt	FSt	Charline	sheep	10 Hz	barn
2020-04-02	11:28:14	FSt	FSt	Charline	sheep	10 Hz	barn
2020-04-02	11:28:15	FSt	FSt	Charline	sheep	10 Hz	barn
2020-04-02	11:28:16	FSt	FSt	Charline	sheep	10 Hz	barn
2020-04-02	11:28:17	FSt	FSt	Charline	sheep	10 Hz	barn
2020-04-02	11:28:18	FSt	FSt	Charline	sheep	10 Hz	barn
2020-04-02	11:28:19	FSt	FSt	Charline	sheep	10 Hz	barn
2020-04-02	11:28:20	FSt	FSt	Charline	sheep	10 Hz	barn
2020-04-02	11:28:21	FSt	FSt	Charline	sheep	10 Hz	barn
2020-04-02	11:28:22	FSt	FSt	Charline	sheep	10 Hz	barn
2020-04-02	11:28:23	FSt	FSt	Charline	sheep	10 Hz	barn
2020-04-02	11:28:24	FSt	FSt	Charline	sheep	10 Hz	barn
2020-04-02	11:28:25	FSt	FSt	Charline	sheep	10 Hz	barn
2020-04-02	11:28:26	FSt	FSt	Charline	sheep	10 Hz	barn
2020-04-02	11:28:27	FSt	FSt	Charline	sheep	10 Hz	barn
2020-04-02	11:28:28	FSt	FSt	Charline	sheep	10 Hz	barn
2020-04-02	11:28:29	FSt	FSt	Charline	sheep	10 Hz	barn
2020-04-02	11:28:30	FSt	FSt	Charline	sheep	10 Hz	barn
2020-04-02	11:28:31	FSt	FSt	Charline	sheep	10 Hz	barn
2020-04-02	11:28:32	FSt	FSt	Charline	sheep	10 Hz	barn
2020-04-02	11:28:33	FSt	FSt	Charline	sheep	10 Hz	barn
2020-04-02	11:28:34	FSt	FSt	Charline	sheep	10 Hz	barn
2020-04-02	11:28:35	FSt	FSt	Charline	sheep	10 Hz	barn
2020-04-02	11:28:36	FSt	FSt	Charline	sheep	10 Hz	barn
2020-04-02	11:28:37	FSt	FSt	Charline	sheep	10 Hz	barn
2020-04-02	11:28:38	FSt	FSt	Charline	sheep	10 Hz	barn
2020-04-02	11:28:39	FSt	FSt	Charline	sheep	10 Hz	barn
2020-04-02	11:28:40	FSt	FSt	Charline	sheep	10 Hz	barn
2020-04-02	11:28:41	FSt	FSt	Charline	sheep	10 Hz	barn
2020-04-02	11:28:42	FSt	FSt	Charline	sheep	10 Hz	barn
2020-04-02	11:28:43	FSt	FSt	Charline	sheep	10 Hz	barn
2020-04-02	11:28:44	FSt	FSt	Charline	sheep	10 Hz	barn
2020-04-02	11:28:45	FSt	FSt	Charline	sheep	10 Hz	barn
2020-04-02	11:28:46	FSt	FSt	Charline	sheep	10 Hz	barn
2020-04-02	11:28:47	FSt	FSt	Charline	sheep	10 Hz	barn
2020-04-02	11:28:48	FSt	FSt	Charline	sheep	10 Hz	barn
2020-04-02	11:28:49	FSt	FSt	Charline	sheep	10 Hz	barn
2020-04-02	11:28:50	FSt	FSt	Charline	sheep	10 Hz	barn
2020-04-02	11:28:51	FSt	FSt	Charline	sheep	10 Hz	barn
2020-04-02	11:28:52	FSt	FSt	Charline	sheep	10 Hz	barn
2020-04-02	11:28:53	FSt	FSt	Charline	sheep	10 Hz	barn
2020-04-02	11:28:54	FSt	FSt	Charline	sheep	10 Hz	barn
2020-04-02	11:28:55	FSt	FSt	Charline	sheep	10 Hz	barn
2020-04-02	11:28:56	FSt	FSt	Charline	sheep	10 Hz	barn
2020-04-02	11:28:57	FSt	FSt	Charline	sheep	10 Hz	barn
2020-04-02	11:28:58	FSt	FSt	Charline	sheep	10 Hz	barn
2020-04-02	11:28:59	FSt	FSt	Charline	sheep	10 Hz	barn
2020-04-02	11:29:00	FSt	FSt	Charline	sheep	10 Hz	barn
2020-04-02	11:29:01	FSt	FSt	Charline	sheep	10 Hz	barn
2020-04-02	11:29:02	FSt	FSt	Charline	sheep	10 Hz	barn
2020-04-02	11:29:03	FSt	FSt	Charline	sheep	10 Hz	barn
2020-04-02	11:29:04	FSt	FSt	Charline	sheep	10 Hz	barn
2020-04-02	11:29:05	FSt	FSt	Charline	sheep	10 Hz	barn
2020-04-02	11:29:06	FSt	FSt	Charline	sheep	10 Hz	barn
2020-04-02	11:29:07	FSt	FSt	Charline	sheep	10 Hz	barn
2020-04-02	11:29:08	FSt	FSt	Charline	sheep	10 Hz	barn
2020-04-02	11:29:09	FSt	FSt	Charline	sheep	10 Hz	barn
2020-04-02	11:29:10	FSt	FSt	Charline	sheep	10 Hz	barn
2020-04-02	11:29:11	FSt	FSt	Charline	sheep	10 Hz	barn
2020-04-02	11:29:12	FSt	FSt	Charline	sheep	10 Hz	barn
2020-04-02	11:29:13	FSt	FSt	Charline	sheep	10 Hz	barn
2020-04-02	11:29:14	FSt	FSt	Charline	sheep	10 Hz	barn
2020-04-02	11:29:15	FSt	FSt	Charline	sheep	10 Hz	barn
2020-04-02	11:29:16	FSt	FSt	Charline	sheep	10 Hz	barn
2020-04-02	11:29:17	FSt	FSt	Charline	sheep	10 Hz	barn
2020-04-02	11:29:18	FSt	FSt	Charline	sheep	10 Hz	barn
2020-04-02	11:29:19	FSt	FSt	Charline	sheep	10 Hz	barn
2020-04-02	11:29:20	FSt	FSt	Charline	sheep	10 Hz	barn
2020-04-02	11:29:21	FSt	FSt	Charline	sheep	10 Hz	barn
2020-04-02	11:29:22	FSt	FSt	Charline	sheep	10 Hz	barn
2020-04-02	11:29:23	FSt	FSt	Charline	sheep	10 Hz	barn
2020-04-02	11:29:24	FSt	FSt	Charline	sheep	10 Hz	barn
2020-04-02	11:29:25	FSt	FSt	Charline	sheep	10 Hz	barn
2020-04-02	11:29:26	FSt	FSt	Charline	sheep	10 Hz	barn
2020-04-02	11:29:27	FSt	FSt	Charline	sheep	10 Hz	barn
2020-04-02	11:29:28	FSt	FSt	Charline	sheep	10 Hz	barn
2020-04-02	11:29:29	FSt	FSt	Charline	sheep	10 Hz	barn
2020-04-02	11:29:30	FSt	FSt	Charline	sheep	10 Hz	barn
2020-04-02	11:29:31	FSt	FSt	Charline	sheep	10 Hz	barn
2020-04-02	11:29:32	FSt	FSt	Charline	sheep	10 Hz	barn
2020-04-02	11:29:33	FSt	FSt	Charline	sheep	10 Hz	barn
2020-04-02	11:29:34	FSt	FSt	Charline	sheep	10 Hz	barn
2020-04-02	11:29:35	FSt	FSt	Charline	sheep	10 Hz	barn
2020-04-02	11:29:36	FSt	FSt	Charline	sheep	10 Hz	barn
2020-04-02	11:29:37	FSt	FSt	Charline	sheep	10 Hz	barn
2020-04-02	11:29:38	FSt	FSt	Charline	sheep	10 Hz	barn
2020-04-02	11:29:39	FSt	FSt	Charline	sheep	10 Hz	barn
2020-04-02	11:29:40	FSt	FSt	Charline	sheep	10 Hz	barn
2020-04-02	11:29:41	FSt	FSt	Charline	sheep	10 Hz	barn
2020-04-02	11:29:42	FSt	FSt	Charline	sheep	10 Hz	barn
2020-04-02	11:29:43	FSt	FSt	Charline	sheep	10 Hz	barn
2020-04-02	11:29:44	FSt	FSt	Charline	sheep	10 Hz	barn
2020-04-02	11:29:45	FSt	FSt	Charline	sheep	10 Hz	barn
2020-04-02	11:29:46	FSt	FSt	Charline	sheep	10 Hz	barn
2020-04-02	11:29:47	FSt	FSt	Charline	sheep	10 Hz	barn
2020-04-02	11:29:48	FSt	FSt	Charline	sheep	10 Hz	barn
2020-04-02	11:29:49	FSt	FSt	Charline	sheep	10 Hz	barn
2020-04-02	11:29:50	FSt	FSt	Charline	sheep	10 Hz	barn
2020-04-02	11:29:51	FSt	FSt	Charline	sheep	10 Hz	barn
2020-04-02	11:29:52	FSt	FSt	Charline	sheep	10 Hz	barn
2020-04-02	11:29:53	FSt	FSt	Charline	sheep	10 Hz	barn
2020-04-02	11:29:54	FSt	FSt	Charline	sheep	10 Hz	barn
2020-04-02	11:29:55	FSt	FSt	Charline	sheep	10 Hz	barn
2020-04-02	11:29:56	FSt	FSt	Charline	sheep	10 Hz	barn
2020-04-02	11:29:57	FSt	FSt	Charline	sheep	10 Hz	barn
2020-04-02	11:29:58	FSt	FSt	Charline	sheep	10 Hz	barn
2020-04-02	11:29:59	FSt	FSt	Charline	sheep	10 Hz	barn
2020-04-02	11:30:00	FSt	FSt	Charline	sheep	10 Hz	barn
2020-04-02	11:30:01	FSt	FSt	Charline	sheep	10 Hz	barn
2020-04-02	11:30:02	FSt	FSt	Charline	sheep	10 Hz	barn
2020-04-02	11:30:03	FSt	FSt	Charline	sheep	10 Hz	barn
2020-04-02	11:30:04	FSt	FSt	Charline	sheep	10 Hz	barn
2020-04-02	11:30:05	FSt	FSt	Charline	sheep	10 Hz	barn
2020-04-02	11:30:06	FSt	FSt	Charline	sheep	10 Hz	barn
2020-04-02	11:30:07	FSt	FSt	Charline	sheep	10 Hz	barn
2020-04-02	11:30:08	FSt	FSt	Charline	sheep	10 Hz	barn
2020-04-02	11:30:09	FSt	FSt	Charline	sheep	10 Hz	barn
2020-04-02	11:30:10	FSt	FSt	Charline	sheep	10 Hz	barn
2020-04-02	11:30:11	FSt	FSt	Charline	sheep	10 Hz	barn
2020-04-02	11:30:12	FSt	FSt	Charline	sheep	10 Hz	barn
2020-04-02	11:30:13	FSt	FSt	Charline	sheep	10 Hz	barn
2020-04-02	11:30:14	FSt	FSt	Charline	sheep	10 Hz	barn
2020-04-02	11:30:15	FSt	FSt	Charline	sheep	10 Hz	barn
2020-04-02	11:30:16	FSt	FSt	Charline	sheep	10 Hz	barn
2020-04-02	11:30:17	FSt	FSt	Charline	sheep	10 Hz	barn
2020-04-02	11:30:18	FSt	FSt	Charline	sheep	10 Hz	barn
2020-04-02	11:30:19	FSt	FSt	Charline	sheep	10 Hz	barn
2020-04-02	11:30:20	FSt	FSt	Charline	sheep	10 Hz	barn
2020-04-02	11:30:21	FSt	FSt	Charline	sheep	10 Hz	barn
2020-04-02	11:30:22	FSt	FSt	Charline	sheep	10 Hz	barn
2020-04-02	11:30:23	FSt	FSt	Charline	sheep	10 Hz	barn
2020-04-02	11:30:24	FSt	FSt	Charline	sheep	10 Hz	barn
2020-04-02	11:30:25	FSt	FSt	Charline	sheep	10 Hz	barn
2020-04-02	11:30:26	FSt	FSt	Charline	sheep	10 Hz	barn
2020-04-02	11:30:27	FSt	FSt	Charline	sheep	10 Hz	barn
2020-04-02	11:30:28	FSt	FSt	Charline	sheep	10 Hz	barn
2020-04-02	11:30:29	FSt	FSt	Charline	sheep	10 Hz	barn
2020-04-02	11:30:30	FSt	FSt	Charline	sheep	10 Hz	barn
2020-04-02	11:30:31	FSt	FSt	Charline	sheep	10 Hz	barn
2020-04-02	11:30:32	FSt	FSt	Charline	sheep	10 Hz	barn
2020-04-02	11:30:33	FSt	FSt	Charline	sheep	10 Hz	barn
2020-04-02	11:30:34	FSt	FSt	Charline	sheep	10 Hz	barn
2020-04-02	11:30:35	FSt	FSt	Charline	sheep	10 Hz	barn
2020-04-02	11:30:36	FSt	FSt	Charline	sheep	10 Hz	barn
2020-04-02	11:30:37	FSt	FSt	Charline	sheep	10 Hz	barn
2020-04-02	11:30:38	FSt	FSt	Charline	sheep	10 Hz	barn
2020-04-02	11:30:39	FSt	FSt	Charline	sheep	10 Hz	barn
2020-04-02	11:30:40	FSt	FSt	Charline	sheep	10 Hz	barn
2020-04-02	11:30:41	FSt	FSt	Charline	sheep	10 Hz	barn
2020-04-02	11:30:42	FSt	FSt	Charline	sheep	10 Hz	barn
2020-04-02	11:30:43	FSt	FSt	Charline	sheep	10 Hz	barn
2020-04-02	11:30:44	FSt	FSt	Charline	sheep	10 Hz	barn
2020-04-02	11:30:45	FSt	FSt	Charline	sheep	10 Hz	barn
2020-04-02	11:30:46	FSt	FSt	Charline	sheep	10 Hz	barn
2020-04-02	11:30:47	FSt	FSt	Charline	sheep	10 Hz	barn
2020-04-02	11:30:48	FSt	FSt	Charline	sheep	10 Hz	barn
2020-04-02	11:30:49	FSt	FSt	Charline	sheep	10 Hz	barn
2020-04-02	11:30:50	FSt	FSt	Charline	sheep	10 Hz	barn
2020-04-02	11:30:51	FSt	FSt	Charline	sheep	10 Hz	barn
2020-04-02	11:30:52	FSt	FSt	Charline	sheep	10 Hz	barn
2020-04-02	11:30:53	FSt	FSt	Charline	sheep	10 Hz	barn
2020-04-02	11:30:54	FSt	FSt	Charline	sheep	10 Hz	barn
2020-04-02	11:30:55	FSt	FSt	Charline	sheep	10 Hz	barn
2020-04-02	11:30:56	FSt	FSt	Charline	sheep	10 Hz	barn
2020-04-02	11:30:57	FSt	FSt	Charline	sheep	10 Hz	barn
2020-04-02	11:30:58	FSt	FSt	Charline	sheep	10 Hz	barn
2020-04-02	11:30:59	FSt	FSt	Charline	sheep	10 Hz	barn
2020-04-02	11:31:00	FSt	FSt	Charline	sheep	10 Hz	barn
2020-04-02	11:31:01	FSt	FSt	Charline	sheep	10 Hz	barn
2020-04-02	11:31:02	FSt	FSt	Charline	sheep	10 Hz	barn
2020-04-02	11:31:03	FSt	FSt	Charline	sheep	10 Hz	barn
2020-04-02	11:31:04	FSt	FSt	Charline	sheep	10 Hz	barn
2020-04-02	11:31:05	FSt	FSt	Charline	sheep	10 Hz	barn
2020-04-02	11:31:06	FSt	FSt	Charline	sheep	10 Hz	barn
2020-04-02	11:31:07	FSt	FSt	Charline	sheep	10 Hz	barn
2020-04-02	11:31:08	FSt	FSt	Charline	sheep	10 Hz	barn
2020-04-02	11:31:09	FSt	FSt	Charline	sheep	10 Hz	barn
2020-04-02	11:31:10	FSt	FSt	Charline	sheep	10 Hz	barn
2020-04-02	11:31:11	FSt	FSt	Charline	sheep	10 Hz	barn
2020-04-02	11:31:12	FSt	FSt	Charline	sheep	10 Hz	barn
2020-04-02	11:31:13	FSt	FSt	Charline	sheep	10 Hz	barn
2020-04-02	11:31:14	FSt	FSt	Charline	sheep	10 Hz	barn
2020-04-02	11:31:15	FSt	FSt	Charline	sheep	10 Hz	barn
2020-04-02	11:31:16	FSt	FSt	Charline	sheep	10 Hz	barn
2020-04-02	11:31:17	FSt	N	Charline	sheep	10 Hz	barn
2020-04-02	11:31:18	FSt	N	Charline	sheep	10 Hz	barn
2020-04-02	11:31:19	FSt	N	Charline	sheep	10 Hz	barn
2020-04-02	11:31:20	FSt	N	Charline	sheep	10 Hz	barn
2020-04-02	11:31:21	N	N	Charline	sheep	10 Hz	barn
2020-04-02	11:31:22	N	N	Charline	sheep	10 Hz	barn
2020-04-02	11:31:23	N	N	Charline	sheep	10 Hz	barn
2020-04-02	11:31:24	FSt	O	Charline	sheep	10 Hz	barn
2020-04-02	11:31:25	FSt	O	Charline	sheep	10 Hz	barn
2020-04-02	11:31:26	FSt	N	Charline	sheep	10 Hz	barn
2020-04-02	11:31:27	FSt	N	Charline	sheep	10 Hz	barn
2020-04-02	11:31:28	FSt	N	Charline	sheep	10 Hz	barn
2020-04-02	11:31:29	FSt	N	Charline	sheep	10 Hz	barn
2020-04-02	11:31:30	FSt	N	Charline	sheep	10 Hz	barn
2020-04-02	11:31:31	FSt	N	Charline	sheep	10 Hz	barn
2020-04-02	11:31:32	FSt	N	Charline	sheep	10 Hz	barn
2020-04-02	11:31:33	FSt	N	Charline	sheep	10 Hz	barn
2020-04-02	11:31:34	FSt	N	Charline	sheep	10 Hz	barn
2020-04-02	11:31:35	FSt	N	Charline	sheep	10 Hz	barn
2020-04-02	11:31:36	FSt	N	Charline	sheep	10 Hz	barn
2020-04-02	11:31:37	FSt	N	Charline	sheep	10 Hz	barn
2020-04-02	11:31:38	FSt	N	Charline	sheep	10 Hz	barn
2020-04-02	11:31:39	FSt	O	Charline	sheep	10 Hz	barn
2020-04-02	11:31:40	FSt	O	Charline	sheep	10 Hz	barn
2020-04-02	11:31:41	FSt	N	Charline	sheep	10 Hz	barn
2020-04-02	11:31:42	FSt	N	Charline	sheep	10 Hz	barn
2020-04-02	11:31:43	FSt	N	Charline	sheep	10 Hz	barn
2020-04-02	11:31:44	FSt	N	Charline	sheep	10 Hz	barn
2020-04-02	11:31:45	FSt	N	Charline	sheep	10 Hz	barn
2020-04-02	11:31:46	FSt	N	Charline	sheep	10 Hz	barn
2020-04-02	11:31:47	FSt	N	Charline	sheep	10 Hz	barn
2020-04-02	11:31:48	FSt	N	Charline	sheep	10 Hz	barn
2020-04-02	11:31:49	FSt	FSt	Charline	sheep	10 Hz	barn
2020-04-02	11:31:50	FSt	FSt	Charline	sheep	10 Hz	barn
2020-04-02	11:31:51	FSt	FSt	Charline	sheep	10 Hz	barn
2020-04-02	11:31:52	FSt	FSt	Charline	sheep	10 Hz	barn
2020-04-02	11:31:53	FSt	FSt	Charline	sheep	10 Hz	barn
2020-04-02	11:31:54	FSt	FSt	Charline	sheep	10 Hz	barn
2020-04-02	11:31:55	FSt	FSt	Charline	sheep	10 Hz	barn
2020-04-02	11:31:56	FSt	FSt	Charline	sheep	10 Hz	barn
2020-04-02	11:31:57	FSt	FSt	Charline	sheep	10 Hz	barn
2020-04-02	11:31:58	FSt	FSt	Charline	sheep	10 Hz	barn
2020-04-02	11:31:59	FSt	FSt	Charline	sheep	10 Hz	barn
2020-04-02	11:32:00	FSt	FSt	Charline	sheep	10 Hz	barn
2020-04-02	11:32:01	FSt	FSt	Charline	sheep	10 Hz	barn
2020-04-02	11:32:02	FSt	FSt	Charline	sheep	10 Hz	barn
2020-04-02	11:32:03	FSt	FSt	Charline	sheep	10 Hz	barn
2020-04-02	11:32:04	FSt	FSt	Charline	sheep	10 Hz	barn
2020-04-02	11:32:05	FSt	FSt	Charline	sheep	10 Hz	barn
2020-04-02	11:32:06	FSt	FSt	Charline	sheep	10 Hz	barn
2020-04-02	11:32:07	FSt	FSt	Charline	sheep	10 Hz	barn
2020-04-02	11:32:08	FSt	FSt	Charline	sheep	10 Hz	barn
2020-04-02	11:32:09	FSt	FSt	Charline	sheep	10 Hz	barn
2020-04-02	11:32:10	FSt	FSt	Charline	sheep	10 Hz	barn
2020-04-02	11:32:11	FSt	FSt	Charline	sheep	10 Hz	barn
2020-04-02	11:32:12	FSt	FSt	Charline	sheep	10 Hz	barn
2020-04-02	11:32:13	FSt	FSt	Charline	sheep	10 Hz	barn
2020-04-02	11:32:14	FSt	FSt	Charline	sheep	10 Hz	barn
2020-04-02	11:32:15	FSt	FSt	Charline	sheep	10 Hz	barn
2020-04-02	11:32:16	FSt	FSt	Charline	sheep	10 Hz	barn
2020-04-02	11:32:17	FSt	FSt	Charline	sheep	10 Hz	barn
2020-04-02	11:32:18	FSt	FSt	Charline	sheep	10 Hz	barn
2020-04-02	11:32:19	FSt	FSt	Charline	sheep	10 Hz	barn
2020-04-02	11:32:20	FSt	FSt	Charline	sheep	10 Hz	barn
2020-04-02	11:32:21	FSt	FSt	Charline	sheep	10 Hz	barn
2020-04-02	11:32:22	FSt	FSt	Charline	sheep	10 Hz	barn
2020-04-02	11:32:23	FSt	FSt	Charline	sheep	10 Hz	barn
2020-04-02	11:32:24	FSt	FSt	Charline	sheep	10 Hz	barn
2020-04-02	11:32:25	N	FSt	Charline	sheep	10 Hz	barn
2020-04-02	11:32:26	N	FSt	Charline	sheep	10 Hz	barn
2020-04-02	11:32:27	N	FSt	Charline	sheep	10 Hz	barn
2020-04-02	11:32:28	FSt	FSt	Charline	sheep	10 Hz	barn
2020-04-02	11:32:29	FSt	FSt	Charline	sheep	10 Hz	barn
2020-04-02	11:32:30	FSt	FSt	Charline	sheep	10 Hz	barn
2020-04-02	11:32:31	FSt	FSt	Charline	sheep	10 Hz	barn
2020-04-02	11:32:32	FSt	FSt	Charline	sheep	10 Hz	barn
2020-04-02	11:32:33	FSt	FSt	Charline	sheep	10 Hz	barn
2020-04-02	11:32:34	FSt	FSt	Charline	sheep	10 Hz	barn
2020-04-02	11:32:35	FSt	FSt	Charline	sheep	10 Hz	barn
2020-04-02	11:32:36	FSt	FSt	Charline	sheep	10 Hz	barn
2020-04-02	11:32:37	FSt	FSt	Charline	sheep	10 Hz	barn
2020-04-02	11:32:38	FSt	FSt	Charline	sheep	10 Hz	barn
2020-04-02	11:32:39	FSt	FSt	Charline	sheep	10 Hz	barn
2020-04-02	11:32:40	FSt	FSt	Charline	sheep	10 Hz	barn
2020-04-02	11:32:41	FSt	FSt	Charline	sheep	10 Hz	barn
2020-04-02	11:32:42	FSt	FSt	Charline	sheep	10 Hz	barn
2020-04-02	11:32:43	FSt	FSt	Charline	sheep	10 Hz	barn
2020-04-02	11:32:44	FSt	FSt	Charline	sheep	10 Hz	barn
2020-04-02	11:32:45	FSt	FSt	Charline	sheep	10 Hz	barn
2020-04-02	11:32:46	FSt	FSt	Charline	sheep	10 Hz	barn
2020-04-02	11:32:47	FSt	FSt	Charline	sheep	10 Hz	barn
2020-04-02	11:32:48	FSt	FSt	Charline	sheep	10 Hz	barn
2020-04-02	11:32:49	FSt	FSt	Charline	sheep	10 Hz	barn
2020-04-02	11:32:50	FSt	FSt	Charline	sheep	10 Hz	barn
2020-04-02	11:32:51	FSt	FSt	Charline	sheep	10 Hz	barn
2020-04-02	11:32:52	FSt	FSt	Charline	sheep	10 Hz	barn
2020-04-02	11:32:53	FSt	FSt	Charline	sheep	10 Hz	barn
2020-04-02	11:32:54	FSt	FSt	Charline	sheep	10 Hz	barn
2020-04-02	11:32:55	FSt	FSt	Charline	sheep	10 Hz	barn
2020-04-02	11:32:56	FSt	FSt	Charline	sheep	10 Hz	barn
2020-04-02	11:32:57	FSt	FSt	Charline	sheep	10 Hz	barn
2020-04-02	11:32:58	FSt	FSt	Charline	sheep	10 Hz	barn
2020-04-02	11:32:59	FSt	FSt	Charline	sheep	10 Hz	barn
2020-04-02	11:33:00	FSt	FSt	Charline	sheep	10 Hz	barn
2020-04-02	11:33:01	FSt	FSt	Charline	sheep	10 Hz	barn
2020-04-02	11:33:02	FSt	FSt	Charline	sheep	10 Hz	barn
2020-04-02	11:33:03	FSt	FSt	Charline	sheep	10 Hz	barn
2020-04-02	11:33:04	FSt	FSt	Charline	sheep	10 Hz	barn
2020-04-02	11:33:05	FSt	FSt	Charline	sheep	10 Hz	barn
2020-04-02	11:33:06	FSt	FSt	Charline	sheep	10 Hz	barn
2020-04-02	11:33:07	FSt	FSt	Charline	sheep	10 Hz	barn
2020-04-02	11:33:08	FSt	FSt	Charline	sheep	10 Hz	barn
2020-04-02	11:33:09	FSt	FSt	Charline	sheep	10 Hz	barn
2020-04-02	11:33:10	FSt	FSt	Charline	sheep	10 Hz	barn
2020-04-02	11:33:11	FSt	FSt	Charline	sheep	10 Hz	barn
2020-04-02	11:33:12	FSt	FSt	Charline	sheep	10 Hz	barn
2020-04-02	11:33:13	FSt	FSt	Charline	sheep	10 Hz	barn
2020-04-02	11:33:14	FSt	FSt	Charline	sheep	10 Hz	barn
2020-04-02	11:33:15	FSt	FSt	Charline	sheep	10 Hz	barn
2020-04-02	11:33:16	FSt	FSt	Charline	sheep	10 Hz	barn
2020-04-02	11:33:17	FSt	FSt	Charline	sheep	10 Hz	barn
2020-04-02	11:33:18	FSt	FSt	Charline	sheep	10 Hz	barn
[truncated: 8,802 more rows]

## Sheet: sheep_Charline_20Hz
Date	Time	Original	Beo	Name	Spc	Frq	Cnd
2020-04-08	11:00:00	N	N	Charline	sheep	20 Hz	barn
2020-04-08	11:00:01	N	N	Charline	sheep	20 Hz	barn
2020-04-08	11:00:02	N	N	Charline	sheep	20 Hz	barn
2020-04-08	11:00:03	N	N	Charline	sheep	20 Hz	barn
2020-04-08	11:00:04	N	N	Charline	sheep	20 Hz	barn
2020-04-08	11:00:05	N	N	Charline	sheep	20 Hz	barn
2020-04-08	11:00:06	N	N	Charline	sheep	20 Hz	barn
2020-04-08	11:00:07	N	N	Charline	sheep	20 Hz	barn
2020-04-08	11:00:08	N	N	Charline	sheep	20 Hz	barn
2020-04-08	11:00:09	N	N	Charline	sheep	20 Hz	barn
2020-04-08	11:00:10	N	N	Charline	sheep	20 Hz	barn
2020-04-08	11:00:11	N	N	Charline	sheep	20 Hz	barn
2020-04-08	11:00:12	N	N	Charline	sheep	20 Hz	barn
2020-04-08	11:00:13	N	N	Charline	sheep	20 Hz	barn
2020-04-08	11:00:14	N	N	Charline	sheep	20 Hz	barn
2020-04-08	11:00:15	N	N	Charline	sheep	20 Hz	barn
2020-04-08	11:00:16	N	N	Charline	sheep	20 Hz	barn
2020-04-08	11:00:17	N	N	Charline	sheep	20 Hz	barn
2020-04-08	11:00:18	N	N	Charline	sheep	20 Hz	barn
2020-04-08	11:00:19	N	N	Charline	sheep	20 Hz	barn
2020-04-08	11:00:20	N	N	Charline	sheep	20 Hz	barn
2020-04-08	11:00:21	N	N	Charline	sheep	20 Hz	barn
2020-04-08	11:00:22	N	N	Charline	sheep	20 Hz	barn
2020-04-08	11:00:23	N	N	Charline	sheep	20 Hz	barn
2020-04-08	11:00:24	N	N	Charline	sheep	20 Hz	barn
2020-04-08	11:00:25	N	N	Charline	sheep	20 Hz	barn
2020-04-08	11:00:26	N	N	Charline	sheep	20 Hz	barn
2020-04-08	11:00:27	N	N	Charline	sheep	20 Hz	barn
2020-04-08	11:00:28	N	N	Charline	sheep	20 Hz	barn
2020-04-08	11:00:29	N	N	Charline	sheep	20 Hz	barn
2020-04-08	11:00:30	N	N	Charline	sheep	20 Hz	barn
2020-04-08	11:00:31	N	N	Charline	sheep	20 Hz	barn
2020-04-08	11:00:32	N	N	Charline	sheep	20 Hz	barn
2020-04-08	11:00:33	N	N	Charline	sheep	20 Hz	barn
2020-04-08	11:00:34	N	N	Charline	sheep	20 Hz	barn
2020-04-08	11:00:35	N	N	Charline	sheep	20 Hz	barn
2020-04-08	11:00:36	N	N	Charline	sheep	20 Hz	barn
2020-04-08	11:00:37	N	N	Charline	sheep	20 Hz	barn
2020-04-08	11:00:38	N	N	Charline	sheep	20 Hz	barn
2020-04-08	11:00:39	N	N	Charline	sheep	20 Hz	barn
2020-04-08	11:00:40	N	N	Charline	sheep	20 Hz	barn
2020-04-08	11:00:41	N	N	Charline	sheep	20 Hz	barn
2020-04-08	11:00:42	N	N	Charline	sheep	20 Hz	barn
2020-04-08	11:00:43	N	N	Charline	sheep	20 Hz	barn
2020-04-08	11:00:44	N	N	Charline	sheep	20 Hz	barn
2020-04-08	11:00:45	N	N	Charline	sheep	20 Hz	barn
2020-04-08	11:00:46	N	N	Charline	sheep	20 Hz	barn
2020-04-08	11:00:47	N	N	Charline	sheep	20 Hz	barn
2020-04-08	11:00:48	N	N	Charline	sheep	20 Hz	barn
2020-04-08	11:00:49	N	N	Charline	sheep	20 Hz	barn
2020-04-08	11:00:50	N	N	Charline	sheep	20 Hz	barn
2020-04-08	11:00:51	N	N	Charline	sheep	20 Hz	barn
2020-04-08	11:00:52	N	N	Charline	sheep	20 Hz	barn
2020-04-08	11:00:53	N	N	Charline	sheep	20 Hz	barn
2020-04-08	11:00:54	N	N	Charline	sheep	20 Hz	barn
2020-04-08	11:00:55	N	N	Charline	sheep	20 Hz	barn
2020-04-08	11:00:56	N	N	Charline	sheep	20 Hz	barn
2020-04-08	11:00:57	N	N	Charline	sheep	20 Hz	barn
2020-04-08	11:00:58	N	N	Charline	sheep	20 Hz	barn
2020-04-08	11:00:59	N	N	Charline	sheep	20 Hz	barn
2020-04-08	11:01:00	N	N	Charline	sheep	20 Hz	barn
2020-04-08	11:01:01	N	N	Charline	sheep	20 Hz	barn
2020-04-08	11:01:02	N	N	Charline	sheep	20 Hz	barn
2020-04-08	11:01:03	N	N	Charline	sheep	20 Hz	barn
2020-04-08	11:01:04	N	N	Charline	sheep	20 Hz	barn
2020-04-08	11:01:05	N	N	Charline	sheep	20 Hz	barn
2020-04-08	11:01:06	N	N	Charline	sheep	20 Hz	barn
2020-04-08	11:01:07	N	N	Charline	sheep	20 Hz	barn
2020-04-08	11:01:08	N	N	Charline	sheep	20 Hz	barn
2020-04-08	11:01:09	N	N	Charline	sheep	20 Hz	barn
2020-04-08	11:01:10	N	N	Charline	sheep	20 Hz	barn
2020-04-08	11:01:11	N	N	Charline	sheep	20 Hz	barn
2020-04-08	11:01:12	N	N	Charline	sheep	20 Hz	barn
2020-04-08	11:01:13	N	N	Charline	sheep	20 Hz	barn
2020-04-08	11:01:14	N	N	Charline	sheep	20 Hz	barn
2020-04-08	11:01:15	N	N	Charline	sheep	20 Hz	barn
2020-04-08	11:01:16	N	N	Charline	sheep	20 Hz	barn
2020-04-08	11:01:17	N	N	Charline	sheep	20 Hz	barn
2020-04-08	11:01:18	N	N	Charline	sheep	20 Hz	barn
2020-04-08	11:01:19	N	N	Charline	sheep	20 Hz	barn
2020-04-08	11:01:20	N	N	Charline	sheep	20 Hz	barn
2020-04-08	11:01:21	N	N	Charline	sheep	20 Hz	barn
2020-04-08	11:01:22	N	N	Charline	sheep	20 Hz	barn
2020-04-08	11:01:23	N	N	Charline	sheep	20 Hz	barn
2020-04-08	11:01:24	N	N	Charline	sheep	20 Hz	barn
2020-04-08	11:01:25	N	N	Charline	sheep	20 Hz	barn
2020-04-08	11:01:26	N	N	Charline	sheep	20 Hz	barn
2020-04-08	11:01:27	N	N	Charline	sheep	20 Hz	barn
2020-04-08	11:01:28	N	N	Charline	sheep	20 Hz	barn
2020-04-08	11:01:29	N	N	Charline	sheep	20 Hz	barn
2020-04-08	11:01:30	N	N	Charline	sheep	20 Hz	barn
2020-04-08	11:01:31	N	N	Charline	sheep	20 Hz	barn
2020-04-08	11:01:32	N	N	Charline	sheep	20 Hz	barn
2020-04-08	11:01:33	N	N	Charline	sheep	20 Hz	barn
2020-04-08	11:01:34	N	N	Charline	sheep	20 Hz	barn
2020-04-08	11:01:35	N	N	Charline	sheep	20 Hz	barn
2020-04-08	11:01:36	N	N	Charline	sheep	20 Hz	barn
2020-04-08	11:01:37	N	N	Charline	sheep	20 Hz	barn
2020-04-08	11:01:38	N	N	Charline	sheep	20 Hz	barn
2020-04-08	11:01:39	N	N	Charline	sheep	20 Hz	barn
2020-04-08	11:01:40	N	N	Charline	sheep	20 Hz	barn
2020-04-08	11:01:41	N	N	Charline	sheep	20 Hz	barn
2020-04-08	11:01:42	N	N	Charline	sheep	20 Hz	barn
2020-04-08	11:01:43	N	N	Charline	sheep	20 Hz	barn
2020-04-08	11:01:44	N	N	Charline	sheep	20 Hz	barn
2020-04-08	11:01:45	N	N	Charline	sheep	20 Hz	barn
2020-04-08	11:01:46	N	N	Charline	sheep	20 Hz	barn
2020-04-08	11:01:47	N	N	Charline	sheep	20 Hz	barn
2020-04-08	11:01:48	N	N	Charline	sheep	20 Hz	barn
2020-04-08	11:01:49	N	N	Charline	sheep	20 Hz	barn
2020-04-08	11:01:50	N	N	Charline	sheep	20 Hz	barn
2020-04-08	11:01:51	N	N	Charline	sheep	20 Hz	barn
2020-04-08	11:01:52	N	N	Charline	sheep	20 Hz	barn
2020-04-08	11:01:53	N	N	Charline	sheep	20 Hz	barn
2020-04-08	11:01:54	N	N	Charline	sheep	20 Hz	barn
2020-04-08	11:01:55	N	N	Charline	sheep	20 Hz	barn
2020-04-08	11:01:56	N	N	Charline	sheep	20 Hz	barn
2020-04-08	11:01:57	N	N	Charline	sheep	20 Hz	barn
2020-04-08	11:01:58	N	N	Charline	sheep	20 Hz	barn
2020-04-08	11:01:59	N	N	Charline	sheep	20 Hz	barn
2020-04-08	11:02:00	N	N	Charline	sheep	20 Hz	barn
2020-04-08	11:02:01	N	N	Charline	sheep	20 Hz	barn
2020-04-08	11:02:02	N	N	Charline	sheep	20 Hz	barn
2020-04-08	11:02:03	N	N	Charline	sheep	20 Hz	barn
2020-04-08	11:02:04	N	N	Charline	sheep	20 Hz	barn
2020-04-08	11:02:05	N	N	Charline	sheep	20 Hz	barn
2020-04-08	11:02:06	N	N	Charline	sheep	20 Hz	barn
2020-04-08	11:02:07	N	N	Charline	sheep	20 Hz	barn
2020-04-08	11:02:08	N	N	Charline	sheep	20 Hz	barn
2020-04-08	11:02:09	N	N	Charline	sheep	20 Hz	barn
2020-04-08	11:02:10	N	N	Charline	sheep	20 Hz	barn
2020-04-08	11:02:11	N	N	Charline	sheep	20 Hz	barn
2020-04-08	11:02:12	N	N	Charline	sheep	20 Hz	barn
2020-04-08	11:02:13	N	N	Charline	sheep	20 Hz	barn
2020-04-08	11:02:14	N	N	Charline	sheep	20 Hz	barn
2020-04-08	11:02:15	N	N	Charline	sheep	20 Hz	barn
2020-04-08	11:02:16	N	N	Charline	sheep	20 Hz	barn
2020-04-08	11:02:17	N	N	Charline	sheep	20 Hz	barn
2020-04-08	11:02:18	N	N	Charline	sheep	20 Hz	barn
2020-04-08	11:02:19	N	N	Charline	sheep	20 Hz	barn
2020-04-08	11:02:20	N	N	Charline	sheep	20 Hz	barn
2020-04-08	11:02:21	N	N	Charline	sheep	20 Hz	barn
2020-04-08	11:02:22	N	N	Charline	sheep	20 Hz	barn
2020-04-08	11:02:23	N	N	Charline	sheep	20 Hz	barn
2020-04-08	11:02:24	N	N	Charline	sheep	20 Hz	barn
2020-04-08	11:02:25	N	N	Charline	sheep	20 Hz	barn
2020-04-08	11:02:26	N	N	Charline	sheep	20 Hz	barn
2020-04-08	11:02:27	N	N	Charline	sheep	20 Hz	barn
2020-04-08	11:02:28	N	N	Charline	sheep	20 Hz	barn
2020-04-08	11:02:29	N	N	Charline	sheep	20 Hz	barn
2020-04-08	11:02:30	N	N	Charline	sheep	20 Hz	barn
2020-04-08	11:02:31	N	N	Charline	sheep	20 Hz	barn
2020-04-08	11:02:32	N	N	Charline	sheep	20 Hz	barn
2020-04-08	11:02:33	N	N	Charline	sheep	20 Hz	barn
2020-04-08	11:02:34	N	N	Charline	sheep	20 Hz	barn
2020-04-08	11:02:35	N	N	Charline	sheep	20 Hz	barn
2020-04-08	11:02:36	N	N	Charline	sheep	20 Hz	barn
2020-04-08	11:02:37	N	N	Charline	sheep	20 Hz	barn
2020-04-08	11:02:38	N	N	Charline	sheep	20 Hz	barn
2020-04-08	11:02:39	N	N	Charline	sheep	20 Hz	barn
2020-04-08	11:02:40	N	N	Charline	sheep	20 Hz	barn
2020-04-08	11:02:41	N	N	Charline	sheep	20 Hz	barn
2020-04-08	11:02:42	N	N	Charline	sheep	20 Hz	barn
2020-04-08	11:02:43	N	N	Charline	sheep	20 Hz	barn
2020-04-08	11:02:44	N	N	Charline	sheep	20 Hz	barn
2020-04-08	11:02:45	N	N	Charline	sheep	20 Hz	barn
2020-04-08	11:02:46	N	N	Charline	sheep	20 Hz	barn
2020-04-08	11:02:47	N	N	Charline	sheep	20 Hz	barn
2020-04-08	11:02:48	N	N	Charline	sheep	20 Hz	barn
2020-04-08	11:02:49	N	N	Charline	sheep	20 Hz	barn
2020-04-08	11:02:50	N	N	Charline	sheep	20 Hz	barn
2020-04-08	11:02:51	N	N	Charline	sheep	20 Hz	barn
2020-04-08	11:02:52	N	N	Charline	sheep	20 Hz	barn
2020-04-08	11:02:53	N	N	Charline	sheep	20 Hz	barn
2020-04-08	11:02:54	N	N	Charline	sheep	20 Hz	barn
2020-04-08	11:02:55	N	N	Charline	sheep	20 Hz	barn
2020-04-08	11:02:56	N	N	Charline	sheep	20 Hz	barn
2020-04-08	11:02:57	N	N	Charline	sheep	20 Hz	barn
2020-04-08	11:02:58	N	N	Charline	sheep	20 Hz	barn
2020-04-08	11:02:59	N	N	Charline	sheep	20 Hz	barn
2020-04-08	11:03:00	N	N	Charline	sheep	20 Hz	barn
2020-04-08	11:03:01	N	N	Charline	sheep	20 Hz	barn
2020-04-08	11:03:02	N	N	Charline	sheep	20 Hz	barn
2020-04-08	11:03:03	N	N	Charline	sheep	20 Hz	barn
2020-04-08	11:03:04	N	N	Charline	sheep	20 Hz	barn
2020-04-08	11:03:05	N	N	Charline	sheep	20 Hz	barn
2020-04-08	11:03:06	N	N	Charline	sheep	20 Hz	barn
2020-04-08	11:03:07	N	N	Charline	sheep	20 Hz	barn
2020-04-08	11:03:08	N	N	Charline	sheep	20 Hz	barn
2020-04-08	11:03:09	N	N	Charline	sheep	20 Hz	barn
2020-04-08	11:03:10	N	N	Charline	sheep	20 Hz	barn
2020-04-08	11:03:11	N	N	Charline	sheep	20 Hz	barn
2020-04-08	11:03:12	N	N	Charline	sheep	20 Hz	barn
2020-04-08	11:03:13	N	N	Charline	sheep	20 Hz	barn
2020-04-08	11:03:14	N	N	Charline	sheep	20 Hz	barn
2020-04-08	11:03:15	N	N	Charline	sheep	20 Hz	barn
2020-04-08	11:03:16	N	N	Charline	sheep	20 Hz	barn
2020-04-08	11:03:17	N	N	Charline	sheep	20 Hz	barn
2020-04-08	11:03:18	N	N	Charline	sheep	20 Hz	barn
2020-04-08	11:03:19	N	N	Charline	sheep	20 Hz	barn
2020-04-08	11:03:20	N	N	Charline	sheep	20 Hz	barn
2020-04-08	11:03:21	N	N	Charline	sheep	20 Hz	barn
2020-04-08	11:03:22	N	N	Charline	sheep	20 Hz	barn
2020-04-08	11:03:23	N	N	Charline	sheep	20 Hz	barn
2020-04-08	11:03:24	N	N	Charline	sheep	20 Hz	barn
2020-04-08	11:03:25	N	N	Charline	sheep	20 Hz	barn
2020-04-08	11:03:26	N	N	Charline	sheep	20 Hz	barn
2020-04-08	11:03:27	N	N	Charline	sheep	20 Hz	barn
2020-04-08	11:03:28	N	N	Charline	sheep	20 Hz	barn
2020-04-08	11:03:29	N	N	Charline	sheep	20 Hz	barn
2020-04-08	11:03:30	N	N	Charline	sheep	20 Hz	barn
2020-04-08	11:03:31	N	N	Charline	sheep	20 Hz	barn
2020-04-08	11:03:32	N	N	Charline	sheep	20 Hz	barn
2020-04-08	11:03:33	N	N	Charline	sheep	20 Hz	barn
2020-04-08	11:03:34	N	N	Charline	sheep	20 Hz	barn
2020-04-08	11:03:35	N	N	Charline	sheep	20 Hz	barn
2020-04-08	11:03:36	N	N	Charline	sheep	20 Hz	barn
2020-04-08	11:03:37	N	N	Charline	sheep	20 Hz	barn
2020-04-08	11:03:38	N	N	Charline	sheep	20 Hz	barn
2020-04-08	11:03:39	N	N	Charline	sheep	20 Hz	barn
2020-04-08	11:03:40	N	N	Charline	sheep	20 Hz	barn
2020-04-08	11:03:41	N	N	Charline	sheep	20 Hz	barn
2020-04-08	11:03:42	N	N	Charline	sheep	20 Hz	barn
2020-04-08	11:03:43	N	N	Charline	sheep	20 Hz	barn
2020-04-08	11:03:44	N	N	Charline	sheep	20 Hz	barn
2020-04-08	11:03:45	N	N	Charline	sheep	20 Hz	barn
2020-04-08	11:03:46	N	N	Charline	sheep	20 Hz	barn
2020-04-08	11:03:47	N	N	Charline	sheep	20 Hz	barn
2020-04-08	11:03:48	N	N	Charline	sheep	20 Hz	barn
2020-04-08	11:03:49	N	N	Charline	sheep	20 Hz	barn
2020-04-08	11:03:50	N	N	Charline	sheep	20 Hz	barn
2020-04-08	11:03:51	N	N	Charline	sheep	20 Hz	barn
2020-04-08	11:03:52	N	N	Charline	sheep	20 Hz	barn
2020-04-08	11:03:53	N	N	Charline	sheep	20 Hz	barn
2020-04-08	11:03:54	N	N	Charline	sheep	20 Hz	barn
2020-04-08	11:03:55	N	N	Charline	sheep	20 Hz	barn
2020-04-08	11:03:56	N	N	Charline	sheep	20 Hz	barn
2020-04-08	11:03:57	N	N	Charline	sheep	20 Hz	barn
2020-04-08	11:03:58	N	N	Charline	sheep	20 Hz	barn
2020-04-08	11:03:59	N	N	Charline	sheep	20 Hz	barn
2020-04-08	11:04:00	N	N	Charline	sheep	20 Hz	barn
2020-04-08	11:04:01	N	N	Charline	sheep	20 Hz	barn
2020-04-08	11:04:02	N	N	Charline	sheep	20 Hz	barn
2020-04-08	11:04:03	N	N	Charline	sheep	20 Hz	barn
2020-04-08	11:04:04	N	N	Charline	sheep	20 Hz	barn
2020-04-08	11:04:05	N	N	Charline	sheep	20 Hz	barn
2020-04-08	11:04:06	N	N	Charline	sheep	20 Hz	barn
2020-04-08	11:04:07	N	N	Charline	sheep	20 Hz	barn
2020-04-08	11:04:08	N	N	Charline	sheep	20 Hz	barn
2020-04-08	11:04:09	N	N	Charline	sheep	20 Hz	barn
2020-04-08	11:04:10	N	N	Charline	sheep	20 Hz	barn
2020-04-08	11:04:11	N	N	Charline	sheep	20 Hz	barn
2020-04-08	11:04:12	N	N	Charline	sheep	20 Hz	barn
2020-04-08	11:04:13	N	N	Charline	sheep	20 Hz	barn
2020-04-08	11:04:14	N	N	Charline	sheep	20 Hz	barn
2020-04-08	11:04:15	N	N	Charline	sheep	20 Hz	barn
2020-04-08	11:04:16	N	N	Charline	sheep	20 Hz	barn
2020-04-08	11:04:17	N	N	Charline	sheep	20 Hz	barn
2020-04-08	11:04:18	N	N	Charline	sheep	20 Hz	barn
2020-04-08	11:04:19	N	N	Charline	sheep	20 Hz	barn
2020-04-08	11:04:20	N	N	Charline	sheep	20 Hz	barn
2020-04-08	11:04:21	N	N	Charline	sheep	20 Hz	barn
2020-04-08	11:04:22	N	N	Charline	sheep	20 Hz	barn
2020-04-08	11:04:23	N	N	Charline	sheep	20 Hz	barn
2020-04-08	11:04:24	N	N	Charline	sheep	20 Hz	barn
2020-04-08	11:04:25	N	N	Charline	sheep	20 Hz	barn
2020-04-08	11:04:26	N	N	Charline	sheep	20 Hz	barn
2020-04-08	11:04:27	N	N	Charline	sheep	20 Hz	barn
2020-04-08	11:04:28	N	N	Charline	sheep	20 Hz	barn
2020-04-08	11:04:29	N	N	Charline	sheep	20 Hz	barn
2020-04-08	11:04:30	N	N	Charline	sheep	20 Hz	barn
2020-04-08	11:04:31	N	N	Charline	sheep	20 Hz	barn
2020-04-08	11:04:32	N	N	Charline	sheep	20 Hz	barn
2020-04-08	11:04:33	N	N	Charline	sheep	20 Hz	barn
2020-04-08	11:04:34	N	N	Charline	sheep	20 Hz	barn
2020-04-08	11:04:35	N	N	Charline	sheep	20 Hz	barn
2020-04-08	11:04:36	N	N	Charline	sheep	20 Hz	barn
2020-04-08	11:04:37	N	N	Charline	sheep	20 Hz	barn
2020-04-08	11:04:38	N	N	Charline	sheep	20 Hz	barn
2020-04-08	11:04:39	N	N	Charline	sheep	20 Hz	barn
2020-04-08	11:04:40	N	N	Charline	sheep	20 Hz	barn
2020-04-08	11:04:41	N	N	Charline	sheep	20 Hz	barn
2020-04-08	11:04:42	N	N	Charline	sheep	20 Hz	barn
2020-04-08	11:04:43	N	N	Charline	sheep	20 Hz	barn
2020-04-08	11:04:44	N	N	Charline	sheep	20 Hz	barn
2020-04-08	11:04:45	N	N	Charline	sheep	20 Hz	barn
2020-04-08	11:04:46	N	N	Charline	sheep	20 Hz	barn
2020-04-08	11:04:47	N	N	Charline	sheep	20 Hz	barn
2020-04-08	11:04:48	N	N	Charline	sheep	20 Hz	barn
2020-04-08	11:04:49	N	N	Charline	sheep	20 Hz	barn
2020-04-08	11:04:50	N	N	Charline	sheep	20 Hz	barn
2020-04-08	11:04:51	N	N	Charline	sheep	20 Hz	barn
2020-04-08	11:04:52	N	N	Charline	sheep	20 Hz	barn
2020-04-08	11:04:53	N	N	Charline	sheep	20 Hz	barn
2020-04-08	11:04:54	N	N	Charline	sheep	20 Hz	barn
2020-04-08	11:04:55	N	N	Charline	sheep	20 Hz	barn
2020-04-08	11:04:56	N	N	Charline	sheep	20 Hz	barn
2020-04-08	11:04:57	N	N	Charline	sheep	20 Hz	barn
2020-04-08	11:04:58	N	N	Charline	sheep	20 Hz	barn
2020-04-08	11:04:59	N	N	Charline	sheep	20 Hz	barn
2020-04-08	11:05:00	N	N	Charline	sheep	20 Hz	barn
2020-04-08	11:05:01	N	N	Charline	sheep	20 Hz	barn
2020-04-08	11:05:02	N	N	Charline	sheep	20 Hz	barn
2020-04-08	11:05:03	N	N	Charline	sheep	20 Hz	barn
2020-04-08	11:05:04	N	N	Charline	sheep	20 Hz	barn
2020-04-08	11:05:05	N	N	Charline	sheep	20 Hz	barn
2020-04-08	11:05:06	N	N	Charline	sheep	20 Hz	barn
2020-04-08	11:05:07	N	N	Charline	sheep	20 Hz	barn
2020-04-08	11:05:08	N	N	Charline	sheep	20 Hz	barn
2020-04-08	11:05:09	N	N	Charline	sheep	20 Hz	barn
2020-04-08	11:05:10	N	N	Charline	sheep	20 Hz	barn
2020-04-08	11:05:11	N	N	Charline	sheep	20 Hz	barn
2020-04-08	11:05:12	N	N	Charline	sheep	20 Hz	barn
2020-04-08	11:05:13	N	N	Charline	sheep	20 Hz	barn
2020-04-08	11:05:14	N	N	Charline	sheep	20 Hz	barn
2020-04-08	11:05:15	N	N	Charline	sheep	20 Hz	barn
2020-04-08	11:05:16	N	N	Charline	sheep	20 Hz	barn
2020-04-08	11:05:17	N	N	Charline	sheep	20 Hz	barn
2020-04-08	11:05:18	N	N	Charline	sheep	20 Hz	barn
2020-04-08	11:05:19	N	N	Charline	sheep	20 Hz	barn
2020-04-08	11:05:20	N	N	Charline	sheep	20 Hz	barn
2020-04-08	11:05:21	N	N	Charline	sheep	20 Hz	barn
2020-04-08	11:05:22	N	N	Charline	sheep	20 Hz	barn
2020-04-08	11:05:23	N	N	Charline	sheep	20 Hz	barn
2020-04-08	11:05:24	N	N	Charline	sheep	20 Hz	barn
2020-04-08	11:05:25	N	N	Charline	sheep	20 Hz	barn
2020-04-08	11:05:26	N	N	Charline	sheep	20 Hz	barn
2020-04-08	11:05:27	N	N	Charline	sheep	20 Hz	barn
2020-04-08	11:05:28	N	N	Charline	sheep	20 Hz	barn
2020-04-08	11:05:29	N	N	Charline	sheep	20 Hz	barn
2020-04-08	11:05:30	N	N	Charline	sheep	20 Hz	barn
2020-04-08	11:05:31	N	N	Charline	sheep	20 Hz	barn
2020-04-08	11:05:32	N	N	Charline	sheep	20 Hz	barn
2020-04-08	11:05:33	N	N	Charline	sheep	20 Hz	barn
2020-04-08	11:05:34	N	N	Charline	sheep	20 Hz	barn
2020-04-08	11:05:35	N	N	Charline	sheep	20 Hz	barn
2020-04-08	11:05:36	N	N	Charline	sheep	20 Hz	barn
2020-04-08	11:05:37	N	N	Charline	sheep	20 Hz	barn
2020-04-08	11:05:38	N	N	Charline	sheep	20 Hz	barn
2020-04-08	11:05:39	N	N	Charline	sheep	20 Hz	barn
2020-04-08	11:05:40	N	N	Charline	sheep	20 Hz	barn
2020-04-08	11:05:41	N	N	Charline	sheep	20 Hz	barn
2020-04-08	11:05:42	N	N	Charline	sheep	20 Hz	barn
2020-04-08	11:05:43	N	N	Charline	sheep	20 Hz	barn
2020-04-08	11:05:44	N	N	Charline	sheep	20 Hz	barn
2020-04-08	11:05:45	N	N	Charline	sheep	20 Hz	barn
2020-04-08	11:05:46	N	N	Charline	sheep	20 Hz	barn
2020-04-08	11:05:47	N	N	Charline	sheep	20 Hz	barn
2020-04-08	11:05:48	N	N	Charline	sheep	20 Hz	barn
2020-04-08	11:05:49	N	N	Charline	sheep	20 Hz	barn
2020-04-08	11:05:50	N	N	Charline	sheep	20 Hz	barn
2020-04-08	11:05:51	N	N	Charline	sheep	20 Hz	barn
2020-04-08	11:05:52	N	N	Charline	sheep	20 Hz	barn
2020-04-08	11:05:53	N	N	Charline	sheep	20 Hz	barn
2020-04-08	11:05:54	N	N	Charline	sheep	20 Hz	barn
2020-04-08	11:05:55	N	N	Charline	sheep	20 Hz	barn
2020-04-08	11:05:56	N	N	Charline	sheep	20 Hz	barn
2020-04-08	11:05:57	N	N	Charline	sheep	20 Hz	barn
2020-04-08	11:05:58	FSt	N	Charline	sheep	20 Hz	barn
2020-04-08	11:05:59	FSt	N	Charline	sheep	20 Hz	barn
2020-04-08	11:06:00	FSt	N	Charline	sheep	20 Hz	barn
2020-04-08	11:06:01	FSt	N	Charline	sheep	20 Hz	barn
2020-04-08	11:06:02	FSt	N	Charline	sheep	20 Hz	barn
2020-04-08	11:06:03	FSt	N	Charline	sheep	20 Hz	barn
2020-04-08	11:06:04	FSt	N	Charline	sheep	20 Hz	barn
2020-04-08	11:06:05	N	N	Charline	sheep	20 Hz	barn
2020-04-08	11:06:06	N	N	Charline	sheep	20 Hz	barn
2020-04-08	11:06:07	N	N	Charline	sheep	20 Hz	barn
2020-04-08	11:06:08	FSt	N	Charline	sheep	20 Hz	barn
2020-04-08	11:06:09	FSt	N	Charline	sheep	20 Hz	barn
2020-04-08	11:06:10	FSt	N	Charline	sheep	20 Hz	barn
2020-04-08	11:06:11	FSt	N	Charline	sheep	20 Hz	barn
2020-04-08	11:06:12	FSt	N	Charline	sheep	20 Hz	barn
2020-04-08	11:06:13	FSt	N	Charline	sheep	20 Hz	barn
2020-04-08	11:06:14	FSt	N	Charline	sheep	20 Hz	barn
2020-04-08	11:06:15	FSt	N	Charline	sheep	20 Hz	barn
2020-04-08	11:06:16	FSt	N	Charline	sheep	20 Hz	barn
2020-04-08	11:06:17	FSt	N	Charline	sheep	20 Hz	barn
2020-04-08	11:06:18	FSt	N	Charline	sheep	20 Hz	barn
2020-04-08	11:06:19	FSt	N	Charline	sheep	20 Hz	barn
2020-04-08	11:06:20	FSt	N	Charline	sheep	20 Hz	barn
2020-04-08	11:06:21	FSt	N	Charline	sheep	20 Hz	barn
2020-04-08	11:06:22	FSt	N	Charline	sheep	20 Hz	barn
2020-04-08	11:06:23	FSt	N	Charline	sheep	20 Hz	barn
2020-04-08	11:06:24	FSt	N	Charline	sheep	20 Hz	barn
2020-04-08	11:06:25	FSt	N	Charline	sheep	20 Hz	barn
2020-04-08	11:06:26	FSt	N	Charline	sheep	20 Hz	barn
2020-04-08	11:06:27	FSt	N	Charline	sheep	20 Hz	barn
2020-04-08	11:06:28	FSt	N	Charline	sheep	20 Hz	barn
2020-04-08	11:06:29	FSt	N	Charline	sheep	20 Hz	barn
2020-04-08	11:06:30	FSt	N	Charline	sheep	20 Hz	barn
2020-04-08	11:06:31	FSt	N	Charline	sheep	20 Hz	barn
2020-04-08	11:06:32	FSt	N	Charline	sheep	20 Hz	barn
2020-04-08	11:06:33	FSt	N	Charline	sheep	20 Hz	barn
2020-04-08	11:06:34	FSt	N	Charline	sheep	20 Hz	barn
2020-04-08	11:06:35	N	N	Charline	sheep	20 Hz	barn
2020-04-08	11:06:36	N	N	Charline	sheep	20 Hz	barn
2020-04-08	11:06:37	N	N	Charline	sheep	20 Hz	barn
2020-04-08	11:06:38	FSt	N	Charline	sheep	20 Hz	barn
2020-04-08	11:06:39	FSt	N	Charline	sheep	20 Hz	barn
2020-04-08	11:06:40	FSt	N	Charline	sheep	20 Hz	barn
2020-04-08	11:06:41	FSt	N	Charline	sheep	20 Hz	barn
2020-04-08	11:06:42	FSt	N	Charline	sheep	20 Hz	barn
2020-04-08	11:06:43	FSt	N	Charline	sheep	20 Hz	barn
2020-04-08	11:06:44	FSt	N	Charline	sheep	20 Hz	barn
2020-04-08	11:06:45	FSt	N	Charline	sheep	20 Hz	barn
2020-04-08	11:06:46	FSt	N	Charline	sheep	20 Hz	barn
2020-04-08	11:06:47	FSt	N	Charline	sheep	20 Hz	barn
2020-04-08	11:06:48	FSt	N	Charline	sheep	20 Hz	barn
2020-04-08	11:06:49	FSt	N	Charline	sheep	20 Hz	barn
2020-04-08	11:06:50	FSt	N	Charline	sheep	20 Hz	barn
2020-04-08	11:06:51	FSt	N	Charline	sheep	20 Hz	barn
2020-04-08	11:06:52	N	N	Charline	sheep	20 Hz	barn
2020-04-08	11:06:53	N	N	Charline	sheep	20 Hz	barn
2020-04-08	11:06:54	FSt	N	Charline	sheep	20 Hz	barn
2020-04-08	11:06:55	FSt	N	Charline	sheep	20 Hz	barn
2020-04-08	11:06:56	FSt	N	Charline	sheep	20 Hz	barn
2020-04-08	11:06:57	FSt	N	Charline	sheep	20 Hz	barn
2020-04-08	11:06:58	FSt	N	Charline	sheep	20 Hz	barn
2020-04-08	11:06:59	FSt	N	Charline	sheep	20 Hz	barn
2020-04-08	11:07:00	FSt	N	Charline	sheep	20 Hz	barn
2020-04-08	11:07:01	FSt	N	Charline	sheep	20 Hz	barn
2020-04-08	11:07:02	FSt	N	Charline	sheep	20 Hz	barn
2020-04-08	11:07:03	FSt	N	Charline	sheep	20 Hz	barn
2020-04-08	11:07:04	FSt	N	Charline	sheep	20 Hz	barn
2020-04-08	11:07:05	FSt	N	Charline	sheep	20 Hz	barn
2020-04-08	11:07:06	FSt	N	Charline	sheep	20 Hz	barn
2020-04-08	11:07:07	FSt	N	Charline	sheep	20 Hz	barn
2020-04-08	11:07:08	FSt	N	Charline	sheep	20 Hz	barn
2020-04-08	11:07:09	FSt	N	Charline	sheep	20 Hz	barn
2020-04-08	11:07:10	FSt	N	Charline	sheep	20 Hz	barn
2020-04-08	11:07:11	FSt	N	Charline	sheep	20 Hz	barn
2020-04-08	11:07:12	FSt	N	Charline	sheep	20 Hz	barn
2020-04-08	11:07:13	FSt	N	Charline	sheep	20 Hz	barn
2020-04-08	11:07:14	FSt	N	Charline	sheep	20 Hz	barn
2020-04-08	11:07:15	FSt	N	Charline	sheep	20 Hz	barn
2020-04-08	11:07:16	FSt	N	Charline	sheep	20 Hz	barn
2020-04-08	11:07:17	FSt	N	Charline	sheep	20 Hz	barn
2020-04-08	11:07:18	FSt	N	Charline	sheep	20 Hz	barn
2020-04-08	11:07:19	FSt	N	Charline	sheep	20 Hz	barn
2020-04-08	11:07:20	N	N	Charline	sheep	20 Hz	barn
2020-04-08	11:07:21	N	N	Charline	sheep	20 Hz	barn
2020-04-08	11:07:22	N	N	Charline	sheep	20 Hz	barn
2020-04-08	11:07:23	N	N	Charline	sheep	20 Hz	barn
2020-04-08	11:07:24	N	N	Charline	sheep	20 Hz	barn
2020-04-08	11:07:25	N	N	Charline	sheep	20 Hz	barn
2020-04-08	11:07:26	N	N	Charline	sheep	20 Hz	barn
2020-04-08	11:07:27	N	N	Charline	sheep	20 Hz	barn
2020-04-08	11:07:28	FSt	N	Charline	sheep	20 Hz	barn
2020-04-08	11:07:29	FSt	N	Charline	sheep	20 Hz	barn
2020-04-08	11:07:30	FSt	N	Charline	sheep	20 Hz	barn
2020-04-08	11:07:31	FSt	N	Charline	sheep	20 Hz	barn
2020-04-08	11:07:32	FSt	N	Charline	sheep	20 Hz	barn
2020-04-08	11:07:33	FSt	N	Charline	sheep	20 Hz	barn
2020-04-08	11:07:34	FSt	N	Charline	sheep	20 Hz	barn
2020-04-08	11:07:35	N	N	Charline	sheep	20 Hz	barn
2020-04-08	11:07:36	N	N	Charline	sheep	20 Hz	barn
2020-04-08	11:07:37	N	N	Charline	sheep	20 Hz	barn
2020-04-08	11:07:38	N	N	Charline	sheep	20 Hz	barn
2020-04-08	11:07:39	N	N	Charline	sheep	20 Hz	barn
2020-04-08	11:07:40	N	N	Charline	sheep	20 Hz	barn
2020-04-08	11:07:41	N	N	Charline	sheep	20 Hz	barn
2020-04-08	11:07:42	N	N	Charline	sheep	20 Hz	barn
2020-04-08	11:07:43	N	N	Charline	sheep	20 Hz	barn
2020-04-08	11:07:44	N	N	Charline	sheep	20 Hz	barn
2020-04-08	11:07:45	N	N	Charline	sheep	20 Hz	barn
2020-04-08	11:07:46	N	N	Charline	sheep	20 Hz	barn
2020-04-08	11:07:47	N	N	Charline	sheep	20 Hz	barn
2020-04-08	11:07:48	N	N	Charline	sheep	20 Hz	barn
2020-04-08	11:07:49	N	N	Charline	sheep	20 Hz	barn
2020-04-08	11:07:50	N	N	Charline	sheep	20 Hz	barn
2020-04-08	11:07:51	N	N	Charline	sheep	20 Hz	barn
2020-04-08	11:07:52	N	N	Charline	sheep	20 Hz	barn
2020-04-08	11:07:53	N	N	Charline	sheep	20 Hz	barn
2020-04-08	11:07:54	N	N	Charline	sheep	20 Hz	barn
2020-04-08	11:07:55	N	N	Charline	sheep	20 Hz	barn
2020-04-08	11:07:56	N	N	Charline	sheep	20 Hz	barn
2020-04-08	11:07:57	N	N	Charline	sheep	20 Hz	barn
2020-04-08	11:07:58	N	N	Charline	sheep	20 Hz	barn
2020-04-08	11:07:59	N	N	Charline	sheep	20 Hz	barn
2020-04-08	11:08:00	N	N	Charline	sheep	20 Hz	barn
2020-04-08	11:08:01	N	N	Charline	sheep	20 Hz	barn
2020-04-08	11:08:02	N	N	Charline	sheep	20 Hz	barn
2020-04-08	11:08:03	N	N	Charline	sheep	20 Hz	barn
2020-04-08	11:08:04	N	N	Charline	sheep	20 Hz	barn
2020-04-08	11:08:05	N	N	Charline	sheep	20 Hz	barn
2020-04-08	11:08:06	N	N	Charline	sheep	20 Hz	barn
2020-04-08	11:08:07	N	N	Charline	sheep	20 Hz	barn
2020-04-08	11:08:08	N	N	Charline	sheep	20 Hz	barn
2020-04-08	11:08:09	N	N	Charline	sheep	20 Hz	barn
2020-04-08	11:08:10	N	N	Charline	sheep	20 Hz	barn
2020-04-08	11:08:11	N	N	Charline	sheep	20 Hz	barn
2020-04-08	11:08:12	N	N	Charline	sheep	20 Hz	barn
2020-04-08	11:08:13	FSt	N	Charline	sheep	20 Hz	barn
2020-04-08	11:08:14	FSt	N	Charline	sheep	20 Hz	barn
2020-04-08	11:08:15	FSt	N	Charline	sheep	20 Hz	barn
2020-04-08	11:08:16	FSt	N	Charline	sheep	20 Hz	barn
2020-04-08	11:08:17	FSt	N	Charline	sheep	20 Hz	barn
2020-04-08	11:08:18	FSt	N	Charline	sheep	20 Hz	barn
2020-04-08	11:08:19	FSt	N	Charline	sheep	20 Hz	barn
2020-04-08	11:08:20	N	N	Charline	sheep	20 Hz	barn
2020-04-08	11:08:21	N	N	Charline	sheep	20 Hz	barn
2020-04-08	11:08:22	N	N	Charline	sheep	20 Hz	barn
2020-04-08	11:08:23	N	N	Charline	sheep	20 Hz	barn
2020-04-08	11:08:24	N	N	Charline	sheep	20 Hz	barn
2020-04-08	11:08:25	N	N	Charline	sheep	20 Hz	barn
2020-04-08	11:08:26	N	N	Charline	sheep	20 Hz	barn
2020-04-08	11:08:27	N	N	Charline	sheep	20 Hz	barn
2020-04-08	11:08:28	N	N	Charline	sheep	20 Hz	barn
2020-04-08	11:08:29	N	N	Charline	sheep	20 Hz	barn
2020-04-08	11:08:30	N	N	Charline	sheep	20 Hz	barn
2020-04-08	11:08:31	N	N	Charline	sheep	20 Hz	barn
2020-04-08	11:08:32	N	N	Charline	sheep	20 Hz	barn
2020-04-08	11:08:33	N	N	Charline	sheep	20 Hz	barn
2020-04-08	11:08:34	N	N	Charline	sheep	20 Hz	barn
2020-04-08	11:08:35	N	N	Charline	sheep	20 Hz	barn
2020-04-08	11:08:36	N	N	Charline	sheep	20 Hz	barn
2020-04-08	11:08:37	N	N	Charline	sheep	20 Hz	barn
2020-04-08	11:08:38	N	N	Charline	sheep	20 Hz	barn
2020-04-08	11:08:39	N	N	Charline	sheep	20 Hz	barn
2020-04-08	11:08:40	N	N	Charline	sheep	20 Hz	barn
2020-04-08	11:08:41	N	N	Charline	sheep	20 Hz	barn
2020-04-08	11:08:42	N	N	Charline	sheep	20 Hz	barn
2020-04-08	11:08:43	N	N	Charline	sheep	20 Hz	barn
2020-04-08	11:08:44	N	N	Charline	sheep	20 Hz	barn
2020-04-08	11:08:45	N	N	Charline	sheep	20 Hz	barn
2020-04-08	11:08:46	N	N	Charline	sheep	20 Hz	barn
2020-04-08	11:08:47	N	N	Charline	sheep	20 Hz	barn
2020-04-08	11:08:48	N	N	Charline	sheep	20 Hz	barn
2020-04-08	11:08:49	N	N	Charline	sheep	20 Hz	barn
2020-04-08	11:08:50	N	N	Charline	sheep	20 Hz	barn
2020-04-08	11:08:51	N	N	Charline	sheep	20 Hz	barn
2020-04-08	11:08:52	N	N	Charline	sheep	20 Hz	barn
2020-04-08	11:08:53	N	N	Charline	sheep	20 Hz	barn
2020-04-08	11:08:54	N	N	Charline	sheep	20 Hz	barn
2020-04-08	11:08:55	N	N	Charline	sheep	20 Hz	barn
2020-04-08	11:08:56	N	N	Charline	sheep	20 Hz	barn
2020-04-08	11:08:57	N	N	Charline	sheep	20 Hz	barn
2020-04-08	11:08:58	N	N	Charline	sheep	20 Hz	barn
2020-04-08	11:08:59	N	N	Charline	sheep	20 Hz	barn
2020-04-08	11:09:00	N	N	Charline	sheep	20 Hz	barn
2020-04-08	11:09:01	N	N	Charline	sheep	20 Hz	barn
2020-04-08	11:09:02	WK	N	Charline	sheep	20 Hz	barn
2020-04-08	11:09:03	WK	N	Charline	sheep	20 Hz	barn
2020-04-08	11:09:04	WK	N	Charline	sheep	20 Hz	barn
2020-04-08	11:09:05	WK	N	Charline	sheep	20 Hz	barn
2020-04-08	11:09:06	WK	N	Charline	sheep	20 Hz	barn
2020-04-08	11:09:07	WK	N	Charline	sheep	20 Hz	barn
2020-04-08	11:09:08	WK	N	Charline	sheep	20 Hz	barn
2020-04-08	11:09:09	WK	N	Charline	sheep	20 Hz	barn
2020-04-08	11:09:10	WK	N	Charline	sheep	20 Hz	barn
2020-04-08	11:09:11	WK	N	Charline	sheep	20 Hz	barn
2020-04-08	11:09:12	WK	N	Charline	sheep	20 Hz	barn
2020-04-08	11:09:13	WK	N	Charline	sheep	20 Hz	barn
2020-04-08	11:09:14	WK	N	Charline	sheep	20 Hz	barn
2020-04-08	11:09:15	WK	N	Charline	sheep	20 Hz	barn
2020-04-08	11:09:16	WK	N	Charline	sheep	20 Hz	barn
2020-04-08	11:09:17	WK	N	Charline	sheep	20 Hz	barn
2020-04-08	11:09:18	WK	N	Charline	sheep	20 Hz	barn
2020-04-08	11:09:19	WK	N	Charline	sheep	20 Hz	barn
2020-04-08	11:09:20	WK	N	Charline	sheep	20 Hz	barn
2020-04-08	11:09:21	WK	N	Charline	sheep	20 Hz	barn
2020-04-08	11:09:22	WK	N	Charline	sheep	20 Hz	barn
2020-04-08	11:09:23	WK	N	Charline	sheep	20 Hz	barn
2020-04-08	11:09:24	WK	N	Charline	sheep	20 Hz	barn
2020-04-08	11:09:25	WK	N	Charline	sheep	20 Hz	barn
2020-04-08	11:09:26	WK	N	Charline	sheep	20 Hz	barn
2020-04-08	11:09:27	WK	N	Charline	sheep	20 Hz	barn
2020-04-08	11:09:28	WK	N	Charline	sheep	20 Hz	barn
2020-04-08	11:09:29	WK	N	Charline	sheep	20 Hz	barn
2020-04-08	11:09:30	WK	N	Charline	sheep	20 Hz	barn
2020-04-08	11:09:31	WK	N	Charline	sheep	20 Hz	barn
2020-04-08	11:09:32	WK	N	Charline	sheep	20 Hz	barn
2020-04-08	11:09:33	WK	N	Charline	sheep	20 Hz	barn
2020-04-08	11:09:34	WK	N	Charline	sheep	20 Hz	barn
2020-04-08	11:09:35	WK	N	Charline	sheep	20 Hz	barn
2020-04-08	11:09:36	WK	N	Charline	sheep	20 Hz	barn
2020-04-08	11:09:37	WK	N	Charline	sheep	20 Hz	barn
2020-04-08	11:09:38	WK	N	Charline	sheep	20 Hz	barn
2020-04-08	11:09:39	WK	N	Charline	sheep	20 Hz	barn
2020-04-08	11:09:40	WK	N	Charline	sheep	20 Hz	barn
2020-04-08	11:09:41	WK	N	Charline	sheep	20 Hz	barn
2020-04-08	11:09:42	WK	N	Charline	sheep	20 Hz	barn
2020-04-08	11:09:43	WK	N	Charline	sheep	20 Hz	barn
2020-04-08	11:09:44	WK	N	Charline	sheep	20 Hz	barn
2020-04-08	11:09:45	WK	N	Charline	sheep	20 Hz	barn
2020-04-08	11:09:46	WK	N	Charline	sheep	20 Hz	barn
2020-04-08	11:09:47	WK	N	Charline	sheep	20 Hz	barn
2020-04-08	11:09:48	WK	N	Charline	sheep	20 Hz	barn
2020-04-08	11:09:49	WK	N	Charline	sheep	20 Hz	barn
2020-04-08	11:09:50	WK	N	Charline	sheep	20 Hz	barn
2020-04-08	11:09:51	WK	N	Charline	sheep	20 Hz	barn
2020-04-08	11:09:52	WK	N	Charline	sheep	20 Hz	barn
2020-04-08	11:09:53	WK	N	Charline	sheep	20 Hz	barn
2020-04-08	11:09:54	WK	N	Charline	sheep	20 Hz	barn
2020-04-08	11:09:55	WK	N	Charline	sheep	20 Hz	barn
2020-04-08	11:09:56	WK	N	Charline	sheep	20 Hz	barn
2020-04-08	11:09:57	WK	N	Charline	sheep	20 Hz	barn
2020-04-08	11:09:58	WK	N	Charline	sheep	20 Hz	barn
2020-04-08	11:09:59	WK	N	Charline	sheep	20 Hz	barn
2020-04-08	11:10:00	WK	N	Charline	sheep	20 Hz	barn
2020-04-08	11:10:01	WK	N	Charline	sheep	20 Hz	barn
2020-04-08	11:10:02	WK	N	Charline	sheep	20 Hz	barn
2020-04-08	11:10:03	WK	N	Charline	sheep	20 Hz	barn
2020-04-08	11:10:04	WK	N	Charline	sheep	20 Hz	barn
2020-04-08	11:10:05	WK	N	Charline	sheep	20 Hz	barn
2020-04-08	11:10:06	WK	N	Charline	sheep	20 Hz	barn
2020-04-08	11:10:07	N	N	Charline	sheep	20 Hz	barn
2020-04-08	11:10:08	N	N	Charline	sheep	20 Hz	barn
2020-04-08	11:10:09	N	N	Charline	sheep	20 Hz	barn
2020-04-08	11:10:10	N	N	Charline	sheep	20 Hz	barn
2020-04-08	11:10:11	N	N	Charline	sheep	20 Hz	barn
2020-04-08	11:10:12	WK	N	Charline	sheep	20 Hz	barn
2020-04-08	11:10:13	WK	N	Charline	sheep	20 Hz	barn
2020-04-08	11:10:14	WK	N	Charline	sheep	20 Hz	barn
2020-04-08	11:10:15	WK	N	Charline	sheep	20 Hz	barn
2020-04-08	11:10:16	WK	N	Charline	sheep	20 Hz	barn
2020-04-08	11:10:17	WK	N	Charline	sheep	20 Hz	barn
2020-04-08	11:10:18	WK	N	Charline	sheep	20 Hz	barn
2020-04-08	11:10:19	WK	N	Charline	sheep	20 Hz	barn
2020-04-08	11:10:20	WK	N	Charline	sheep	20 Hz	barn
2020-04-08	11:10:21	WK	N	Charline	sheep	20 Hz	barn
2020-04-08	11:10:22	WK	N	Charline	sheep	20 Hz	barn
2020-04-08	11:10:23	WK	N	Charline	sheep	20 Hz	barn
2020-04-08	11:10:24	WK	N	Charline	sheep	20 Hz	barn
2020-04-08	11:10:25	WK	N	Charline	sheep	20 Hz	barn
2020-04-08	11:10:26	WK	N	Charline	sheep	20 Hz	barn
2020-04-08	11:10:27	WK	N	Charline	sheep	20 Hz	barn
2020-04-08	11:10:28	WK	N	Charline	sheep	20 Hz	barn
2020-04-08	11:10:29	WK	N	Charline	sheep	20 Hz	barn
2020-04-08	11:10:30	WK	N	Charline	sheep	20 Hz	barn
2020-04-08	11:10:31	WK	N	Charline	sheep	20 Hz	barn
2020-04-08	11:10:32	WK	N	Charline	sheep	20 Hz	barn
2020-04-08	11:10:33	WK	N	Charline	sheep	20 Hz	barn
2020-04-08	11:10:34	WK	N	Charline	sheep	20 Hz	barn
2020-04-08	11:10:35	WK	N	Charline	sheep	20 Hz	barn
2020-04-08	11:10:36	WK	N	Charline	sheep	20 Hz	barn
2020-04-08	11:10:37	WK	N	Charline	sheep	20 Hz	barn
2020-04-08	11:10:38	WK	N	Charline	sheep	20 Hz	barn
2020-04-08	11:10:39	WK	N	Charline	sheep	20 Hz	barn
2020-04-08	11:10:40	WK	N	Charline	sheep	20 Hz	barn
2020-04-08	11:10:41	WK	N	Charline	sheep	20 Hz	barn
2020-04-08	11:10:42	WK	N	Charline	sheep	20 Hz	barn
2020-04-08	11:10:43	WK	N	Charline	sheep	20 Hz	barn
2020-04-08	11:10:44	WK	N	Charline	sheep	20 Hz	barn
2020-04-08	11:10:45	WK	N	Charline	sheep	20 Hz	barn
2020-04-08	11:10:46	WK	N	Charline	sheep	20 Hz	barn
2020-04-08	11:10:47	WK	N	Charline	sheep	20 Hz	barn
2020-04-08	11:10:48	WK	N	Charline	sheep	20 Hz	barn
2020-04-08	11:10:49	WK	N	Charline	sheep	20 Hz	barn
2020-04-08	11:10:50	WK	N	Charline	sheep	20 Hz	barn
2020-04-08	11:10:51	WK	N	Charline	sheep	20 Hz	barn
2020-04-08	11:10:52	WK	N	Charline	sheep	20 Hz	barn
2020-04-08	11:10:53	WK	N	Charline	sheep	20 Hz	barn
2020-04-08	11:10:54	WK	N	Charline	sheep	20 Hz	barn
2020-04-08	11:10:55	WK	N	Charline	sheep	20 Hz	barn
2020-04-08	11:10:56	WK	N	Charline	sheep	20 Hz	barn
2020-04-08	11:10:57	WK	N	Charline	sheep	20 Hz	barn
2020-04-08	11:10:58	WK	N	Charline	sheep	20 Hz	barn
2020-04-08	11:10:59	WK	N	Charline	sheep	20 Hz	barn
2020-04-08	11:11:00	WK	N	Charline	sheep	20 Hz	barn
2020-04-08	11:11:01	WK	N	Charline	sheep	20 Hz	barn
2020-04-08	11:11:02	WK	N	Charline	sheep	20 Hz	barn
2020-04-08	11:11:03	WK	N	Charline	sheep	20 Hz	barn
2020-04-08	11:11:04	WK	N	Charline	sheep	20 Hz	barn
2020-04-08	11:11:05	WK	N	Charline	sheep	20 Hz	barn
2020-04-08	11:11:06	WK	N	Charline	sheep	20 Hz	barn
2020-04-08	11:11:07	WK	N	Charline	sheep	20 Hz	barn
2020-04-08	11:11:08	N	N	Charline	sheep	20 Hz	barn
2020-04-08	11:11:09	N	N	Charline	sheep	20 Hz	barn
2020-04-08	11:11:10	N	N	Charline	sheep	20 Hz	barn
2020-04-08	11:11:11	N	N	Charline	sheep	20 Hz	barn
2020-04-08	11:11:12	N	N	Charline	sheep	20 Hz	barn
2020-04-08	11:11:13	N	N	Charline	sheep	20 Hz	barn
2020-04-08	11:11:14	N	N	Charline	sheep	20 Hz	barn
2020-04-08	11:11:15	WK	N	Charline	sheep	20 Hz	barn
2020-04-08	11:11:16	WK	N	Charline	sheep	20 Hz	barn
2020-04-08	11:11:17	WK	N	Charline	sheep	20 Hz	barn
2020-04-08	11:11:18	WK	N	Charline	sheep	20 Hz	barn
2020-04-08	11:11:19	WK	N	Charline	sheep	20 Hz	barn
2020-04-08	11:11:20	WK	N	Charline	sheep	20 Hz	barn
2020-04-08	11:11:21	WK	N	Charline	sheep	20 Hz	barn
2020-04-08	11:11:22	WK	N	Charline	sheep	20 Hz	barn
2020-04-08	11:11:23	WK	N	Charline	sheep	20 Hz	barn
2020-04-08	11:11:24	WK	N	Charline	sheep	20 Hz	barn
2020-04-08	11:11:25	N	N	Charline	sheep	20 Hz	barn
2020-04-08	11:11:26	N	N	Charline	sheep	20 Hz	barn
2020-04-08	11:11:27	N	N	Charline	sheep	20 Hz	barn
2020-04-08	11:11:28	N	N	Charline	sheep	20 Hz	barn
2020-04-08	11:11:29	N	N	Charline	sheep	20 Hz	barn
2020-04-08	11:11:30	N	N	Charline	sheep	20 Hz	barn
2020-04-08	11:11:31	N	N	Charline	sheep	20 Hz	barn
2020-04-08	11:11:32	WK	N	Charline	sheep	20 Hz	barn
2020-04-08	11:11:33	WK	N	Charline	sheep	20 Hz	barn
2020-04-08	11:11:34	WK	N	Charline	sheep	20 Hz	barn
2020-04-08	11:11:35	WK	N	Charline	sheep	20 Hz	barn
2020-04-08	11:11:36	WK	N	Charline	sheep	20 Hz	barn
2020-04-08	11:11:37	WK	N	Charline	sheep	20 Hz	barn
2020-04-08	11:11:38	WK	N	Charline	sheep	20 Hz	barn
2020-04-08	11:11:39	WK	N	Charline	sheep	20 Hz	barn
2020-04-08	11:11:40	WK	N	Charline	sheep	20 Hz	barn
2020-04-08	11:11:41	WK	N	Charline	sheep	20 Hz	barn
2020-04-08	11:11:42	WK	N	Charline	sheep	20 Hz	barn
2020-04-08	11:11:43	WK	N	Charline	sheep	20 Hz	barn
2020-04-08	11:11:44	WK	N	Charline	sheep	20 Hz	barn
2020-04-08	11:11:45	WK	N	Charline	sheep	20 Hz	barn
2020-04-08	11:11:46	WK	N	Charline	sheep	20 Hz	barn
2020-04-08	11:11:47	WK	N	Charline	sheep	20 Hz	barn
2020-04-08	11:11:48	WK	N	Charline	sheep	20 Hz	barn
2020-04-08	11:11:49	WK	N	Charline	sheep	20 Hz	barn
2020-04-08	11:11:50	WK	N	Charline	sheep	20 Hz	barn
2020-04-08	11:11:51	WK	N	Charline	sheep	20 Hz	barn
2020-04-08	11:11:52	WK	N	Charline	sheep	20 Hz	barn
2020-04-08	11:11:53	WK	N	Charline	sheep	20 Hz	barn
2020-04-08	11:11:54	WK	N	Charline	sheep	20 Hz	barn
2020-04-08	11:11:55	WK	N	Charline	sheep	20 Hz	barn
2020-04-08	11:11:56	WK	N	Charline	sheep	20 Hz	barn
2020-04-08	11:11:57	WK	N	Charline	sheep	20 Hz	barn
2020-04-08	11:11:58	WK	N	Charline	sheep	20 Hz	barn
2020-04-08	11:11:59	WK	N	Charline	sheep	20 Hz	barn
2020-04-08	11:12:00	WK	N	Charline	sheep	20 Hz	barn
2020-04-08	11:12:01	WK	N	Charline	sheep	20 Hz	barn
2020-04-08	11:12:02	WK	N	Charline	sheep	20 Hz	barn
2020-04-08	11:12:03	WK	N	Charline	sheep	20 Hz	barn
2020-04-08	11:12:04	WK	N	Charline	sheep	20 Hz	barn
2020-04-08	11:12:05	WK	N	Charline	sheep	20 Hz	barn
2020-04-08	11:12:06	WK	N	Charline	sheep	20 Hz	barn
2020-04-08	11:12:07	WK	N	Charline	sheep	20 Hz	barn
2020-04-08	11:12:08	WK	N	Charline	sheep	20 Hz	barn
2020-04-08	11:12:09	WK	N	Charline	sheep	20 Hz	barn
2020-04-08	11:12:10	WK	N	Charline	sheep	20 Hz	barn
2020-04-08	11:12:11	WK	N	Charline	sheep	20 Hz	barn
2020-04-08	11:12:12	WK	N	Charline	sheep	20 Hz	barn
2020-04-08	11:12:13	WK	N	Charline	sheep	20 Hz	barn
2020-04-08	11:12:14	WK	N	Charline	sheep	20 Hz	barn
2020-04-08	11:12:15	WK	N	Charline	sheep	20 Hz	barn
2020-04-08	11:12:16	WK	N	Charline	sheep	20 Hz	barn
2020-04-08	11:12:17	WK	N	Charline	sheep	20 Hz	barn
2020-04-08	11:12:18	WK	N	Charline	sheep	20 Hz	barn
2020-04-08	11:12:19	WK	N	Charline	sheep	20 Hz	barn
2020-04-08	11:12:20	WK	N	Charline	sheep	20 Hz	barn
2020-04-08	11:12:21	WK	N	Charline	sheep	20 Hz	barn
2020-04-08	11:12:22	WK	N	Charline	sheep	20 Hz	barn
2020-04-08	11:12:23	WK	N	Charline	sheep	20 Hz	barn
2020-04-08	11:12:24	WK	N	Charline	sheep	20 Hz	barn
2020-04-08	11:12:25	WK	N	Charline	sheep	20 Hz	barn
2020-04-08	11:12:26	WK	N	Charline	sheep	20 Hz	barn
2020-04-08	11:12:27	WK	N	Charline	sheep	20 Hz	barn
2020-04-08	11:12:28	WK	N	Charline	sheep	20 Hz	barn
2020-04-08	11:12:29	WK	N	Charline	sheep	20 Hz	barn
2020-04-08	11:12:30	WK	N	Charline	sheep	20 Hz	barn
2020-04-08	11:12:31	WK	N	Charline	sheep	20 Hz	barn
2020-04-08	11:12:32	WK	N	Charline	sheep	20 Hz	barn
2020-04-08	11:12:33	WK	N	Charline	sheep	20 Hz	barn
2020-04-08	11:12:34	WK	N	Charline	sheep	20 Hz	barn
2020-04-08	11:12:35	WK	N	Charline	sheep	20 Hz	barn
2020-04-08	11:12:36	WK	N	Charline	sheep	20 Hz	barn
2020-04-08	11:12:37	N	N	Charline	sheep	20 Hz	barn
2020-04-08	11:12:38	N	N	Charline	sheep	20 Hz	barn
2020-04-08	11:12:39	N	N	Charline	sheep	20 Hz	barn
2020-04-08	11:12:40	N	N	Charline	sheep	20 Hz	barn
2020-04-08	11:12:41	N	N	Charline	sheep	20 Hz	barn
2020-04-08	11:12:42	N	N	Charline	sheep	20 Hz	barn
2020-04-08	11:12:43	N	N	Charline	sheep	20 Hz	barn
2020-04-08	11:12:44	WK	N	Charline	sheep	20 Hz	barn
2020-04-08	11:12:45	WK	N	Charline	sheep	20 Hz	barn
2020-04-08	11:12:46	WK	N	Charline	sheep	20 Hz	barn
2020-04-08	11:12:47	WK	N	Charline	sheep	20 Hz	barn
2020-04-08	11:12:48	WK	N	Charline	sheep	20 Hz	barn
2020-04-08	11:12:49	WK	N	Charline	sheep	20 Hz	barn
2020-04-08	11:12:50	WK	N	Charline	sheep	20 Hz	barn
2020-04-08	11:12:51	WK	N	Charline	sheep	20 Hz	barn
2020-04-08	11:12:52	WK	N	Charline	sheep	20 Hz	barn
2020-04-08	11:12:53	WK	N	Charline	sheep	20 Hz	barn
2020-04-08	11:12:54	WK	N	Charline	sheep	20 Hz	barn
2020-04-08	11:12:55	WK	N	Charline	sheep	20 Hz	barn
2020-04-08	11:12:56	WK	N	Charline	sheep	20 Hz	barn
2020-04-08	11:12:57	WK	N	Charline	sheep	20 Hz	barn
2020-04-08	11:12:58	WK	N	Charline	sheep	20 Hz	barn
2020-04-08	11:12:59	WK	N	Charline	sheep	20 Hz	barn
2020-04-08	11:13:00	WK	N	Charline	sheep	20 Hz	barn
2020-04-08	11:13:01	WK	N	Charline	sheep	20 Hz	barn
2020-04-08	11:13:02	WK	N	Charline	sheep	20 Hz	barn
2020-04-08	11:13:03	WK	N	Charline	sheep	20 Hz	barn
2020-04-08	11:13:04	WK	N	Charline	sheep	20 Hz	barn
2020-04-08	11:13:05	WK	N	Charline	sheep	20 Hz	barn
2020-04-08	11:13:06	WK	N	Charline	sheep	20 Hz	barn
2020-04-08	11:13:07	WK	N	Charline	sheep	20 Hz	barn
2020-04-08	11:13:08	WK	N	Charline	sheep	20 Hz	barn
2020-04-08	11:13:09	WK	N	Charline	sheep	20 Hz	barn
2020-04-08	11:13:10	WK	N	Charline	sheep	20 Hz	barn
2020-04-08	11:13:11	WK	N	Charline	sheep	20 Hz	barn
2020-04-08	11:13:12	WK	N	Charline	sheep	20 Hz	barn
2020-04-08	11:13:13	WK	N	Charline	sheep	20 Hz	barn
2020-04-08	11:13:14	N	N	Charline	sheep	20 Hz	barn
2020-04-08	11:13:15	N	N	Charline	sheep	20 Hz	barn
2020-04-08	11:13:16	WK	N	Charline	sheep	20 Hz	barn
2020-04-08	11:13:17	WK	N	Charline	sheep	20 Hz	barn
2020-04-08	11:13:18	WK	N	Charline	sheep	20 Hz	barn
2020-04-08	11:13:19	WK	N	Charline	sheep	20 Hz	barn
2020-04-08	11:13:20	WK	N	Charline	sheep	20 Hz	barn
2020-04-08	11:13:21	WK	N	Charline	sheep	20 Hz	barn
2020-04-08	11:13:22	WK	N	Charline	sheep	20 Hz	barn
2020-04-08	11:13:23	WK	N	Charline	sheep	20 Hz	barn
2020-04-08	11:13:24	WK	N	Charline	sheep	20 Hz	barn
2020-04-08	11:13:25	WK	N	Charline	sheep	20 Hz	barn
2020-04-08	11:13:26	WK	N	Charline	sheep	20 Hz	barn
2020-04-08	11:13:27	WK	N	Charline	sheep	20 Hz	barn
2020-04-08	11:13:28	WK	N	Charline	sheep	20 Hz	barn
2020-04-08	11:13:29	WK	N	Charline	sheep	20 Hz	barn
2020-04-08	11:13:30	WK	N	Charline	sheep	20 Hz	barn
2020-04-08	11:13:31	WK	N	Charline	sheep	20 Hz	barn
2020-04-08	11:13:32	WK	N	Charline	sheep	20 Hz	barn
2020-04-08	11:13:33	WK	N	Charline	sheep	20 Hz	barn
2020-04-08	11:13:34	WK	N	Charline	sheep	20 Hz	barn
2020-04-08	11:13:35	WK	N	Charline	sheep	20 Hz	barn
2020-04-08	11:13:36	WK	N	Charline	sheep	20 Hz	barn
2020-04-08	11:13:37	WK	N	Charline	sheep	20 Hz	barn
2020-04-08	11:13:38	WK	N	Charline	sheep	20 Hz	barn
2020-04-08	11:13:39	WK	N	Charline	sheep	20 Hz	barn
2020-04-08	11:13:40	WK	N	Charline	sheep	20 Hz	barn
2020-04-08	11:13:41	WK	N	Charline	sheep	20 Hz	barn
2020-04-08	11:13:42	N	N	Charline	sheep	20 Hz	barn
2020-04-08	11:13:43	N	N	Charline	sheep	20 Hz	barn
2020-04-08	11:13:44	N	N	Charline	sheep	20 Hz	barn
2020-04-08	11:13:45	N	N	Charline	sheep	20 Hz	barn
2020-04-08	11:13:46	N	N	Charline	sheep	20 Hz	barn
2020-04-08	11:13:47	N	N	Charline	sheep	20 Hz	barn
2020-04-08	11:13:48	N	N	Charline	sheep	20 Hz	barn
2020-04-08	11:13:49	N	N	Charline	sheep	20 Hz	barn
2020-04-08	11:13:50	WK	N	Charline	sheep	20 Hz	barn
2020-04-08	11:13:51	WK	N	Charline	sheep	20 Hz	barn
2020-04-08	11:13:52	WK	N	Charline	sheep	20 Hz	barn
2020-04-08	11:13:53	WK	N	Charline	sheep	20 Hz	barn
2020-04-08	11:13:54	WK	N	Charline	sheep	20 Hz	barn
2020-04-08	11:13:55	WK	N	Charline	sheep	20 Hz	barn
2020-04-08	11:13:56	WK	N	Charline	sheep	20 Hz	barn
2020-04-08	11:13:57	WK	N	Charline	sheep	20 Hz	barn
2020-04-08	11:13:58	WK	N	Charline	sheep	20 Hz	barn
2020-04-08	11:13:59	WK	N	Charline	sheep	20 Hz	barn
2020-04-08	11:14:00	WK	N	Charline	sheep	20 Hz	barn
2020-04-08	11:14:01	WK	N	Charline	sheep	20 Hz	barn
2020-04-08	11:14:02	WK	N	Charline	sheep	20 Hz	barn
2020-04-08	11:14:03	WK	N	Charline	sheep	20 Hz	barn
2020-04-08	11:14:04	WK	N	Charline	sheep	20 Hz	barn
2020-04-08	11:14:05	WK	N	Charline	sheep	20 Hz	barn
2020-04-08	11:14:06	WK	N	Charline	sheep	20 Hz	barn
2020-04-08	11:14:07	WK	N	Charline	sheep	20 Hz	barn
2020-04-08	11:14:08	WK	N	Charline	sheep	20 Hz	barn
2020-04-08	11:14:09	WK	N	Charline	sheep	20 Hz	barn
2020-04-08	11:14:10	WK	N	Charline	sheep	20 Hz	barn
2020-04-08	11:14:11	WK	N	Charline	sheep	20 Hz	barn
2020-04-08	11:14:12	WK	N	Charline	sheep	20 Hz	barn
2020-04-08	11:14:13	WK	N	Charline	sheep	20 Hz	barn
2020-04-08	11:14:14	WK	N	Charline	sheep	20 Hz	barn
2020-04-08	11:14:15	WK	N	Charline	sheep	20 Hz	barn
2020-04-08	11:14:16	WK	N	Charline	sheep	20 Hz	barn
2020-04-08	11:14:17	WK	N	Charline	sheep	20 Hz	barn
2020-04-08	11:14:18	WK	N	Charline	sheep	20 Hz	barn
2020-04-08	11:14:19	WK	N	Charline	sheep	20 Hz	barn
2020-04-08	11:14:20	WK	N	Charline	sheep	20 Hz	barn
2020-04-08	11:14:21	WK	N	Charline	sheep	20 Hz	barn
2020-04-08	11:14:22	WK	N	Charline	sheep	20 Hz	barn
2020-04-08	11:14:23	WK	N	Charline	sheep	20 Hz	barn
2020-04-08	11:14:24	WK	N	Charline	sheep	20 Hz	barn
2020-04-08	11:14:25	WK	N	Charline	sheep	20 Hz	barn
2020-04-08	11:14:26	WK	N	Charline	sheep	20 Hz	barn
2020-04-08	11:14:27	WK	N	Charline	sheep	20 Hz	barn
2020-04-08	11:14:28	WK	N	Charline	sheep	20 Hz	barn
2020-04-08	11:14:29	WK	N	Charline	sheep	20 Hz	barn
2020-04-08	11:14:30	WK	N	Charline	sheep	20 Hz	barn
2020-04-08	11:14:31	WK	N	Charline	sheep	20 Hz	barn
2020-04-08	11:14:32	WK	N	Charline	sheep	20 Hz	barn
2020-04-08	11:14:33	WK	N	Charline	sheep	20 Hz	barn
2020-04-08	11:14:34	WK	N	Charline	sheep	20 Hz	barn
2020-04-08	11:14:35	WK	N	Charline	sheep	20 Hz	barn
2020-04-08	11:14:36	WK	N	Charline	sheep	20 Hz	barn
2020-04-08	11:14:37	WK	N	Charline	sheep	20 Hz	barn
2020-04-08	11:14:38	WK	N	Charline	sheep	20 Hz	barn
2020-04-08	11:14:39	WK	N	Charline	sheep	20 Hz	barn
2020-04-08	11:14:40	WK	N	Charline	sheep	20 Hz	barn
2020-04-08	11:14:41	WK	N	Charline	sheep	20 Hz	barn
2020-04-08	11:14:42	WK	N	Charline	sheep	20 Hz	barn
2020-04-08	11:14:43	WK	N	Charline	sheep	20 Hz	barn
2020-04-08	11:14:44	WK	N	Charline	sheep	20 Hz	barn
2020-04-08	11:14:45	WK	N	Charline	sheep	20 Hz	barn
2020-04-08	11:14:46	WK	N	Charline	sheep	20 Hz	barn
2020-04-08	11:14:47	N	N	Charline	sheep	20 Hz	barn
2020-04-08	11:14:48	N	N	Charline	sheep	20 Hz	barn
2020-04-08	11:14:49	N	N	Charline	sheep	20 Hz	barn
2020-04-08	11:14:50	N	N	Charline	sheep	20 Hz	barn
2020-04-08	11:14:51	N	N	Charline	sheep	20 Hz	barn
2020-04-08	11:14:52	N	N	Charline	sheep	20 Hz	barn
2020-04-08	11:14:53	N	N	Charline	sheep	20 Hz	barn
2020-04-08	11:14:54	WK	N	Charline	sheep	20 Hz	barn
2020-04-08	11:14:55	WK	N	Charline	sheep	20 Hz	barn
2020-04-08	11:14:56	WK	N	Charline	sheep	20 Hz	barn
2020-04-08	11:14:57	WK	N	Charline	sheep	20 Hz	barn
2020-04-08	11:14:58	WK	N	Charline	sheep	20 Hz	barn
2020-04-08	11:14:59	WK	N	Charline	sheep	20 Hz	barn
2020-04-08	11:15:00	WK	N	Charline	sheep	20 Hz	barn
2020-04-08	11:15:01	WK	N	Charline	sheep	20 Hz	barn
2020-04-08	11:15:02	WK	N	Charline	sheep	20 Hz	barn
2020-04-08	11:15:03	WK	N	Charline	sheep	20 Hz	barn
2020-04-08	11:15:04	WK	N	Charline	sheep	20 Hz	barn
2020-04-08	11:15:05	WK	N	Charline	sheep	20 Hz	barn
2020-04-08	11:15:06	WK	N	Charline	sheep	20 Hz	barn
2020-04-08	11:15:07	WK	N	Charline	sheep	20 Hz	barn
2020-04-08	11:15:08	WK	N	Charline	sheep	20 Hz	barn
2020-04-08	11:15:09	WK	N	Charline	sheep	20 Hz	barn
2020-04-08	11:15:10	WK	N	Charline	sheep	20 Hz	barn
2020-04-08	11:15:11	WK	N	Charline	sheep	20 Hz	barn
2020-04-08	11:15:12	WK	N	Charline	sheep	20 Hz	barn
2020-04-08	11:15:13	WK	N	Charline	sheep	20 Hz	barn
2020-04-08	11:15:14	WK	N	Charline	sheep	20 Hz	barn
2020-04-08	11:15:15	WK	N	Charline	sheep	20 Hz	barn
2020-04-08	11:15:16	WK	N	Charline	sheep	20 Hz	barn
2020-04-08	11:15:17	WK	N	Charline	sheep	20 Hz	barn
2020-04-08	11:15:18	WK	N	Charline	sheep	20 Hz	barn
2020-04-08	11:15:19	WK	N	Charline	sheep	20 Hz	barn
2020-04-08	11:15:20	WK	N	Charline	sheep	20 Hz	barn
2020-04-08	11:15:21	WK	N	Charline	sheep	20 Hz	barn
2020-04-08	11:15:22	WK	N	Charline	sheep	20 Hz	barn
2020-04-08	11:15:23	N	N	Charline	sheep	20 Hz	barn
2020-04-08	11:15:24	N	N	Charline	sheep	20 Hz	barn
2020-04-08	11:15:25	N	N	Charline	sheep	20 Hz	barn
2020-04-08	11:15:26	N	N	Charline	sheep	20 Hz	barn
2020-04-08	11:15:27	N	N	Charline	sheep	20 Hz	barn
2020-04-08	11:15:28	N	N	Charline	sheep	20 Hz	barn
2020-04-08	11:15:29	N	N	Charline	sheep	20 Hz	barn
2020-04-08	11:15:30	N	N	Charline	sheep	20 Hz	barn
2020-04-08	11:15:31	N	N	Charline	sheep	20 Hz	barn
2020-04-08	11:15:32	N	N	Charline	sheep	20 Hz	barn
2020-04-08	11:15:33	N	N	Charline	sheep	20 Hz	barn
2020-04-08	11:15:34	N	N	Charline	sheep	20 Hz	barn
2020-04-08	11:15:35	FSt	N	Charline	sheep	20 Hz	barn
2020-04-08	11:15:36	FSt	N	Charline	sheep	20 Hz	barn
2020-04-08	11:15:37	FSt	N	Charline	sheep	20 Hz	barn
2020-04-08	11:15:38	FSt	N	Charline	sheep	20 Hz	barn
2020-04-08	11:15:39	FSt	N	Charline	sheep	20 Hz	barn
2020-04-08	11:15:40	FSt	N	Charline	sheep	20 Hz	barn
2020-04-08	11:15:41	FSt	N	Charline	sheep	20 Hz	barn
2020-04-08	11:15:42	N	N	Charline	sheep	20 Hz	barn
2020-04-08	11:15:43	N	N	Charline	sheep	20 Hz	barn
2020-04-08	11:15:44	FSt	N	Charline	sheep	20 Hz	barn
2020-04-08	11:15:45	FSt	N	Charline	sheep	20 Hz	barn
2020-04-08	11:15:46	FSt	N	Charline	sheep	20 Hz	barn
2020-04-08	11:15:47	FSt	N	Charline	sheep	20 Hz	barn
2020-04-08	11:15:48	FSt	N	Charline	sheep	20 Hz	barn
2020-04-08	11:15:49	FSt	N	Charline	sheep	20 Hz	barn
2020-04-08	11:15:50	FSt	N	Charline	sheep	20 Hz	barn
2020-04-08	11:15:51	N	N	Charline	sheep	20 Hz	barn
2020-04-08	11:15:52	N	N	Charline	sheep	20 Hz	barn
2020-04-08	11:15:53	N	N	Charline	sheep	20 Hz	barn
2020-04-08	11:15:54	N	N	Charline	sheep	20 Hz	barn
2020-04-08	11:15:55	N	N	Charline	sheep	20 Hz	barn
2020-04-08	11:15:56	N	N	Charline	sheep	20 Hz	barn
2020-04-08	11:15:57	N	N	Charline	sheep	20 Hz	barn
2020-04-08	11:15:58	N	N	Charline	sheep	20 Hz	barn
2020-04-08	11:15:59	N	N	Charline	sheep	20 Hz	barn
2020-04-08	11:16:00	N	N	Charline	sheep	20 Hz	barn
2020-04-08	11:16:01	N	N	Charline	sheep	20 Hz	barn
2020-04-08	11:16:02	N	N	Charline	sheep	20 Hz	barn
2020-04-08	11:16:03	N	N	Charline	sheep	20 Hz	barn
2020-04-08	11:16:04	N	N	Charline	sheep	20 Hz	barn
2020-04-08	11:16:05	N	N	Charline	sheep	20 Hz	barn
2020-04-08	11:16:06	N	N	Charline	sheep	20 Hz	barn
2020-04-08	11:16:07	N	N	Charline	sheep	20 Hz	barn
2020-04-08	11:16:08	N	N	Charline	sheep	20 Hz	barn
2020-04-08	11:16:09	N	N	Charline	sheep	20 Hz	barn
2020-04-08	11:16:10	N	N	Charline	sheep	20 Hz	barn
2020-04-08	11:16:11	N	N	Charline	sheep	20 Hz	barn
2020-04-08	11:16:12	N	N	Charline	sheep	20 Hz	barn
2020-04-08	11:16:13	N	N	Charline	sheep	20 Hz	barn
2020-04-08	11:16:14	N	N	Charline	sheep	20 Hz	barn
2020-04-08	11:16:15	N	N	Charline	sheep	20 Hz	barn
2020-04-08	11:16:16	N	N	Charline	sheep	20 Hz	barn
2020-04-08	11:16:17	N	N	Charline	sheep	20 Hz	barn
2020-04-08	11:16:18	N	N	Charline	sheep	20 Hz	barn
2020-04-08	11:16:19	N	N	Charline	sheep	20 Hz	barn
2020-04-08	11:16:20	N	N	Charline	sheep	20 Hz	barn
2020-04-08	11:16:21	N	N	Charline	sheep	20 Hz	barn
2020-04-08	11:16:22	N	N	Charline	sheep	20 Hz	barn
2020-04-08	11:16:23	N	N	Charline	sheep	20 Hz	barn
2020-04-08	11:16:24	N	N	Charline	sheep	20 Hz	barn
2020-04-08	11:16:25	N	N	Charline	sheep	20 Hz	barn
2020-04-08	11:16:26	N	N	Charline	sheep	20 Hz	barn
2020-04-08	11:16:27	N	N	Charline	sheep	20 Hz	barn
2020-04-08	11:16:28	N	N	Charline	sheep	20 Hz	barn
2020-04-08	11:16:29	N	N	Charline	sheep	20 Hz	barn
2020-04-08	11:16:30	N	N	Charline	sheep	20 Hz	barn
2020-04-08	11:16:31	N	N	Charline	sheep	20 Hz	barn
2020-04-08	11:16:32	N	N	Charline	sheep	20 Hz	barn
2020-04-08	11:16:33	N	N	Charline	sheep	20 Hz	barn
2020-04-08	11:16:34	N	N	Charline	sheep	20 Hz	barn
2020-04-08	11:16:35	N	N	Charline	sheep	20 Hz	barn
2020-04-08	11:16:36	N	N	Charline	sheep	20 Hz	barn
2020-04-08	11:16:37	N	N	Charline	sheep	20 Hz	barn
2020-04-08	11:16:38	N	N	Charline	sheep	20 Hz	barn
2020-04-08	11:16:39	N	N	Charline	sheep	20 Hz	barn
2020-04-08	11:16:40	N	N	Charline	sheep	20 Hz	barn
2020-04-08	11:16:41	N	N	Charline	sheep	20 Hz	barn
2020-04-08	11:16:42	N	N	Charline	sheep	20 Hz	barn
2020-04-08	11:16:43	N	N	Charline	sheep	20 Hz	barn
2020-04-08	11:16:44	N	N	Charline	sheep	20 Hz	barn
2020-04-08	11:16:45	N	N	Charline	sheep	20 Hz	barn
2020-04-08	11:16:46	N	N	Charline	sheep	20 Hz	barn
2020-04-08	11:16:47	N	N	Charline	sheep	20 Hz	barn
2020-04-08	11:16:48	N	N	Charline	sheep	20 Hz	barn
2020-04-08	11:16:49	N	N	Charline	sheep	20 Hz	barn
2020-04-08	11:16:50	N	N	Charline	sheep	20 Hz	barn
2020-04-08	11:16:51	N	N	Charline	sheep	20 Hz	barn
2020-04-08	11:16:52	N	N	Charline	sheep	20 Hz	barn
2020-04-08	11:16:53	N	N	Charline	sheep	20 Hz	barn
2020-04-08	11:16:54	N	N	Charline	sheep	20 Hz	barn
2020-04-08	11:16:55	N	N	Charline	sheep	20 Hz	barn
2020-04-08	11:16:56	N	N	Charline	sheep	20 Hz	barn
2020-04-08	11:16:57	N	N	Charline	sheep	20 Hz	barn
2020-04-08	11:16:58	N	N	Charline	sheep	20 Hz	barn
2020-04-08	11:16:59	N	N	Charline	sheep	20 Hz	barn
2020-04-08	11:17:00	N	N	Charline	sheep	20 Hz	barn
2020-04-08	11:17:01	N	N	Charline	sheep	20 Hz	barn
2020-04-08	11:17:02	N	N	Charline	sheep	20 Hz	barn
2020-04-08	11:17:03	N	N	Charline	sheep	20 Hz	barn
2020-04-08	11:17:04	N	N	Charline	sheep	20 Hz	barn
2020-04-08	11:17:05	N	N	Charline	sheep	20 Hz	barn
2020-04-08	11:17:06	N	N	Charline	sheep	20 Hz	barn
2020-04-08	11:17:07	N	N	Charline	sheep	20 Hz	barn
2020-04-08	11:17:08	N	N	Charline	sheep	20 Hz	barn
2020-04-08	11:17:09	N	N	Charline	sheep	20 Hz	barn
2020-04-08	11:17:10	N	N	Charline	sheep	20 Hz	barn
2020-04-08	11:17:11	N	N	Charline	sheep	20 Hz	barn
2020-04-08	11:17:12	N	N	Charline	sheep	20 Hz	barn
2020-04-08	11:17:13	N	N	Charline	sheep	20 Hz	barn
2020-04-08	11:17:14	N	N	Charline	sheep	20 Hz	barn
2020-04-08	11:17:15	N	N	Charline	sheep	20 Hz	barn
2020-04-08	11:17:16	N	N	Charline	sheep	20 Hz	barn
2020-04-08	11:17:17	N	N	Charline	sheep	20 Hz	barn
2020-04-08	11:17:18	N	N	Charline	sheep	20 Hz	barn
2020-04-08	11:17:19	N	N	Charline	sheep	20 Hz	barn
2020-04-08	11:17:20	N	N	Charline	sheep	20 Hz	barn
2020-04-08	11:17:21	N	N	Charline	sheep	20 Hz	barn
2020-04-08	11:17:22	N	N	Charline	sheep	20 Hz	barn
2020-04-08	11:17:23	N	N	Charline	sheep	20 Hz	barn
2020-04-08	11:17:24	N	N	Charline	sheep	20 Hz	barn
2020-04-08	11:17:25	N	N	Charline	sheep	20 Hz	barn
2020-04-08	11:17:26	N	N	Charline	sheep	20 Hz	barn
2020-04-08	11:17:27	N	N	Charline	sheep	20 Hz	barn
2020-04-08	11:17:28	N	N	Charline	sheep	20 Hz	barn
2020-04-08	11:17:29	N	N	Charline	sheep	20 Hz	barn
2020-04-08	11:17:30	N	N	Charline	sheep	20 Hz	barn
2020-04-08	11:17:31	N	N	Charline	sheep	20 Hz	barn
2020-04-08	11:17:32	N	N	Charline	sheep	20 Hz	barn
2020-04-08	11:17:33	N	N	Charline	sheep	20 Hz	barn
2020-04-08	11:17:34	N	N	Charline	sheep	20 Hz	barn
2020-04-08	11:17:35	N	N	Charline	sheep	20 Hz	barn
2020-04-08	11:17:36	N	N	Charline	sheep	20 Hz	barn
2020-04-08	11:17:37	N	N	Charline	sheep	20 Hz	barn
2020-04-08	11:17:38	N	N	Charline	sheep	20 Hz	barn
2020-04-08	11:17:39	N	N	Charline	sheep	20 Hz	barn
2020-04-08	11:17:40	N	N	Charline	sheep	20 Hz	barn
2020-04-08	11:17:41	N	N	Charline	sheep	20 Hz	barn
2020-04-08	11:17:42	N	N	Charline	sheep	20 Hz	barn
2020-04-08	11:17:43	N	N	Charline	sheep	20 Hz	barn
2020-04-08	11:17:44	N	N	Charline	sheep	20 Hz	barn
2020-04-08	11:17:45	N	N	Charline	sheep	20 Hz	barn
2020-04-08	11:17:46	N	N	Charline	sheep	20 Hz	barn
2020-04-08	11:17:47	N	N	Charline	sheep	20 Hz	barn
2020-04-08	11:17:48	N	N	Charline	sheep	20 Hz	barn
2020-04-08	11:17:49	N	N	Charline	sheep	20 Hz	barn
2020-04-08	11:17:50	N	N	Charline	sheep	20 Hz	barn
2020-04-08	11:17:51	N	N	Charline	sheep	20 Hz	barn
2020-04-08	11:17:52	N	N	Charline	sheep	20 Hz	barn
2020-04-08	11:17:53	N	N	Charline	sheep	20 Hz	barn
2020-04-08	11:17:54	N	N	Charline	sheep	20 Hz	barn
2020-04-08	11:17:55	N	N	Charline	sheep	20 Hz	barn
2020-04-08	11:17:56	N	N	Charline	sheep	20 Hz	barn
2020-04-08	11:17:57	N	N	Charline	sheep	20 Hz	barn
2020-04-08	11:17:58	N	N	Charline	sheep	20 Hz	barn
2020-04-08	11:17:59	N	N	Charline	sheep	20 Hz	barn
2020-04-08	11:18:00	N	N	Charline	sheep	20 Hz	barn
2020-04-08	11:18:01	N	N	Charline	sheep	20 Hz	barn
2020-04-08	11:18:02	N	N	Charline	sheep	20 Hz	barn
2020-04-08	11:18:03	N	N	Charline	sheep	20 Hz	barn
2020-04-08	11:18:04	N	N	Charline	sheep	20 Hz	barn
2020-04-08	11:18:05	N	N	Charline	sheep	20 Hz	barn
2020-04-08	11:18:06	N	N	Charline	sheep	20 Hz	barn
2020-04-08	11:18:07	N	N	Charline	sheep	20 Hz	barn
2020-04-08	11:18:08	N	N	Charline	sheep	20 Hz	barn
2020-04-08	11:18:09	N	N	Charline	sheep	20 Hz	barn
2020-04-08	11:18:10	N	N	Charline	sheep	20 Hz	barn
2020-04-08	11:18:11	N	N	Charline	sheep	20 Hz	barn
2020-04-08	11:18:12	N	N	Charline	sheep	20 Hz	barn
2020-04-08	11:18:13	N	N	Charline	sheep	20 Hz	barn
2020-04-08	11:18:14	N	N	Charline	sheep	20 Hz	barn
2020-04-08	11:18:15	N	N	Charline	sheep	20 Hz	barn
2020-04-08	11:18:16	N	N	Charline	sheep	20 Hz	barn
2020-04-08	11:18:17	N	N	Charline	sheep	20 Hz	barn
2020-04-08	11:18:18	N	N	Charline	sheep	20 Hz	barn
2020-04-08	11:18:19	N	N	Charline	sheep	20 Hz	barn
2020-04-08	11:18:20	N	N	Charline	sheep	20 Hz	barn
2020-04-08	11:18:21	N	N	Charline	sheep	20 Hz	barn
2020-04-08	11:18:22	N	N	Charline	sheep	20 Hz	barn
2020-04-08	11:18:23	N	N	Charline	sheep	20 Hz	barn
2020-04-08	11:18:24	N	N	Charline	sheep	20 Hz	barn
2020-04-08	11:18:25	N	N	Charline	sheep	20 Hz	barn
2020-04-08	11:18:26	N	N	Charline	sheep	20 Hz	barn
2020-04-08	11:18:27	N	N	Charline	sheep	20 Hz	barn
2020-04-08	11:18:28	N	N	Charline	sheep	20 Hz	barn
2020-04-08	11:18:29	N	N	Charline	sheep	20 Hz	barn
2020-04-08	11:18:30	N	N	Charline	sheep	20 Hz	barn
2020-04-08	11:18:31	N	N	Charline	sheep	20 Hz	barn
2020-04-08	11:18:32	N	N	Charline	sheep	20 Hz	barn
2020-04-08	11:18:33	N	N	Charline	sheep	20 Hz	barn
2020-04-08	11:18:34	N	N	Charline	sheep	20 Hz	barn
2020-04-08	11:18:35	N	N	Charline	sheep	20 Hz	barn
2020-04-08	11:18:36	N	N	Charline	sheep	20 Hz	barn
2020-04-08	11:18:37	FSt	N	Charline	sheep	20 Hz	barn
2020-04-08	11:18:38	FSt	N	Charline	sheep	20 Hz	barn
2020-04-08	11:18:39	FSt	N	Charline	sheep	20 Hz	barn
2020-04-08	11:18:40	FSt	N	Charline	sheep	20 Hz	barn
2020-04-08	11:18:41	FSt	N	Charline	sheep	20 Hz	barn
2020-04-08	11:18:42	FSt	N	Charline	sheep	20 Hz	barn
2020-04-08	11:18:43	N	N	Charline	sheep	20 Hz	barn
2020-04-08	11:18:44	N	N	Charline	sheep	20 Hz	barn
2020-04-08	11:18:45	FSt	N	Charline	sheep	20 Hz	barn
2020-04-08	11:18:46	FSt	N	Charline	sheep	20 Hz	barn
2020-04-08	11:18:47	FSt	N	Charline	sheep	20 Hz	barn
2020-04-08	11:18:48	FSt	N	Charline	sheep	20 Hz	barn
2020-04-08	11:18:49	FSt	N	Charline	sheep	20 Hz	barn
2020-04-08	11:18:50	FSt	N	Charline	sheep	20 Hz	barn
2020-04-08	11:18:51	FSt	N	Charline	sheep	20 Hz	barn
2020-04-08	11:18:52	FSt	N	Charline	sheep	20 Hz	barn
2020-04-08	11:18:53	FSt	N	Charline	sheep	20 Hz	barn
2020-04-08	11:18:54	FSt	N	Charline	sheep	20 Hz	barn
2020-04-08	11:18:55	FSt	N	Charline	sheep	20 Hz	barn
2020-04-08	11:18:56	FSt	N	Charline	sheep	20 Hz	barn
2020-04-08	11:18:57	FSt	N	Charline	sheep	20 Hz	barn
2020-04-08	11:18:58	FSt	N	Charline	sheep	20 Hz	barn
2020-04-08	11:18:59	FSt	N	Charline	sheep	20 Hz	barn
2020-04-08	11:19:00	N	N	Charline	sheep	20 Hz	barn
2020-04-08	11:19:01	FSt	N	Charline	sheep	20 Hz	barn
2020-04-08	11:19:02	FSt	N	Charline	sheep	20 Hz	barn
2020-04-08	11:19:03	FSt	N	Charline	sheep	20 Hz	barn
2020-04-08	11:19:04	FSt	N	Charline	sheep	20 Hz	barn
2020-04-08	11:19:05	FSt	N	Charline	sheep	20 Hz	barn
2020-04-08	11:19:06	FSt	N	Charline	sheep	20 Hz	barn
2020-04-08	11:19:07	FSt	N	Charline	sheep	20 Hz	barn
2020-04-08	11:19:08	FSt	N	Charline	sheep	20 Hz	barn
2020-04-08	11:19:09	FSt	N	Charline	sheep	20 Hz	barn
2020-04-08	11:19:10	FSt	N	Charline	sheep	20 Hz	barn
2020-04-08	11:19:11	FSt	N	Charline	sheep	20 Hz	barn
2020-04-08	11:19:12	FSt	N	Charline	sheep	20 Hz	barn
2020-04-08	11:19:13	FSt	N	Charline	sheep	20 Hz	barn
2020-04-08	11:19:14	FSt	N	Charline	sheep	20 Hz	barn
2020-04-08	11:19:15	FSt	N	Charline	sheep	20 Hz	barn
2020-04-08	11:19:16	N	N	Charline	sheep	20 Hz	barn
2020-04-08	11:19:17	N	N	Charline	sheep	20 Hz	barn
2020-04-08	11:19:18	N	N	Charline	sheep	20 Hz	barn
2020-04-08	11:19:19	N	N	Charline	sheep	20 Hz	barn
2020-04-08	11:19:20	N	N	Charline	sheep	20 Hz	barn
2020-04-08	11:19:21	N	N	Charline	sheep	20 Hz	barn
2020-04-08	11:19:22	N	N	Charline	sheep	20 Hz	barn
2020-04-08	11:19:23	FSt	N	Charline	sheep	20 Hz	barn
2020-04-08	11:19:24	FSt	N	Charline	sheep	20 Hz	barn
2020-04-08	11:19:25	FSt	N	Charline	sheep	20 Hz	barn
2020-04-08	11:19:26	FSt	N	Charline	sheep	20 Hz	barn
2020-04-08	11:19:27	FSt	N	Charline	sheep	20 Hz	barn
2020-04-08	11:19:28	FSt	N	Charline	sheep	20 Hz	barn
2020-04-08	11:19:29	FSt	N	Charline	sheep	20 Hz	barn
2020-04-08	11:19:30	FSt	N	Charline	sheep	20 Hz	barn
2020-04-08	11:19:31	FSt	N	Charline	sheep	20 Hz	barn
2020-04-08	11:19:32	FSt	N	Charline	sheep	20 Hz	barn
2020-04-08	11:19:33	FSt	N	Charline	sheep	20 Hz	barn
2020-04-08	11:19:34	FSt	N	Charline	sheep	20 Hz	barn
2020-04-08	11:19:35	FSt	N	Charline	sheep	20 Hz	barn
2020-04-08	11:19:36	FSt	N	Charline	sheep	20 Hz	barn
2020-04-08	11:19:37	FSt	N	Charline	sheep	20 Hz	barn
2020-04-08	11:19:38	FSt	N	Charline	sheep	20 Hz	barn
2020-04-08	11:19:39	FSt	N	Charline	sheep	20 Hz	barn
2020-04-08	11:19:40	FSt	N	Charline	sheep	20 Hz	barn
2020-04-08	11:19:41	FSt	N	Charline	sheep	20 Hz	barn
2020-04-08	11:19:42	FSt	N	Charline	sheep	20 Hz	barn
2020-04-08	11:19:43	FSt	N	Charline	sheep	20 Hz	barn
2020-04-08	11:19:44	FSt	N	Charline	sheep	20 Hz	barn
2020-04-08	11:19:45	N	N	Charline	sheep	20 Hz	barn
2020-04-08	11:19:46	N	N	Charline	sheep	20 Hz	barn
2020-04-08	11:19:47	N	N	Charline	sheep	20 Hz	barn
2020-04-08	11:19:48	N	N	Charline	sheep	20 Hz	barn
2020-04-08	11:19:49	N	N	Charline	sheep	20 Hz	barn
2020-04-08	11:19:50	N	N	Charline	sheep	20 Hz	barn
2020-04-08	11:19:51	N	N	Charline	sheep	20 Hz	barn
2020-04-08	11:19:52	N	N	Charline	sheep	20 Hz	barn
2020-04-08	11:19:53	N	N	Charline	sheep	20 Hz	barn
2020-04-08	11:19:54	N	N	Charline	sheep	20 Hz	barn
2020-04-08	11:19:55	N	N	Charline	sheep	20 Hz	barn
2020-04-08	11:19:56	N	N	Charline	sheep	20 Hz	barn
2020-04-08	11:19:57	N	N	Charline	sheep	20 Hz	barn
2020-04-08	11:19:58	N	N	Charline	sheep	20 Hz	barn
2020-04-08	11:19:59	N	N	Charline	sheep	20 Hz	barn
2020-04-08	11:20:00	N	N	Charline	sheep	20 Hz	barn
2020-04-08	11:20:01	N	N	Charline	sheep	20 Hz	barn
2020-04-08	11:20:02	N	N	Charline	sheep	20 Hz	barn
2020-04-08	11:20:03	N	N	Charline	sheep	20 Hz	barn
2020-04-08	11:20:04	N	N	Charline	sheep	20 Hz	barn
2020-04-08	11:20:05	N	N	Charline	sheep	20 Hz	barn
2020-04-08	11:20:06	N	N	Charline	sheep	20 Hz	barn
2020-04-08	11:20:07	N	N	Charline	sheep	20 Hz	barn
2020-04-08	11:20:08	N	N	Charline	sheep	20 Hz	barn
2020-04-08	11:20:09	N	N	Charline	sheep	20 Hz	barn
2020-04-08	11:20:10	N	N	Charline	sheep	20 Hz	barn
2020-04-08	11:20:11	N	N	Charline	sheep	20 Hz	barn
2020-04-08	11:20:12	N	N	Charline	sheep	20 Hz	barn
2020-04-08	11:20:13	N	N	Charline	sheep	20 Hz	barn
2020-04-08	11:20:14	N	N	Charline	sheep	20 Hz	barn
2020-04-08	11:20:15	N	N	Charline	sheep	20 Hz	barn
2020-04-08	11:20:16	N	N	Charline	sheep	20 Hz	barn
2020-04-08	11:20:17	N	N	Charline	sheep	20 Hz	barn
2020-04-08	11:20:18	N	N	Charline	sheep	20 Hz	barn
2020-04-08	11:20:19	N	N	Charline	sheep	20 Hz	barn
2020-04-08	11:20:20	N	N	Charline	sheep	20 Hz	barn
2020-04-08	11:20:21	N	N	Charline	sheep	20 Hz	barn
2020-04-08	11:20:22	N	N	Charline	sheep	20 Hz	barn
2020-04-08	11:20:23	N	N	Charline	sheep	20 Hz	barn
2020-04-08	11:20:24	N	N	Charline	sheep	20 Hz	barn
2020-04-08	11:20:25	N	N	Charline	sheep	20 Hz	barn
2020-04-08	11:20:26	N	N	Charline	sheep	20 Hz	barn
2020-04-08	11:20:27	FSt	N	Charline	sheep	20 Hz	barn
2020-04-08	11:20:28	FSt	N	Charline	sheep	20 Hz	barn
2020-04-08	11:20:29	FSt	N	Charline	sheep	20 Hz	barn
2020-04-08	11:20:30	FSt	N	Charline	sheep	20 Hz	barn
2020-04-08	11:20:31	N	N	Charline	sheep	20 Hz	barn
2020-04-08	11:20:32	N	N	Charline	sheep	20 Hz	barn
2020-04-08	11:20:33	N	N	Charline	sheep	20 Hz	barn
2020-04-08	11:20:34	N	N	Charline	sheep	20 Hz	barn
2020-04-08	11:20:35	N	N	Charline	sheep	20 Hz	barn
2020-04-08	11:20:36	FSt	N	Charline	sheep	20 Hz	barn
2020-04-08	11:20:37	FSt	N	Charline	sheep	20 Hz	barn
2020-04-08	11:20:38	FSt	N	Charline	sheep	20 Hz	barn
2020-04-08	11:20:39	FSt	N	Charline	sheep	20 Hz	barn
2020-04-08	11:20:40	FSt	N	Charline	sheep	20 Hz	barn
2020-04-08	11:20:41	FSt	N	Charline	sheep	20 Hz	barn
2020-04-08	11:20:42	FSt	N	Charline	sheep	20 Hz	barn
2020-04-08	11:20:43	FSt	N	Charline	sheep	20 Hz	barn
2020-04-08	11:20:44	FSt	N	Charline	sheep	20 Hz	barn
2020-04-08	11:20:45	FSt	N	Charline	sheep	20 Hz	barn
2020-04-08	11:20:46	FSt	N	Charline	sheep	20 Hz	barn
2020-04-08	11:20:47	FSt	N	Charline	sheep	20 Hz	barn
2020-04-08	11:20:48	N	N	Charline	sheep	20 Hz	barn
2020-04-08	11:20:49	N	N	Charline	sheep	20 Hz	barn
2020-04-08	11:20:50	FSt	N	Charline	sheep	20 Hz	barn
2020-04-08	11:20:51	FSt	N	Charline	sheep	20 Hz	barn
2020-04-08	11:20:52	FSt	N	Charline	sheep	20 Hz	barn
2020-04-08	11:20:53	FSt	N	Charline	sheep	20 Hz	barn
2020-04-08	11:20:54	FSt	N	Charline	sheep	20 Hz	barn
2020-04-08	11:20:55	N	N	Charline	sheep	20 Hz	barn
2020-04-08	11:20:56	N	N	Charline	sheep	20 Hz	barn
2020-04-08	11:20:57	N	N	Charline	sheep	20 Hz	barn
2020-04-08	11:20:58	FSt	N	Charline	sheep	20 Hz	barn
2020-04-08	11:20:59	FSt	N	Charline	sheep	20 Hz	barn
2020-04-08	11:21:00	FSt	N	Charline	sheep	20 Hz	barn
2020-04-08	11:21:01	FSt	N	Charline	sheep	20 Hz	barn
2020-04-08	11:21:02	FSt	N	Charline	sheep	20 Hz	barn
2020-04-08	11:21:03	FSt	N	Charline	sheep	20 Hz	barn
2020-04-08	11:21:04	FSt	N	Charline	sheep	20 Hz	barn
2020-04-08	11:21:05	FSt	N	Charline	sheep	20 Hz	barn
2020-04-08	11:21:06	FSt	N	Charline	sheep	20 Hz	barn
2020-04-08	11:21:07	FSt	N	Charline	sheep	20 Hz	barn
2020-04-08	11:21:08	FSt	N	Charline	sheep	20 Hz	barn
2020-04-08	11:21:09	FSt	N	Charline	sheep	20 Hz	barn
2020-04-08	11:21:10	FSt	N	Charline	sheep	20 Hz	barn
2020-04-08	11:21:11	FSt	N	Charline	sheep	20 Hz	barn
2020-04-08	11:21:12	FSt	N	Charline	sheep	20 Hz	barn
2020-04-08	11:21:13	FSt	N	Charline	sheep	20 Hz	barn
2020-04-08	11:21:14	FSt	N	Charline	sheep	20 Hz	barn
2020-04-08	11:21:15	FSt	N	Charline	sheep	20 Hz	barn
2020-04-08	11:21:16	N	N	Charline	sheep	20 Hz	barn
2020-04-08	11:21:17	N	N	Charline	sheep	20 Hz	barn
2020-04-08	11:21:18	FSt	N	Charline	sheep	20 Hz	barn
2020-04-08	11:21:19	FSt	N	Charline	sheep	20 Hz	barn
2020-04-08	11:21:20	FSt	N	Charline	sheep	20 Hz	barn
2020-04-08	11:21:21	FSt	N	Charline	sheep	20 Hz	barn
2020-04-08	11:21:22	FSt	N	Charline	sheep	20 Hz	barn
2020-04-08	11:21:23	FSt	N	Charline	sheep	20 Hz	barn
2020-04-08	11:21:24	FSt	N	Charline	sheep	20 Hz	barn
2020-04-08	11:21:25	FSt	N	Charline	sheep	20 Hz	barn
2020-04-08	11:21:26	FSt	N	Charline	sheep	20 Hz	barn
2020-04-08	11:21:27	N	N	Charline	sheep	20 Hz	barn
2020-04-08	11:21:28	FSt	N	Charline	sheep	20 Hz	barn
2020-04-08	11:21:29	FSt	N	Charline	sheep	20 Hz	barn
2020-04-08	11:21:30	FSt	N	Charline	sheep	20 Hz	barn
2020-04-08	11:21:31	FSt	N	Charline	sheep	20 Hz	barn
2020-04-08	11:21:32	FSt	N	Charline	sheep	20 Hz	barn
2020-04-08	11:21:33	FSt	N	Charline	sheep	20 Hz	barn
2020-04-08	11:21:34	FSt	N	Charline	sheep	20 Hz	barn
2020-04-08	11:21:35	FSt	N	Charline	sheep	20 Hz	barn
2020-04-08	11:21:36	FSt	N	Charline	sheep	20 Hz	barn
2020-04-08	11:21:37	FSt	N	Charline	sheep	20 Hz	barn
2020-04-08	11:21:38	FSt	N	Charline	sheep	20 Hz	barn
2020-04-08	11:21:39	FSt	N	Charline	sheep	20 Hz	barn
2020-04-08	11:21:40	FSt	N	Charline	sheep	20 Hz	barn
2020-04-08	11:21:41	FSt	N	Charline	sheep	20 Hz	barn
2020-04-08	11:21:42	FSt	N	Charline	sheep	20 Hz	barn
2020-04-08	11:21:43	FSt	N	Charline	sheep	20 Hz	barn
2020-04-08	11:21:44	N	N	Charline	sheep	20 Hz	barn
2020-04-08	11:21:45	N	N	Charline	sheep	20 Hz	barn
2020-04-08	11:21:46	FSt	N	Charline	sheep	20 Hz	barn
2020-04-08	11:21:47	FSt	N	Charline	sheep	20 Hz	barn
2020-04-08	11:21:48	FSt	N	Charline	sheep	20 Hz	barn
2020-04-08	11:21:49	FSt	N	Charline	sheep	20 Hz	barn
2020-04-08	11:21:50	FSt	N	Charline	sheep	20 Hz	barn
2020-04-08	11:21:51	FSt	N	Charline	sheep	20 Hz	barn
2020-04-08	11:21:52	N	N	Charline	sheep	20 Hz	barn
2020-04-08	11:21:53	N	N	Charline	sheep	20 Hz	barn
2020-04-08	11:21:54	FSt	N	Charline	sheep	20 Hz	barn
2020-04-08	11:21:55	FSt	N	Charline	sheep	20 Hz	barn
2020-04-08	11:21:56	FSt	N	Charline	sheep	20 Hz	barn
2020-04-08	11:21:57	FSt	N	Charline	sheep	20 Hz	barn
2020-04-08	11:21:58	FSt	N	Charline	sheep	20 Hz	barn
2020-04-08	11:21:59	FSt	N	Charline	sheep	20 Hz	barn
2020-04-08	11:22:00	FSt	N	Charline	sheep	20 Hz	barn
2020-04-08	11:22:01	FSt	N	Charline	sheep	20 Hz	barn
2020-04-08	11:22:02	FSt	N	Charline	sheep	20 Hz	barn
2020-04-08	11:22:03	FSt	N	Charline	sheep	20 Hz	barn
2020-04-08	11:22:04	FSt	N	Charline	sheep	20 Hz	barn
2020-04-08	11:22:05	FSt	N	Charline	sheep	20 Hz	barn
2020-04-08	11:22:06	FSt	N	Charline	sheep	20 Hz	barn
2020-04-08	11:22:07	FSt	N	Charline	sheep	20 Hz	barn
2020-04-08	11:22:08	FSt	N	Charline	sheep	20 Hz	barn
2020-04-08	11:22:09	FSt	N	Charline	sheep	20 Hz	barn
2020-04-08	11:22:10	FSt	N	Charline	sheep	20 Hz	barn
2020-04-08	11:22:11	FSt	N	Charline	sheep	20 Hz	barn
2020-04-08	11:22:12	FSt	N	Charline	sheep	20 Hz	barn
2020-04-08	11:22:13	FSt	N	Charline	sheep	20 Hz	barn
2020-04-08	11:22:14	FSt	N	Charline	sheep	20 Hz	barn
2020-04-08	11:22:15	FSt	N	Charline	sheep	20 Hz	barn
2020-04-08	11:22:16	FSt	N	Charline	sheep	20 Hz	barn
2020-04-08	11:22:17	FSt	N	Charline	sheep	20 Hz	barn
2020-04-08	11:22:18	FSt	N	Charline	sheep	20 Hz	barn
2020-04-08	11:22:19	FSt	N	Charline	sheep	20 Hz	barn
2020-04-08	11:22:20	FSt	N	Charline	sheep	20 Hz	barn
2020-04-08	11:22:21	FSt	N	Charline	sheep	20 Hz	barn
2020-04-08	11:22:22	FSt	N	Charline	sheep	20 Hz	barn
2020-04-08	11:22:23	FSt	N	Charline	sheep	20 Hz	barn
2020-04-08	11:22:24	FSt	N	Charline	sheep	20 Hz	barn
2020-04-08	11:22:25	FSt	N	Charline	sheep	20 Hz	barn
2020-04-08	11:22:26	FSt	N	Charline	sheep	20 Hz	barn
2020-04-08	11:22:27	FSt	N	Charline	sheep	20 Hz	barn
2020-04-08	11:22:28	FSt	N	Charline	sheep	20 Hz	barn
2020-04-08	11:22:29	FSt	N	Charline	sheep	20 Hz	barn
2020-04-08	11:22:30	FSt	N	Charline	sheep	20 Hz	barn
2020-04-08	11:22:31	FSt	N	Charline	sheep	20 Hz	barn
2020-04-08	11:22:32	FSt	N	Charline	sheep	20 Hz	barn
2020-04-08	11:22:33	FSt	N	Charline	sheep	20 Hz	barn
2020-04-08	11:22:34	FSt	N	Charline	sheep	20 Hz	barn
2020-04-08	11:22:35	FSt	N	Charline	sheep	20 Hz	barn
2020-04-08	11:22:36	FSt	N	Charline	sheep	20 Hz	barn
2020-04-08	11:22:37	FSt	N	Charline	sheep	20 Hz	barn
2020-04-08	11:22:38	FSt	N	Charline	sheep	20 Hz	barn
2020-04-08	11:22:39	FSt	N	Charline	sheep	20 Hz	barn
2020-04-08	11:22:40	FSt	N	Charline	sheep	20 Hz	barn
2020-04-08	11:22:41	FSt	N	Charline	sheep	20 Hz	barn
2020-04-08	11:22:42	FSt	N	Charline	sheep	20 Hz	barn
2020-04-08	11:22:43	FSt	N	Charline	sheep	20 Hz	barn
2020-04-08	11:22:44	FSt	N	Charline	sheep	20 Hz	barn
2020-04-08	11:22:45	FSt	N	Charline	sheep	20 Hz	barn
2020-04-08	11:22:46	FSt	N	Charline	sheep	20 Hz	barn
2020-04-08	11:22:47	FSt	N	Charline	sheep	20 Hz	barn
2020-04-08	11:22:48	FSt	N	Charline	sheep	20 Hz	barn
2020-04-08	11:22:49	FSt	N	Charline	sheep	20 Hz	barn
2020-04-08	11:22:50	FSt	N	Charline	sheep	20 Hz	barn
2020-04-08	11:22:51	FSt	N	Charline	sheep	20 Hz	barn
2020-04-08	11:22:52	FSt	N	Charline	sheep	20 Hz	barn
2020-04-08	11:22:53	FSt	N	Charline	sheep	20 Hz	barn
2020-04-08	11:22:54	FSt	N	Charline	sheep	20 Hz	barn
2020-04-08	11:22:55	FSt	N	Charline	sheep	20 Hz	barn
2020-04-08	11:22:56	FSt	N	Charline	sheep	20 Hz	barn
2020-04-08	11:22:57	FSt	N	Charline	sheep	20 Hz	barn
2020-04-08	11:22:58	FSt	N	Charline	sheep	20 Hz	barn
2020-04-08	11:22:59	FSt	N	Charline	sheep	20 Hz	barn
2020-04-08	11:23:00	FSt	N	Charline	sheep	20 Hz	barn
2020-04-08	11:23:01	FSt	N	Charline	sheep	20 Hz	barn
2020-04-08	11:23:02	FSt	N	Charline	sheep	20 Hz	barn
2020-04-08	11:23:03	FSt	N	Charline	sheep	20 Hz	barn
2020-04-08	11:23:04	FSt	N	Charline	sheep	20 Hz	barn
2020-04-08	11:23:05	FSt	N	Charline	sheep	20 Hz	barn
2020-04-08	11:23:06	FSt	N	Charline	sheep	20 Hz	barn
2020-04-08	11:23:07	FSt	N	Charline	sheep	20 Hz	barn
2020-04-08	11:23:08	FSt	N	Charline	sheep	20 Hz	barn
2020-04-08	11:23:09	FSt	N	Charline	sheep	20 Hz	barn
2020-04-08	11:23:10	FSt	N	Charline	sheep	20 Hz	barn
2020-04-08	11:23:11	FSt	N	Charline	sheep	20 Hz	barn
2020-04-08	11:23:12	FSt	N	Charline	sheep	20 Hz	barn
2020-04-08	11:23:13	FSt	N	Charline	sheep	20 Hz	barn
2020-04-08	11:23:14	FSt	N	Charline	sheep	20 Hz	barn
2020-04-08	11:23:15	FSt	N	Charline	sheep	20 Hz	barn
2020-04-08	11:23:16	FSt	N	Charline	sheep	20 Hz	barn
2020-04-08	11:23:17	FSt	N	Charline	sheep	20 Hz	barn
2020-04-08	11:23:18	FSt	N	Charline	sheep	20 Hz	barn
2020-04-08	11:23:19	FSt	N	Charline	sheep	20 Hz	barn
2020-04-08	11:23:20	FSt	N	Charline	sheep	20 Hz	barn
2020-04-08	11:23:21	FSt	N	Charline	sheep	20 Hz	barn
2020-04-08	11:23:22	FSt	N	Charline	sheep	20 Hz	barn
2020-04-08	11:23:23	FSt	N	Charline	sheep	20 Hz	barn
2020-04-08	11:23:24	FSt	N	Charline	sheep	20 Hz	barn
2020-04-08	11:23:25	FSt	N	Charline	sheep	20 Hz	barn
2020-04-08	11:23:26	FSt	N	Charline	sheep	20 Hz	barn
2020-04-08	11:23:27	FSt	N	Charline	sheep	20 Hz	barn
2020-04-08	11:23:28	FSt	N	Charline	sheep	20 Hz	barn
2020-04-08	11:23:29	FSt	N	Charline	sheep	20 Hz	barn
2020-04-08	11:23:30	FSt	N	Charline	sheep	20 Hz	barn
2020-04-08	11:23:31	FSt	N	Charline	sheep	20 Hz	barn
2020-04-08	11:23:32	FSt	N	Charline	sheep	20 Hz	barn
2020-04-08	11:23:33	FSt	N	Charline	sheep	20 Hz	barn
2020-04-08	11:23:34	FSt	N	Charline	sheep	20 Hz	barn
2020-04-08	11:23:35	FSt	N	Charline	sheep	20 Hz	barn
2020-04-08	11:23:36	FSt	N	Charline	sheep	20 Hz	barn
2020-04-08	11:23:37	FSt	N	Charline	sheep	20 Hz	barn
2020-04-08	11:23:38	FSt	N	Charline	sheep	20 Hz	barn
2020-04-08	11:23:39	N	N	Charline	sheep	20 Hz	barn
2020-04-08	11:23:40	N	N	Charline	sheep	20 Hz	barn
2020-04-08	11:23:41	FSt	FSt	Charline	sheep	20 Hz	barn
2020-04-08	11:23:42	FSt	FSt	Charline	sheep	20 Hz	barn
2020-04-08	11:23:43	FSt	FSt	Charline	sheep	20 Hz	barn
2020-04-08	11:23:44	FSt	FSt	Charline	sheep	20 Hz	barn
2020-04-08	11:23:45	FSt	FSt	Charline	sheep	20 Hz	barn
2020-04-08	11:23:46	FSt	FSt	Charline	sheep	20 Hz	barn
2020-04-08	11:23:47	FSt	FSt	Charline	sheep	20 Hz	barn
2020-04-08	11:23:48	FSt	FSt	Charline	sheep	20 Hz	barn
2020-04-08	11:23:49	FSt	FSt	Charline	sheep	20 Hz	barn
2020-04-08	11:23:50	FSt	FSt	Charline	sheep	20 Hz	barn
2020-04-08	11:23:51	FSt	FSt	Charline	sheep	20 Hz	barn
2020-04-08	11:23:52	FSt	FSt	Charline	sheep	20 Hz	barn
2020-04-08	11:23:53	FSt	FSt	Charline	sheep	20 Hz	barn
2020-04-08	11:23:54	FSt	FSt	Charline	sheep	20 Hz	barn
2020-04-08	11:23:55	FSt	FSt	Charline	sheep	20 Hz	barn
2020-04-08	11:23:56	FSt	FSt	Charline	sheep	20 Hz	barn
2020-04-08	11:23:57	FSt	FSt	Charline	sheep	20 Hz	barn
2020-04-08	11:23:58	FSt	FSt	Charline	sheep	20 Hz	barn
2020-04-08	11:23:59	FSt	FSt	Charline	sheep	20 Hz	barn
2020-04-08	11:24:00	FSt	FSt	Charline	sheep	20 Hz	barn
2020-04-08	11:24:01	FSt	FSt	Charline	sheep	20 Hz	barn
2020-04-08	11:24:02	FSt	FSt	Charline	sheep	20 Hz	barn
2020-04-08	11:24:03	FSt	FSt	Charline	sheep	20 Hz	barn
2020-04-08	11:24:04	FSt	FSt	Charline	sheep	20 Hz	barn
2020-04-08	11:24:05	FSt	FSt	Charline	sheep	20 Hz	barn
2020-04-08	11:24:06	FSt	FSt	Charline	sheep	20 Hz	barn
2020-04-08	11:24:07	FSt	FSt	Charline	sheep	20 Hz	barn
2020-04-08	11:24:08	FSt	FSt	Charline	sheep	20 Hz	barn
2020-04-08	11:24:09	FSt	FSt	Charline	sheep	20 Hz	barn
2020-04-08	11:24:10	FSt	FSt	Charline	sheep	20 Hz	barn
2020-04-08	11:24:11	FSt	FSt	Charline	sheep	20 Hz	barn
2020-04-08	11:24:12	FSt	FSt	Charline	sheep	20 Hz	barn
2020-04-08	11:24:13	FSt	FSt	Charline	sheep	20 Hz	barn
2020-04-08	11:24:14	FSt	FSt	Charline	sheep	20 Hz	barn
2020-04-08	11:24:15	FSt	FSt	Charline	sheep	20 Hz	barn
2020-04-08	11:24:16	FSt	FSt	Charline	sheep	20 Hz	barn
2020-04-08	11:24:17	FSt	FSt	Charline	sheep	20 Hz	barn
2020-04-08	11:24:18	FSt	FSt	Charline	sheep	20 Hz	barn
2020-04-08	11:24:19	FSt	FSt	Charline	sheep	20 Hz	barn
2020-04-08	11:24:20	FSt	FSt	Charline	sheep	20 Hz	barn
2020-04-08	11:24:21	FSt	FSt	Charline	sheep	20 Hz	barn
2020-04-08	11:24:22	FSt	FSt	Charline	sheep	20 Hz	barn
2020-04-08	11:24:23	FSt	FSt	Charline	sheep	20 Hz	barn
2020-04-08	11:24:24	FSt	FSt	Charline	sheep	20 Hz	barn
2020-04-08	11:24:25	FSt	FSt	Charline	sheep	20 Hz	barn
2020-04-08	11:24:26	FSt	FSt	Charline	sheep	20 Hz	barn
2020-04-08	11:24:27	FSt	FSt	Charline	sheep	20 Hz	barn
2020-04-08	11:24:28	FSt	FSt	Charline	sheep	20 Hz	barn
2020-04-08	11:24:29	FSt	FSt	Charline	sheep	20 Hz	barn
2020-04-08	11:24:30	FSt	FSt	Charline	sheep	20 Hz	barn
2020-04-08	11:24:31	FSt	FSt	Charline	sheep	20 Hz	barn
2020-04-08	11:24:32	FSt	FSt	Charline	sheep	20 Hz	barn
2020-04-08	11:24:33	FSt	FSt	Charline	sheep	20 Hz	barn
2020-04-08	11:24:34	FSt	FSt	Charline	sheep	20 Hz	barn
2020-04-08	11:24:35	FSt	FSt	Charline	sheep	20 Hz	barn
2020-04-08	11:24:36	FSt	FSt	Charline	sheep	20 Hz	barn
2020-04-08	11:24:37	FSt	FSt	Charline	sheep	20 Hz	barn
2020-04-08	11:24:38	FSt	FSt	Charline	sheep	20 Hz	barn
2020-04-08	11:24:39	FSt	FSt	Charline	sheep	20 Hz	barn
2020-04-08	11:24:40	FSt	FSt	Charline	sheep	20 Hz	barn
2020-04-08	11:24:41	N	FSt	Charline	sheep	20 Hz	barn
2020-04-08	11:24:42	N	FSt	Charline	sheep	20 Hz	barn
2020-04-08	11:24:43	FSt	FSt	Charline	sheep	20 Hz	barn
2020-04-08	11:24:44	FSt	FSt	Charline	sheep	20 Hz	barn
2020-04-08	11:24:45	FSt	FSt	Charline	sheep	20 Hz	barn
2020-04-08	11:24:46	FSt	FSt	Charline	sheep	20 Hz	barn
2020-04-08	11:24:47	FSt	FSt	Charline	sheep	20 Hz	barn
2020-04-08	11:24:48	FSt	FSt	Charline	sheep	20 Hz	barn
2020-04-08	11:24:49	FSt	FSt	Charline	sheep	20 Hz	barn
2020-04-08	11:24:50	FSt	FSt	Charline	sheep	20 Hz	barn
2020-04-08	11:24:51	FSt	FSt	Charline	sheep	20 Hz	barn
2020-04-08	11:24:52	FSt	FSt	Charline	sheep	20 Hz	barn
2020-04-08	11:24:53	FSt	FSt	Charline	sheep	20 Hz	barn
2020-04-08	11:24:54	FSt	FSt	Charline	sheep	20 Hz	barn
2020-04-08	11:24:55	FSt	FSt	Charline	sheep	20 Hz	barn
2020-04-08	11:24:56	FSt	FSt	Charline	sheep	20 Hz	barn
2020-04-08	11:24:57	FSt	FSt	Charline	sheep	20 Hz	barn
2020-04-08	11:24:58	FSt	FSt	Charline	sheep	20 Hz	barn
2020-04-08	11:24:59	FSt	FSt	Charline	sheep	20 Hz	barn
2020-04-08	11:25:00	FSt	FSt	Charline	sheep	20 Hz	barn
2020-04-08	11:25:01	FSt	FSt	Charline	sheep	20 Hz	barn
2020-04-08	11:25:02	FSt	FSt	Charline	sheep	20 Hz	barn
2020-04-08	11:25:03	FSt	FSt	Charline	sheep	20 Hz	barn
2020-04-08	11:25:04	FSt	FSt	Charline	sheep	20 Hz	barn
2020-04-08	11:25:05	FSt	FSt	Charline	sheep	20 Hz	barn
2020-04-08	11:25:06	FSt	FSt	Charline	sheep	20 Hz	barn
2020-04-08	11:25:07	FSt	FSt	Charline	sheep	20 Hz	barn
2020-04-08	11:25:08	FSt	FSt	Charline	sheep	20 Hz	barn
2020-04-08	11:25:09	FSt	FSt	Charline	sheep	20 Hz	barn
2020-04-08	11:25:10	FSt	FSt	Charline	sheep	20 Hz	barn
2020-04-08	11:25:11	FSt	FSt	Charline	sheep	20 Hz	barn
2020-04-08	11:25:12	FSt	FSt	Charline	sheep	20 Hz	barn
2020-04-08	11:25:13	FSt	FSt	Charline	sheep	20 Hz	barn
2020-04-08	11:25:14	FSt	FSt	Charline	sheep	20 Hz	barn
2020-04-08	11:25:15	FSt	FSt	Charline	sheep	20 Hz	barn
2020-04-08	11:25:16	FSt	FSt	Charline	sheep	20 Hz	barn
2020-04-08	11:25:17	FSt	FSt	Charline	sheep	20 Hz	barn
2020-04-08	11:25:18	FSt	FSt	Charline	sheep	20 Hz	barn
2020-04-08	11:25:19	FSt	FSt	Charline	sheep	20 Hz	barn
2020-04-08	11:25:20	FSt	FSt	Charline	sheep	20 Hz	barn
2020-04-08	11:25:21	FSt	FSt	Charline	sheep	20 Hz	barn
2020-04-08	11:25:22	FSt	FSt	Charline	sheep	20 Hz	barn
2020-04-08	11:25:23	FSt	FSt	Charline	sheep	20 Hz	barn
2020-04-08	11:25:24	FSt	FSt	Charline	sheep	20 Hz	barn
2020-04-08	11:25:25	FSt	FSt	Charline	sheep	20 Hz	barn
2020-04-08	11:25:26	FSt	FSt	Charline	sheep	20 Hz	barn
2020-04-08	11:25:27	FSt	FSt	Charline	sheep	20 Hz	barn
2020-04-08	11:25:28	FSt	FSt	Charline	sheep	20 Hz	barn
2020-04-08	11:25:29	FSt	FSt	Charline	sheep	20 Hz	barn
2020-04-08	11:25:30	FSt	FSt	Charline	sheep	20 Hz	barn
2020-04-08	11:25:31	FSt	FSt	Charline	sheep	20 Hz	barn
2020-04-08	11:25:32	FSt	FSt	Charline	sheep	20 Hz	barn
2020-04-08	11:25:33	FSt	FSt	Charline	sheep	20 Hz	barn
2020-04-08	11:25:34	FSt	FSt	Charline	sheep	20 Hz	barn
2020-04-08	11:25:35	FSt	FSt	Charline	sheep	20 Hz	barn
2020-04-08	11:25:36	FSt	FSt	Charline	sheep	20 Hz	barn
2020-04-08	11:25:37	FSt	FSt	Charline	sheep	20 Hz	barn
2020-04-08	11:25:38	FSt	FSt	Charline	sheep	20 Hz	barn
2020-04-08	11:25:39	FSt	FSt	Charline	sheep	20 Hz	barn
2020-04-08	11:25:40	FSt	FSt	Charline	sheep	20 Hz	barn
2020-04-08	11:25:41	FSt	FSt	Charline	sheep	20 Hz	barn
2020-04-08	11:25:42	FSt	FSt	Charline	sheep	20 Hz	barn
2020-04-08	11:25:43	FSt	FSt	Charline	sheep	20 Hz	barn
2020-04-08	11:25:44	FSt	FSt	Charline	sheep	20 Hz	barn
2020-04-08	11:25:45	FSt	FSt	Charline	sheep	20 Hz	barn
2020-04-08	11:25:46	FSt	FSt	Charline	sheep	20 Hz	barn
2020-04-08	11:25:47	FSt	FSt	Charline	sheep	20 Hz	barn
2020-04-08	11:25:48	FSt	FSt	Charline	sheep	20 Hz	barn
2020-04-08	11:25:49	FSt	FSt	Charline	sheep	20 Hz	barn
2020-04-08	11:25:50	FSt	FSt	Charline	sheep	20 Hz	barn
2020-04-08	11:25:51	FSt	FSt	Charline	sheep	20 Hz	barn
2020-04-08	11:25:52	FSt	FSt	Charline	sheep	20 Hz	barn
2020-04-08	11:25:53	FSt	FSt	Charline	sheep	20 Hz	barn
2020-04-08	11:25:54	FSt	FSt	Charline	sheep	20 Hz	barn
2020-04-08	11:25:55	FSt	FSt	Charline	sheep	20 Hz	barn
2020-04-08	11:25:56	FSt	FSt	Charline	sheep	20 Hz	barn
2020-04-08	11:25:57	FSt	FSt	Charline	sheep	20 Hz	barn
2020-04-08	11:25:58	FSt	FSt	Charline	sheep	20 Hz	barn
2020-04-08	11:25:59	FSt	FSt	Charline	sheep	20 Hz	barn
2020-04-08	11:26:00	FSt	FSt	Charline	sheep	20 Hz	barn
2020-04-08	11:26:01	FSt	FSt	Charline	sheep	20 Hz	barn
2020-04-08	11:26:02	FSt	FSt	Charline	sheep	20 Hz	barn
2020-04-08	11:26:03	FSt	FSt	Charline	sheep	20 Hz	barn
2020-04-08	11:26:04	FSt	FSt	Charline	sheep	20 Hz	barn
2020-04-08	11:26:05	N	FSt	Charline	sheep	20 Hz	barn
2020-04-08	11:26:06	FSt	FSt	Charline	sheep	20 Hz	barn
2020-04-08	11:26:07	FSt	FSt	Charline	sheep	20 Hz	barn
2020-04-08	11:26:08	FSt	FSt	Charline	sheep	20 Hz	barn
2020-04-08	11:26:09	FSt	FSt	Charline	sheep	20 Hz	barn
2020-04-08	11:26:10	FSt	FSt	Charline	sheep	20 Hz	barn
2020-04-08	11:26:11	FSt	FSt	Charline	sheep	20 Hz	barn
2020-04-08	11:26:12	FSt	FSt	Charline	sheep	20 Hz	barn
2020-04-08	11:26:13	FSt	FSt	Charline	sheep	20 Hz	barn
2020-04-08	11:26:14	FSt	FSt	Charline	sheep	20 Hz	barn
2020-04-08	11:26:15	FSt	FSt	Charline	sheep	20 Hz	barn
2020-04-08	11:26:16	FSt	FSt	Charline	sheep	20 Hz	barn
2020-04-08	11:26:17	FSt	FSt	Charline	sheep	20 Hz	barn
2020-04-08	11:26:18	FSt	FSt	Charline	sheep	20 Hz	barn
2020-04-08	11:26:19	FSt	FSt	Charline	sheep	20 Hz	barn
2020-04-08	11:26:20	FSt	FSt	Charline	sheep	20 Hz	barn
2020-04-08	11:26:21	FSt	FSt	Charline	sheep	20 Hz	barn
2020-04-08	11:26:22	FSt	FSt	Charline	sheep	20 Hz	barn
2020-04-08	11:26:23	FSt	FSt	Charline	sheep	20 Hz	barn
2020-04-08	11:26:24	FSt	FSt	Charline	sheep	20 Hz	barn
2020-04-08	11:26:25	FSt	FSt	Charline	sheep	20 Hz	barn
2020-04-08	11:26:26	FSt	FSt	Charline	sheep	20 Hz	barn
2020-04-08	11:26:27	FSt	FSt	Charline	sheep	20 Hz	barn
2020-04-08	11:26:28	FSt	FSt	Charline	sheep	20 Hz	barn
2020-04-08	11:26:29	FSt	FSt	Charline	sheep	20 Hz	barn
2020-04-08	11:26:30	FSt	FSt	Charline	sheep	20 Hz	barn
2020-04-08	11:26:31	FSt	FSt	Charline	sheep	20 Hz	barn
2020-04-08	11:26:32	FSt	FSt	Charline	sheep	20 Hz	barn
2020-04-08	11:26:33	FSt	FSt	Charline	sheep	20 Hz	barn
2020-04-08	11:26:34	FSt	FSt	Charline	sheep	20 Hz	barn
2020-04-08	11:26:35	FSt	FSt	Charline	sheep	20 Hz	barn
2020-04-08	11:26:36	FSt	FSt	Charline	sheep	20 Hz	barn
2020-04-08	11:26:37	FSt	FSt	Charline	sheep	20 Hz	barn
2020-04-08	11:26:38	FSt	FSt	Charline	sheep	20 Hz	barn
2020-04-08	11:26:39	FSt	FSt	Charline	sheep	20 Hz	barn
2020-04-08	11:26:40	FSt	FSt	Charline	sheep	20 Hz	barn
2020-04-08	11:26:41	FSt	FSt	Charline	sheep	20 Hz	barn
2020-04-08	11:26:42	FSt	FSt	Charline	sheep	20 Hz	barn
2020-04-08	11:26:43	FSt	FSt	Charline	sheep	20 Hz	barn
2020-04-08	11:26:44	FSt	FSt	Charline	sheep	20 Hz	barn
2020-04-08	11:26:45	FSt	FSt	Charline	sheep	20 Hz	barn
2020-04-08	11:26:46	FSt	FSt	Charline	sheep	20 Hz	barn
2020-04-08	11:26:47	FSt	FSt	Charline	sheep	20 Hz	barn
2020-04-08	11:26:48	FSt	FSt	Charline	sheep	20 Hz	barn
2020-04-08	11:26:49	N	FSt	Charline	sheep	20 Hz	barn
2020-04-08	11:26:50	N	FSt	Charline	sheep	20 Hz	barn
2020-04-08	11:26:51	N	FSt	Charline	sheep	20 Hz	barn
2020-04-08	11:26:52	N	FSt	Charline	sheep	20 Hz	barn
2020-04-08	11:26:53	N	FSt	Charline	sheep	20 Hz	barn
2020-04-08	11:26:54	N	FSt	Charline	sheep	20 Hz	barn
2020-04-08	11:26:55	N	FSt	Charline	sheep	20 Hz	barn
2020-04-08	11:26:56	N	FSt	Charline	sheep	20 Hz	barn
2020-04-08	11:26:57	N	FSt	Charline	sheep	20 Hz	barn
2020-04-08	11:26:58	N	FSt	Charline	sheep	20 Hz	barn
2020-04-08	11:26:59	N	FSt	Charline	sheep	20 Hz	barn
2020-04-08	11:27:00	N	FSt	Charline	sheep	20 Hz	barn
2020-04-08	11:27:01	FSt	FSt	Charline	sheep	20 Hz	barn
2020-04-08	11:27:02	FSt	FSt	Charline	sheep	20 Hz	barn
2020-04-08	11:27:03	FSt	FSt	Charline	sheep	20 Hz	barn
2020-04-08	11:27:04	FSt	FSt	Charline	sheep	20 Hz	barn
2020-04-08	11:27:05	FSt	FSt	Charline	sheep	20 Hz	barn
2020-04-08	11:27:06	FSt	FSt	Charline	sheep	20 Hz	barn
2020-04-08	11:27:07	FSt	FSt	Charline	sheep	20 Hz	barn
2020-04-08	11:27:08	FSt	FSt	Charline	sheep	20 Hz	barn
2020-04-08	11:27:09	FSt	FSt	Charline	sheep	20 Hz	barn
2020-04-08	11:27:10	FSt	FSt	Charline	sheep	20 Hz	barn
2020-04-08	11:27:11	FSt	FSt	Charline	sheep	20 Hz	barn
2020-04-08	11:27:12	FSt	FSt	Charline	sheep	20 Hz	barn
2020-04-08	11:27:13	FSt	FSt	Charline	sheep	20 Hz	barn
2020-04-08	11:27:14	FSt	FSt	Charline	sheep	20 Hz	barn
2020-04-08	11:27:15	FSt	FSt	Charline	sheep	20 Hz	barn
2020-04-08	11:27:16	FSt	FSt	Charline	sheep	20 Hz	barn
2020-04-08	11:27:17	FSt	FSt	Charline	sheep	20 Hz	barn
2020-04-08	11:27:18	FSt	FSt	Charline	sheep	20 Hz	barn
2020-04-08	11:27:19	FSt	FSt	Charline	sheep	20 Hz	barn
2020-04-08	11:27:20	FSt	FSt	Charline	sheep	20 Hz	barn
2020-04-08	11:27:21	FSt	FSt	Charline	sheep	20 Hz	barn
2020-04-08	11:27:22	FSt	FSt	Charline	sheep	20 Hz	barn
2020-04-08	11:27:23	FSt	FSt	Charline	sheep	20 Hz	barn
2020-04-08	11:27:24	FSt	FSt	Charline	sheep	20 Hz	barn
2020-04-08	11:27:25	FSt	FSt	Charline	sheep	20 Hz	barn
2020-04-08	11:27:26	FSt	FSt	Charline	sheep	20 Hz	barn
2020-04-08	11:27:27	FSt	FSt	Charline	sheep	20 Hz	barn
2020-04-08	11:27:28	FSt	FSt	Charline	sheep	20 Hz	barn
2020-04-08	11:27:29	FSt	FSt	Charline	sheep	20 Hz	barn
2020-04-08	11:27:30	FSt	FSt	Charline	sheep	20 Hz	barn
2020-04-08	11:27:31	FSt	FSt	Charline	sheep	20 Hz	barn
2020-04-08	11:27:32	FSt	FSt	Charline	sheep	20 Hz	barn
2020-04-08	11:27:33	FSt	FSt	Charline	sheep	20 Hz	barn
2020-04-08	11:27:34	FSt	FSt	Charline	sheep	20 Hz	barn
2020-04-08	11:27:35	FSt	FSt	Charline	sheep	20 Hz	barn
2020-04-08	11:27:36	FSt	N	Charline	sheep	20 Hz	barn
2020-04-08	11:27:37	FSt	N	Charline	sheep	20 Hz	barn
2020-04-08	11:27:38	FSt	N	Charline	sheep	20 Hz	barn
2020-04-08	11:27:39	FSt	N	Charline	sheep	20 Hz	barn
2020-04-08	11:27:40	FSt	N	Charline	sheep	20 Hz	barn
2020-04-08	11:27:41	FSt	N	Charline	sheep	20 Hz	barn
2020-04-08	11:27:42	FSt	N	Charline	sheep	20 Hz	barn
2020-04-08	11:27:43	FSt	N	Charline	sheep	20 Hz	barn
2020-04-08	11:27:44	FSt	FSt	Charline	sheep	20 Hz	barn
2020-04-08	11:27:45	FSt	FSt	Charline	sheep	20 Hz	barn
2020-04-08	11:27:46	FSt	FSt	Charline	sheep	20 Hz	barn
2020-04-08	11:27:47	FSt	FSt	Charline	sheep	20 Hz	barn
2020-04-08	11:27:48	FSt	FSt	Charline	sheep	20 Hz	barn
2020-04-08	11:27:49	FSt	FSt	Charline	sheep	20 Hz	barn
2020-04-08	11:27:50	FSt	FSt	Charline	sheep	20 Hz	barn
2020-04-08	11:27:51	FSt	FSt	Charline	sheep	20 Hz	barn
2020-04-08	11:27:52	FSt	FSt	Charline	sheep	20 Hz	barn
2020-04-08	11:27:53	FSt	FSt	Charline	sheep	20 Hz	barn
2020-04-08	11:27:54	FSt	FSt	Charline	sheep	20 Hz	barn
2020-04-08	11:27:55	FSt	FSt	Charline	sheep	20 Hz	barn
2020-04-08	11:27:56	FSt	FSt	Charline	sheep	20 Hz	barn
2020-04-08	11:27:57	FSt	FSt	Charline	sheep	20 Hz	barn
2020-04-08	11:27:58	FSt	FSt	Charline	sheep	20 Hz	barn
2020-04-08	11:27:59	FSt	FSt	Charline	sheep	20 Hz	barn
2020-04-08	11:28:00	FSt	FSt	Charline	sheep	20 Hz	barn
2020-04-08	11:28:01	FSt	FSt	Charline	sheep	20 Hz	barn
2020-04-08	11:28:02	FSt	FSt	Charline	sheep	20 Hz	barn
2020-04-08	11:28:03	FSt	FSt	Charline	sheep	20 Hz	barn
2020-04-08	11:28:04	FSt	FSt	Charline	sheep	20 Hz	barn
2020-04-08	11:28:05	FSt	FSt	Charline	sheep	20 Hz	barn
2020-04-08	11:28:06	FSt	FSt	Charline	sheep	20 Hz	barn
2020-04-08	11:28:07	FSt	FSt	Charline	sheep	20 Hz	barn
2020-04-08	11:28:08	FSt	FSt	Charline	sheep	20 Hz	barn
2020-04-08	11:28:09	FSt	FSt	Charline	sheep	20 Hz	barn
2020-04-08	11:28:10	N	FSt	Charline	sheep	20 Hz	barn
2020-04-08	11:28:11	N	FSt	Charline	sheep	20 Hz	barn
[truncated: 9,108 more rows]

## Sheet: sheep_Choup_10 Hz
Date	Time	Original	Beo	Name	Spc	Frq	Cnd
[truncated: 10,801 more rows]

[truncated: 33 more sheets: sheep_Choup_20 Hz, sheep_Lara_10 Hz, sheep_Lara_20 Hz, goat_Ria_10 Hz, goat_Ria_20 Hz, goat_Sam_10 Hz, goat_Sam_20 Hz, goat_Sibi_10 Hz, goat_Sibi_20 Hz, goat_Sindi_10 Hz, goat_Sindi_20 Hz, sheep_Spidy_20 Hz, sheep_Stitch_10 Hz, sheep_Stitch_20 Hz, sheep_Anita_pasture, sheep_France_pasture, sheep_Ilona_pasture, sheep_JJ_pasture, sheep_Marge_pasture, sheep_Mona_pasture …]
